# Supplementary material for: Arabidopsis Flower and Embryo Developmental Genes are Repressed in Seedlings by Different Combinations of Polycomb Group Proteins in Association with Distinct Sets of Cis-regulatory Elements
Source: PLoS Genet. 2016 Jan 13;12(1):e1005771. doi: 10.1371/journal.pgen.1005771 (PMC4711971; doi:10.1371/journal.pgen.1005771)
Supplement: S1 Table — (XLSX) [file pgen.1005771.s018.xlsx]

## Sheet:  S1_FIE_MS
Table S1.FIE co-puriﬁes with PcG proteins.
AGIcode	Gene Symbol	prot_acc (identify protein matches from the NCBI database)	prot_desc	prot_score (derived from the combined scores of all observed mass spectra that can be matched to amino acid sequences within that protein)	prot_mass (the mass of the identified protein)	prot_cover(the coverage of identified protein from the mass spectra results)
AT3G20740	FIE	Q9LT47	Polycomb group protein FERTILIZATION-INDEPENDENT ENDOSPERM OS=Arabidopsis thaliana GN=FIE PE=1 SV=2	673	41231	45.3
AT4G02020	SWN	Q9ZSM8	Histone-lysine N-methyltransferase EZA1 OS=Arabidopsis thaliana GN=EZA1 PE=2 SV=1	732	95336	19
AT2G23380	CLF	P93831	Histone-lysine N-methyltransferase CLF OS=Arabidopsis thaliana GN=CLF PE=1 SV=2	582	100306	17
AT5G51230	EMF2	Q8L6Y4	Polycomb group protein EMBRYONIC FLOWER 2 OS=Arabidopsis thaliana GN=EMF2 PE=1 SV=2	200	71635	7.1
AT5G17690	LHP1	Q946J8	Chromo domain-containing protein LHP1 OS=Arabidopsis thaliana GN=LHP1 PE=1 SV=2	88	48615	4.7
AT4G16845	VRN2	Q8W5B1	Polycomb group protein VERNALIZATION 2 OS=Arabidopsis thaliana GN=VRN2 PE=1 SV=2	56	50592	3
AT5G11530	EMF1	HSFA5_ARATH	Protein EMBRYONIC FLOWER 1 OS=Arabidopsis thaliana GN=EMF1 PE=1 SV=1	54	121595	2.7
