# Supplementary material for: Arabidopsis Flower and Embryo Developmental Genes are Repressed in Seedlings by Different Combinations of Polycomb Group Proteins in Association with Distinct Sets of Cis-regulatory Elements
Source: PLoS Genet. 2016 Jan 13;12(1):e1005771. doi: 10.1371/journal.pgen.1005771 (PMC4711971; doi:10.1371/journal.pgen.1005771)
Supplement: S4 Table — (A) 2,438 differentially expressed genes in PcG mutants with the following criteria: |FC|>1 and P <0.05 in at least one mutant. (B) Biological functions enriched in Col-0 H3K27me3 peak targets, including GO terms, Interpro domains, and SP_PIR keywords. (C) Biological functions enriched in Col-0 H3K27me3 peak targets, including GO terms, Interpro domains, and SP_PIR keywords. (XLSX) [file pgen.1005771.s021.xlsx]

## Sheet: S4A_diff_expression
Table S4A. 2,438 differentially expressed genes in PcG mutants with the following criteria: |FC|>1 and P <0.05 in at least one mutant. Calculation of robust index is described in Methods. The smaller the robust index, the lower the variability between replicates.
		rep1												rep2												Robust index
gene	exprsClass	atbmi1a,b_log2FoldChange	atbmi1a,b_pval	atring1a,b_log2FoldChange	atring1a,b_pval	clf-29_log2FoldChange	clf-29_pval	tfl2-2_log2FoldChange	tfl2-2_pval	swn-21_log2FoldChange	swn-21_pval	clf-29swn-21_log2FoldChange	clf29swn21_pval	atbmi1a,b_log2FoldChange_rep2	atbmi1a,b_pval_rep2	atring1a,b_log2FoldChange_rep2	atring1a,b_pval_rep2	clf-29_log2FoldChange_rep2	clf-29_pval_rep2	tfl2-2_log2FoldChange_rep2	tfl2-2_pval_rep2	swn-21_log2FoldChange_rep2	swn-21_pval_rep2	clf-29swn-21_rep2_log2FoldChange	clf-29swn-21_rep2_pval	atbm1a,b	atring1a,b	clf-29	tfl2-2	swn-21	clf-29swn-21
AT4G09960	0	0	1	1.26303	0.0243065	2.20163	0.000106648	1.88753	0.000146262	0.137504	1	6.05745	0.00112077	0	1	0	1	1.67807	0.000940675	2.3505	0.00198186	0	1	5.71899	0.00160822	0	0.998419	0.134879	0.109191	0.985663	0.0287355
AT1G20500	0	0	1	0	1	1.848	0.000156417	0.137504	1	0.137504	1	0.137504	1	0	1	0	1	0.678072	0.32694	0	1	0	1	0.280577	0.818167	0	0	0.462774	0.985663	0.985663	0.340586
AT3G58250	0	0	1	0.137504	1	1.88753	9.8489e-05	0.847997	0.184933	0	1	1	0.0987372	0	1	0	1	1.32193	0.0166739	0.925999	0.136046	0	1	0.628501	0.391922	0	0.985663	0.176119	0.0439204	0	0.227844
AT1G70680	0	0	1	0.222392	0.845019	0.415037	0.571588	1.11548	0.0335525	0.115477	1	0.415037	0.571588	0	1	-0.263034	0.831812	0.736966	0.215327	1.16993	0.0237027	0.115477	1	2.04996	0.142706	0	12.5622	0.278966	0.0238033	0	0.662718
AT2G14210	0	0	1	0	1	0.378512	0.67764	2.40599	0.00234639	0	1	5.52042	0.00584094	0	1	-0.137504	1	0	1	2.29278	0.00148945	0	1	4.72201	0.0192657	0	1.01476	0.994744	0.0240834	0	0.0779359
AT1G66290	0	0	1	0.137504	1	0.925999	0.136046	0.847997	0.184933	-0.137504	1	6.44128	0.000270473	0	1	-0.137504	1	0.540568	0.442068	1.72247	0.000606107	0	1	5.27236	0.00529117	0	137.504	0.262454	0.339935	1.01476	0.0997749
AT2G34030	0	0	1	0.115477	1	0.807355	0.162756	0.938599	0.0895311	-0.378512	0.67764	0.321928	0.701108	0	1	0	1	0.206451	0.850554	1.32193	0.0079159	0.137504	1	0.465002	0.519715	0	0.982975	0.591554	0.169425	2.15899	0.181352
AT3G44006	0	0	1	0	1	0	1	0	1	0	1	0.137504	1	0	1	2.37851	0.058891	0	1	1.80735	0.000247088	0	1	0.143074	0.998604	0	0.99916	0	0.998895	0	0.0197123
AT1G66320	0	0	1	1	0.0987372	0.263034	0.831812	2.1375	0.000658788	0.241008	0.83882	4.95884	0.0177505	0	1	-0.137504	1	-0.137504	1	0.485427	0.541256	0.263034	0.831812	3.9607	0.0513996	0	1.3158	3.14071	0.629379	0.0435266	0.11188
AT2G03291	0	0	1	0	1	0.584963	0.424356	1.20163	0.035082	0	1	1.26303	0.0243065	0	1	0.125531	1	0.125531	1	0.847997	0.184933	0	1	1.34471	0.0208118	0	0.984318	0.644822	0.172369	0	0.0312955
AT5G03310	0	1.32193	0.0372258	1.4021	0.0828611	0.36257	0.596615	1.23704	0.00970093	-0.495527	0.486193	1.44057	0.207272	1.32992	0.145538	-1.96683	0.316446	-0.902703	0.425006	1.71621	0.0162217	-0.239188	0.708614	0.335719	0.648476	0.00301177	5.98671	2.35123	0.162141	0.349849	0.621301
AT3G29810	0	-2.55639	0.104042	-0.535332	0.748122	2.07382	3.94017e-07	1.19535	0.0550063	0.441372	0.416787	2.48285	0.115012	-2.57347	0.0872773	-1.28445	0.454666	1.30666	0.0677813	1.15704	0.0814977	0.501821	0.327417	2.24405	0.140792	0.00332956	0.412107	0.226804	0.0162691	0.0639548	0.0504973
AT1G23040	0	1.62709	0.0417568	0.530515	0.670347	0.874469	0.0856424	1.01594	0.129626	0.307573	0.574098	2.0199	0.239349	1.64186	0.0247585	-0.635844	0.655916	1.06289	0.139027	1.14477	0.0974948	0.399407	0.449594	1.63421	0.318171	0.00451762	11.2878	0.0971552	0.0595687	0.12953	0.105491
AT4G00210	0	0.662965	0.281042	1.73697	0.040648	0.5025	0.458258	0.662965	0.281042	0.263034	0.831812	1.16993	0.0476524	0.678072	0.32694	0.584963	0.424356	0.584963	0.424356	1.11548	0.0335525	0	1	0.465002	0.519715	0.0112483	0.495714	0.0756907	0.254157	0.992454	0.430638
AT3G18550	0	-0.710493	0.264931	-0.36257	0.596615	0.959358	0.0559446	2.5025	0.0322963	-0.514573	0.391528	3.35364	0.230781	-0.691878	0.229481	-1	0.0987372	2.54844	0.0282684	2.77259	0.0167912	0	1	3.09209	0.10969	0.0132934	0.468502	0.452755	0.0511815	1.0039	0.0405642
AT5G49740	0	0.677043	0.0566934	1.49636	0.000116137	0.671887	0.00333032	1.84423	2.61469e-07	0.273464	0.460593	-2.84252	0.0376154	0.697363	0.0852953	1.29018	0.145315	1.56262	0.00425308	1.85615	5.44712e-07	0.119228	0.747939	-1.90338	0.200597	0.0147633	0.0739378	0.39827	0.00321899	0.390774	0.197968
AT5G20830	0	-0.366782	0.474086	0.402527	0.426532	1.37572	1.35993e-07	0.310559	0.455171	0.0156938	0.971648	1.25471	0.331489	-0.35564	0.456673	0.32373	0.710741	1.60807	0.00340345	0.501834	0.251262	-0.0309486	0.938289	-0.200532	0.888899	0.015467	0.108199	0.0778181	0.234868	3.51891	1.37784
AT3G55710	0	-0.974812	0.102553	-0.707161	0.259951	0.764372	0.00811617	1.1765	0.004058	-0.357552	0.621887	-3.95279	0.0258881	-0.943416	0.407386	0.802319	0.471906	1.65368	0.0214155	0.905196	0.0409389	-1.1078	0.0480876	-3.46179	0.0313496	0.0163839	15.5362	0.367474	0.130202	0.512693	0.0662384
AT5G05060	0	-0.438005	0.303305	-0.82091	0.0852919	1.07762	4.29651e-06	1.05645	0.00415299	-0.101632	0.778663	1.55915	0.245045	-0.453537	0.255402	-1.07287	0.221284	0.726323	0.175931	0.862976	0.0274492	-0.109698	0.759504	0.909243	0.554327	0.0174603	0.133188	0.194524	0.100691	0.0385307	0.263078
AT4G18830	0	0.325986	0.808547	0.708234	0.632473	0.720618	0.252001	1.4723	0.03106	-0.305808	0.654957	-0.940294	0.868808	0.314109	0.736081	-0.388271	0.79932	0.153623	0.873356	1.15403	0.144077	-0.209453	0.714037	-0.87739	0.666608	0.0184984	3.40568	0.647076	0.121092	0.187731	0.0346445
AT2G03710	0	-1.71128	0.00128301	-0.807787	0.123549	0.746609	0.00389485	0.930992	0.0158831	0.177068	0.682691	-2.22182	0.113151	-1.64655	0.0289041	-0.383975	0.68704	0.980032	0.0946302	0.803153	0.0514015	0.223008	0.600695	-2.38265	0.111092	0.0192884	0.356215	0.135033	0.0736341	0.114255	0.0349449
AT3G15510	0	1.6162	0.00668948	1.12553	0.116075	1.27453	0.0004469	1.81773	0.000132311	0.544947	0.179117	0.792708	0.61953	1.55237	0.00115303	-0.243003	0.795113	0.663196	0.257465	1.66756	0.00126319	0.388772	0.342969	1.3748	0.349663	0.0201302	1.54719	0.315164	0.0430613	0.166904	0.268307
AT5G55970	0	0.778644	0.228854	0.657719	0.367447	-0.265524	0.52985	1.02466	0.0404217	0.285146	0.444809	0.0962153	0.955794	0.744453	0.0722494	-2.19407	0.0174333	-1.29328	0.0250971	1.01546	0.0576308	0.242765	0.512771	-1.37506	0.416033	0.0224184	1.85863	0.660171	0.00450459	0.0799791	1.15227
AT3G18773	0	0.335603	0.668764	0.782608	0.342316	0.831684	0.040809	1.66838	0.00105072	-0.340544	0.415065	-1	0.624767	0.351385	0.50839	-1.46778	0.125446	-0.152003	0.802989	2.02131	0.00010023	-0.31306	0.453205	-2.03979	0.2683	0.0229059	3.29403	1.44303	0.0956018	0.0421789	0.342285
AT4G03510	0	0.663173	0.226642	0.922876	0.103028	-0.0441471	0.908023	0.861112	0.0538564	0.0192584	0.957123	1.09373	0.412062	0.630977	0.0527401	-2.52858	0.00602396	-1.04343	0.0531397	1.10296	0.0179523	-0.00587874	0.987565	0.00636056	0.998739	0.0248395	2.15217	0.920509	0.123009	1.63444	0.986643
AT5G09440	0	0.706417	0.121137	0.306271	0.550741	0.373217	0.189996	1.67592	1.65828e-05	0.225023	0.515077	2.01877	0.127347	0.670652	0.0387626	-3.16729	0.000804215	-0.112902	0.833707	1.2076	0.00415846	0.182965	0.593503	1.27223	0.387034	0.025934	1.21495	1.85318	0.162303	0.102583	0.226707
AT2G29130	0	0.459432	0.417692	0.392317	0.511376	1.32193	0.0138596	1.97728	0.0474611	-0.29956	0.641074	0.954196	0.292686	0.485427	0.720714	-1.09311	0.133197	0.0874628	0.95817	0.906891	0.0540761	-0.383329	0.438703	-0.0495713	1	0.0274542	2.12571	0.874644	0.370868	0.123028	1.10715
AT2G27140	0	-0.393664	0.799652	0.143364	0.949013	1.21004	0.0310022	1.17232	0.130613	0.121015	0.868866	-0.284729	0.961369	-0.371969	0.742098	0.169925	0.909961	0.185867	0.855328	1.40964	0.0637074	-0.305626	0.587164	-0.399453	0.84739	0.0284104	0.0842427	0.732647	0.0918469	2.33634	0.168172
AT5G57685	0	0.429205	0.534826	0.955013	0.168528	0.280852	0.481033	1.2251	0.0124476	0.372659	0.418853	2.19502	0.106193	0.403671	0.562321	-0.238939	0.814687	0.724765	0.265448	0.832446	0.130482	0.286563	0.530217	1.26147	0.387851	0.0305837	1.66271	0.440557	0.190651	0.130207	0.26993
AT3G63210	0	1.05344	0.142044	1.82667	0.00759519	-0.0840643	0.868363	1.5667	0.00284573	-0.335712	0.385759	3.58042	0.0108708	1.12026	0.00636927	-0.309974	0.724048	-0.456006	0.421083	1.62963	0.00339105	-0.393233	0.30713	2.49375	0.0960565	0.0307112	1.40689	0.691251	0.0196763	0.0791273	0.178841
AT4G14746	0	-0.621674	0.248905	1.0192	0.0351117	0.0912958	0.762174	0.225496	0.594807	0.99555	0.00857775	0.494375	0.703487	-0.661941	0.222139	-0.762871	0.397021	0.483733	0.390453	0.804936	0.0637065	1.00613	0.00752941	-0.28735	0.841167	0.031419	6.89836	0.6801	0.561238	0.00528117	3.73988
AT1G61380	0	0.573518	0.142524	0.669019	0.119241	0.6005	0.0142594	0.715271	0.0562973	1.34958	0.000348689	-1.35589	0.299994	0.538231	0.280775	0.244822	0.781746	1.59012	0.00423682	1.08903	0.00530774	1.5412	4.44582e-05	-1.80591	0.216362	0.0316823	0.463178	0.451342	0.206918	0.0662381	0.142419
AT1G53160	0	-0.202421	0.776139	-0.0425919	0.960586	0.614389	0.0837566	1.14464	0.0144685	-0.67021	0.173214	0.896712	0.532523	-0.215937	0.7794	-0.0480943	0.96741	1.26238	0.0441689	0.932886	0.0688474	-0.408582	0.39619	1.70156	0.242608	0.0324634	0.0620436	0.344901	0.101828	0.242969	0.309526
AT3G23880	0	1.11845	0.0426644	0.657348	0.310569	0.0522945	0.89703	0.868294	0.0658981	0.178475	0.650253	-0.68001	0.679466	1.04714	0.0207677	-1.33985	0.146965	-0.358758	0.539377	1.00242	0.0435216	0.164309	0.677367	-2.19345	0.190209	0.0328984	2.93489	1.35009	0.0716203	0.0410868	0.527063
AT5G66400	0	0.15724	0.849211	1.84069	0.00604354	0.661584	0.113435	1.37514	0.00975497	-1.09686	0.00626942	6.98634	0.00301647	0.169326	0.709912	-1.08688	0.222993	-2.07696	0.000784422	1.8036	0.000789045	-1.0272	0.00937816	7.12928	0.0291145	0.0367849	3.8734	1.93759	0.134704	0.0328252	0.0101246
AT3G14620	0	-1.82126	0.010085	0.755528	0.171342	0.705487	0.0219071	0.468524	0.296942	0.450563	0.22466	2.11388	0.110176	-1.96798	0.000345747	-0.580916	0.507164	1.51082	0.005728	0.579185	0.221799	0.621668	0.0919613	1.68947	0.24886	0.03874	7.5671	0.363039	0.105421	0.159282	0.11153
AT5G07520	0	0.540568	0.442068	0.347923	0.690038	0.125531	1	1.49476	0.00288725	0.125531	1	0.628031	0.344928	0.584963	0.424356	1	0.0801433	0.241008	0.83882	0.788496	0.200488	0.137504	1	0.490997	0.516259	0.0393729	0.483047	0.313338	0.309054	0.0451739	0.12224
AT1G05310	0	3.58723	2.36609e-07	2.23786	0.0243757	2.20282	7.38787e-06	2.25507	0.000652535	-0.192645	0.754757	-0.0554951	0.995844	3.90769	3.112e-15	0.91427	0.369116	0.0939761	0.919317	2.37537	0.000585249	-0.0733732	0.907193	-0.63065	0.750615	0.0427451	0.419638	0.917369	0.0259678	0.451756	0.840691
AT1G75880	0	0.90837	0.435103	0.485427	0.789401	1.50119	0.00418365	1.59234	0.0221014	0.111031	0.839954	2.41642	0.174681	0.8314	0.288346	0.243669	0.817017	0.699552	0.324714	2.11718	0.00170731	0.270089	0.603922	1.01552	0.572172	0.0441902	0.330679	0.363929	0.141409	0.415164	0.407956
AT2G36800	0	0.706953	0.30524	1.14456	0.103721	0.472233	0.238722	1.3747	0.00575652	0.947967	0.00859538	2.29192	0.0944898	0.77375	0.0491292	-0.867226	0.322297	1.11277	0.0399049	1.63136	0.00153396	0.873604	0.0147819	1.37152	0.350173	0.0450507	7.20213	0.403614	0.0853232	0.040779	0.251103
AT4G18210	0	0.339952	0.563838	0.400538	0.526289	0.604071	0.0659928	1.03462	0.0197485	0.197037	0.673025	1.30201	0.327469	0.372201	0.557869	0.095307	0.926705	1.21534	0.0481584	0.806177	0.0965029	0.0403577	0.935134	0.601756	0.676139	0.0451577	0.613105	0.335601	0.123965	0.654481	0.367438
AT3G30730	0	0.125531	1	1.34792	0.00947531	0.628031	0.344928	0.540568	0.442068	0.137504	1	0.862496	0.149613	0.137504	1	1.07039	0.0707556	0	1	0.788496	0.200488	0.263034	0.831812	1.14307	0.0477917	0.0451739	0.114669	0.996826	0.186263	0.311849	0.13976
AT2G18550	0	0.378512	0.67764	0.678072	0.32694	0.378512	0.67764	1.926	0.000188639	-0.378512	0.67764	2.65535	0.314097	0.415037	0.571588	-0.378512	0.67764	2.91427	0.0237965	1.926	0.00015245	-0.125531	1	2.21346	0.0734741	0.0459128	3.50372	0.769629	0	0.503903	0.0907217
AT1G12320	0	0.593259	0.330786	0.147002	0.842287	0.767589	0.0249644	0.776359	0.10707	0.158904	0.75514	-2.24419	0.218225	0.534708	0.465985	-0.282934	0.788324	1.12759	0.0903949	1.07537	0.0304202	0.243406	0.614052	-2.44689	0.154308	0.0518165	3.21012	0.189755	0.161304	0.209003	0.0432283
AT4G16640	0	0.347923	0.690038	0.447459	0.557197	1.06413	0.0576127	0.862496	0.149613	0.222392	0.845019	0.628031	0.344928	0.387023	0.584665	0	1	0.222392	0.845019	1.12553	0.0409596	0	1	0.490997	0.516259	0.0530565	0.99555	0.653258	0.132176	0.991087	0.12224
AT1G06770	0	-1.32361	0.0471845	0.991548	0.0614245	-0.134137	0.695066	0.131977	0.778576	-0.128515	0.764642	0.107156	0.939884	-1.47961	0.0330654	-0.0585522	0.95195	-0.264675	0.669747	0	1	-0.0519278	0.907303	-0.290054	0.84207	0.0556882	1.12311	0.328968	0.985072	0.429197	2.19577
AT3G59940	0	0.548058	0.0713187	0.90822	0.0134105	0.35571	0.0844479	0.94901	0.00601218	0.0721791	0.832126	-1.15171	0.386701	0.487976	0.0814031	-1.82567	0.0650504	-0.595217	0.307422	1.03704	0.00329358	0.0720288	0.830771	-1.67538	0.30045	0.0578807	2.98638	4.00379	0.0442801	0.00102826	0.185364
AT2G17710	0	0.242361	0.763528	0.430351	0.62611	0.703144	0.091373	1.35669	0.0111236	-0.16372	0.720449	2.20278	0.123452	0.273376	0.674954	-0.496525	0.609108	0.986114	0.0985445	1.34635	0.0184904	0.105061	0.817357	1.05698	0.481495	0.0599059	14.4432	0.167314	0.00382321	4.74381	0.351281
AT4G19170	0	1.11151	0.000157438	1.54185	2.7941e-05	0.440234	0.0334829	1.77263	4.07553e-07	0.0333983	0.923121	-3.88	0.00668625	0.985497	0.00119174	-0.101123	0.911902	0.366678	0.503259	1.59368	6.10983e-06	-0.0916858	0.787461	-2.62301	0.106486	0.060034	1.1388	0.090931	0.0531297	2.22223	0.193352
AT5G07440	0	0.213254	0.534072	0.298356	0.446411	0.545459	0.0123946	1.10285	0.00173062	0.11223	0.743266	2.97698	0.120442	0.18885	0.495541	-2.05561	0.0452815	-0.543773	0.369839	0.242744	0.51687	0.124339	0.713996	2.21435	0.291029	0.0603921	1.3411	295.489	0.638254	0.0507585	0.146849
AT3G53720	0	-0.103311	0.891396	0.134301	0.867431	1.12626	0.00107801	1.3452	0.00439532	-0.0673993	0.869691	-0.327805	0.846738	-0.0915539	0.858278	-0.0895221	0.921474	0.379432	0.502763	1.43035	0.00418329	-0.0742463	0.853622	-0.214478	0.890308	0.0609587	4.78469	0.495346	0.0306575	0.0490316	0.209754
AT4G17220	0	-0.710493	0.264931	1.22239	0.263456	1.5025	0.0235681	1.97982	0.0703156	0.280108	0.7201	1.078	0.426112	-0.628031	0.344928	-0.222392	0.845019	0.893085	0.0806905	2.13386	0.0703308	-0.0874628	1	0.83113	0.413626	0.0616989	1.4419	0.254179	0.0374261	1.88842	0.129176
AT5G12300	0	0.100929	0.914093	0.774119	0.384013	0.446064	0.324751	0.730679	0.226301	-0.0907655	0.910824	-0.716207	0.75684	0.0882272	0.936538	-0.148099	0.929301	0.423808	0.633383	1.29662	0.0323015	-0.165059	0.776333	-1.44189	0.425528	0.0664469	1.46845	0.0255275	0.278884	0.292697	0.336572
AT2G21188	0	0.85561	0.570531	1.34915	0.474569	0.673772	0.414772	1.81714	0.0376066	0.0374747	1	1.64111	0.622895	0.981384	0.55571	0.306661	0.876515	1.17834	0.312862	1.59637	0.106906	0.469485	0.465493	1.24261	0.515802	0.0683929	0.628834	0.272134	0.0646372	0.84881	0.138093
AT5G10770	0	0.419332	0.383064	0.593946	0.241421	0.597199	0.0352387	1.06135	0.00847803	0.152622	0.739588	1.93721	0.141168	0.364818	0.564513	0.761523	0.409895	1.51085	0.0104986	0.79855	0.0666859	0.111968	0.80382	0.547628	0.700936	0.069343	0.123448	0.433001	0.141146	0.152495	0.558775
AT5G65480	0	0.299627	0.436228	1.03973	0.0103914	0.227142	0.351882	0.453462	0.22217	-0.667231	0.0772987	1.59139	0.242521	0.344862	0.407654	1.00247	0.254697	0.459282	0.396526	0.560041	0.151869	-0.587105	0.118611	1.13499	0.476143	0.0699699	0.0182274	0.337205	0.104952	0.0639814	0.167278
AT5G43450	0	0.852036	0.0884007	1.23463	0.0161703	0.751452	0.0125854	1.06944	0.0113671	1.33134	0.000156023	-0.095759	0.947218	0.983859	0.00547029	-1.15162	0.189872	1.31199	0.0159213	1.42287	0.00126855	1.34441	0.00011863	-0.890401	0.542541	0.0717253	28.0698	0.27139	0.141695	0.00488221	0.807432
AT2G26020	0	1.06413	0.0576127	0	1	1.82597	0.000176928	0.788496	0.200488	-0.459432	0.417692	1.06413	0.0576127	0.917538	0.245154	-0.652077	0.242985	1.09516	0.242586	0.125531	1	-0.469485	0.47313	0.683642	0.303766	0.0738997	1.00308	0.250011	0.72374	0.0108463	0.21745
AT4G01750	0	-0.713379	0.400627	0.552901	0.505452	1.18569	0.00170711	0.616327	0.277691	1.59509	0.000321121	1.09954	0.485679	-0.82933	0.307324	-0.535037	0.620198	2.66403	1.07158e-05	1.11059	0.051448	1.33129	0.00176933	-1.2562	0.478122	0.0752581	54.7693	0.383813	0.285881	0.0900822	15.2316
AT3G50840	0	1.15728	0.077926	1.50472	0.0253712	0.311314	0.458809	1.4338	0.00446772	0.258859	0.53004	-0.962719	0.603025	0.995005	0.0439441	-0.167842	0.857234	-0.320886	0.606874	1.16066	0.0375581	0.269116	0.508416	-1.73392	0.335639	0.0753269	1.24923	83.4958	0.105195	0.0193541	0.286197
AT1G36070	0	-1.58765	0.0109899	0.0265697	0.965539	-0.0216138	0.950888	0.197664	0.649614	-0.430042	0.259228	0.552419	0.672235	-1.84645	0.000365059	-0.857373	0.329292	-0.456514	0.414003	0.0984626	0.835671	-0.35707	0.342924	0.382224	0.788729	0.0754081	1.06653	0.913411	0.33275	0.0929448	0.181707
AT4G28840	0	0.206451	0.850554	0.387023	0.584665	0.758992	0.175465	1.50901	0.00480783	0.241008	0.83882	4.33848	0.0437492	0.241008	0.83882	0	1	0.447459	0.557197	1.29956	0.00660883	0	1	4.14307	0.0380398	0.0768863	0.994859	0.257795	0.0745233	0.99177	0.0230334
AT4G18197	0	0.545968	0.246094	1.18269	0.0128798	0.567221	0.0449788	0.664483	0.105416	0.109731	0.798724	-1.75309	0.232393	0.638281	0.244545	-0.243003	0.795113	-0.128324	0.839919	0.771181	0.075985	0.0660299	0.881486	-3.27839	0.0377969	0.0778192	1.51398	1.57757	0.0742165	0.245844	0.303273
AT2G45650	0	-0.125531	1	0	1	1.5025	0.00164149	1.36923	0.00540158	0.222392	0.845019	3.42626	0.481727	-0.106915	1	0.115477	1	1.70044	0.0074718	1.5025	0.00164149	-0.106915	1	4.29282	0.0325139	0.0807811	0.982975	0.0617607	0.046374	2.80316	0.112232
AT1G72060	0	-0.125531	1	0.5025	0.458258	0.115477	1	0.584963	0.361595	0	1	0.222392	0.845019	-0.106915	1	-0.125531	1	0.222392	0.845019	1.36923	0.00540158	0.514573	0.391528	0.258551	0.802303	0.0807811	1.65721	0.314577	0.400916	0.996128	0.0748713
AT3G05450	0	1	0.0987372	3.40599	0.156534	0.847997	0.184933	1.96347	0.000239298	0	1	2.848	0.429339	0.847997	0.184933	2	0.017847	0.584963	0.424356	1.76553	0.000388131	0	1	3.34471	0.124512	0.082164	0.259984	0.183304	0.0530525	0	0.0801831
AT1G04580	0	-0.447459	0.557197	-0.0995357	1	-0.321928	0.701108	0.847997	0.0884296	-0.115477	1	4.10434	0.0552711	-0.378512	0.67764	-0.241008	0.83882	0.758992	0.175465	1.37851	0.0211727	0.106915	1	6.35253	0.000384196	0.083677	0.417885	2.46187	0.238058	33.8909	0.214956
AT2G18150	0	-1.37851	0.011331	1.63941	0.468655	0.157541	0.827459	1.36565	0.21378	-0.884523	0.0988718	5.15754	0.00147225	-1.63227	0.00166523	1.1964	0.48744	2.02975	0.0913316	0.343954	0.643774	-0.494765	0.301374	3.24353	0.0834692	0.0843387	0.156111	0.855166	0.596923	0.28299	0.227775
AT5G25390	0	1.27302	0.0115078	0.736966	0.215327	0.5025	0.458258	1.54432	0.00145345	-0.321928	0.701108	0.662965	0.281042	1.074	0.270917	0.95109	0.137287	1.6477	0.0468985	1.22239	0.016589	-0.547488	0.377086	0.728036	0.235741	0.0847238	0.126697	0.532106	0.116274	0.260036	0.046713
AT3G52480	0	0.826851	0.399251	1.37587	0.155256	0.0339473	0.979316	1.30117	0.0459636	-0.161281	0.795472	1.66297	0.352957	0.983126	0.207631	-0.746243	0.600156	0.397592	0.607323	1.63005	0.0140472	-0.0570309	0.929892	0.408968	0.822519	0.0862456	3.35977	0.838781	0.112123	0.481943	0.604647
AT1G73750	0	0.980857	0.0310989	1.01262	0.0387566	0.257106	0.38481	0.976998	0.0163275	0.467159	0.197144	-1.86688	0.213708	0.824301	0.0350291	-0.554298	0.524823	0.521067	0.33448	1.08612	0.0116811	0.564021	0.117749	-1.96482	0.188555	0.0866314	3.40395	0.338336	0.0528404	0.0937509	0.0255723
AT5G54190	0	1.078	0.0313703	0.870489	0.11569	0.379072	0.24392	2.29323	1.43121e-08	0.0280144	0.946129	-0.921997	0.551394	1.29363	0.00147199	0.0622843	0.94493	1.04067	0.0577385	1.96029	6.91447e-06	-0.0500852	0.898822	-2.81386	0.0825475	0.0908434	0.8646	0.465345	0.0782356	3.89119	0.506677
AT1G34060	0	1.45943	0.0429178	0.555519	0.549842	0.613817	0.17105	2.38187	1.86062e-06	0.388271	0.572385	0.194011	0.920264	1.21444	0.176634	-0.20482	0.915728	1.84327	0.0120369	2.34147	1.25521e-05	0.584963	0.29076	-0.346731	0.848722	0.0915543	2.15577	0.499964	0.00855015	0.201687	3.58771
AT4G01525	0	-3.25267	0.000215961	1.37304	0.0148964	2.0362	2.98192e-12	2.65046	1.4856e-10	-0.285402	0.615322	4.38622	0.00512546	-2.70571	0.0560896	-1.11548	0.420725	2.46949	8.46048e-05	2.13965	2.02431e-06	-0.383787	0.477626	3.38026	0.0422951	0.091826	9.58723	0.0961213	0.106594	0.147461	0.129493
AT3G27870	0	-2.40439	0.000142997	-0.157101	0.772511	-0.0300813	0.924512	0.530515	0.196158	-0.814917	0.0442868	2.43211	0.0737759	-2.89245	7.75148e-06	-0.978223	0.277546	-0.472865	0.414729	0.255381	0.567211	-0.691534	0.0845076	2.10066	0.182564	0.0921759	0.724525	0.883894	0.349201	0.0820121	0.07309
AT4G33790	0	-0.485427	0.405032	-0.691878	0.229481	2.77761	0.000181306	2.72662	0.00804272	0.5025	0.458258	1.63005	0.676286	-0.584963	0.424356	0	1	0.938599	0.0895311	2.38904	0.0420932	-0.206451	0.850554	-0.249244	0.779693	0.0931642	1.0029	0.494595	0.0659639	2.37864	1.35904
AT4G14270	0	0.444184	0.400076	1.3356	0.00835605	-0.207206	0.540313	0.875361	0.0404147	-0.550589	0.111938	3.22169	0.0230932	0.366084	0.251213	-1.64805	0.0683755	-0.870986	0.106152	0.980237	0.0301826	-0.599151	0.0814736	2.79619	0.0856555	0.0961508	9.61091	0.616786	0.0564577	0.0423105	0.0706825
AT2G32750	0	0.447459	0.557197	0.788496	0.200488	1.12553	0.0409596	1.12553	0.0409596	-0.106915	1	0.241008	0.83882	0.547488	0.377086	0.440573	0.48685	0.514573	0.391528	1.18442	0.0288167	0.621488	0.296206	0.268605	0.810056	0.100335	0.282619	0.372058	0.0254735	1.41007	0.0539403
AT5G48485	0	0.477989	0.211806	0.472305	0.26722	0.553772	0.0211633	1.13822	0.00185642	-0.0144996	0.974728	-0.549834	0.667177	0.389221	0.391533	0.302563	0.729321	0.688553	0.211634	0.982967	0.0110333	-0.0399111	0.920601	-0.737806	0.611396	0.102125	0.218495	0.108317	0.0731235	0.484854	0.146209
AT3G46970	0	-0.0421966	0.910039	1.3595	0.000399471	0.164584	0.47704	0.446872	0.215315	-0.326427	0.336061	2.28105	0.146394	-0.0343642	0.907948	0.49329	0.61767	-0.502158	0.370336	0.74048	0.0483862	-0.343979	0.305924	2.05614	0.283436	0.105047	0.467013	1.98687	0.246863	0.0262584	0.051833
AT2G32830	0	2.44057	0.0918565	1.4021	0.0828611	1.44057	0.00373264	1.36257	0.0103814	-0.0588937	1	4.87915	0.0137563	1.97085	0.232977	1.02857	0.532613	1.40054	0.24034	1.5502	0.0124208	0.214125	0.7098	4.92443	0.00640684	0.10643	0.153547	0.0140813	0.0643712	1.73642	0.00461858
AT2G32870	0	0.196589	0.646335	0.767038	0.082774	0.240545	0.358403	1.64872	9.23854e-06	-0.249028	0.499815	-1.04741	0.423066	0.244346	0.53496	-0.127131	0.884703	0.781999	0.146546	1.536	9.19533e-05	-0.340146	0.350318	-0.704322	0.62228	0.107821	1.39299	0.528483	0.0353721	0.155181	0.196079
AT1G06520	0	0.538669	0.584232	0.324962	0.802823	0.91396	0.0611391	1.93397	0.000978067	0.815575	0.148355	-0.341037	0.92219	0.67319	0.42809	-0.705257	0.702109	1.37851	0.0629618	2.28189	0.000138644	0.443989	0.402239	-0.698861	0.708827	0.110821	2.72332	0.202466	0.082488	0.294544	0.344759
AT4G16008	0	0.208865	0.78412	0.00723157	1	0.712104	0.0684871	1.24602	0.0145673	0.36592	0.404827	-0.0367118	0.986232	0.261414	0.680765	0.456685	0.626273	0.932023	0.126068	1.19627	0.0291707	0.11211	0.80187	-0.849695	0.616329	0.111266	0.964665	0.133598	0.0203549	0.528736	0.919241
AT5G44572	0	1.20645	0.109201	1.88753	0.0109935	-0.189478	0.727901	1.49727	0.00792829	-0.179748	0.673954	3.09917	0.0280176	0.960562	0.0510128	-0.0631938	0.947926	-0.502844	0.422674	1.38702	0.0229156	-0.342334	0.412546	2.60855	0.0844106	0.113365	1.06811	0.453942	0.0381962	0.312616	0.0859272
AT1G10060	0	0.703256	0.169216	1.31324	0.0100325	0.849107	0.00446941	0.686792	0.114755	0.520832	0.149448	-2.54877	0.133995	0.557784	0.155253	-0.446486	0.608252	-0.6451	0.242125	1.13356	0.0116413	0.590337	0.0990411	-2.00044	0.188581	0.115176	2.02557	7.25317	0.245161	0.0624389	0.120586
AT3G47750	0	1.02422	0.035369	0.702693	0.196942	0.613979	0.043628	0.7938	0.0644977	-0.161589	0.75458	-0.698406	0.635092	1.30095	0.0390495	1.09699	0.255894	-0.109122	0.888788	0.51945	0.268716	-0.0685314	0.898015	-0.997037	0.496063	0.118914	0.218848	1.42664	0.208591	0.407932	0.176346
AT5G15830	0	1.09954	0.120926	0.527064	0.54688	0.208242	0.646334	1.40718	0.00840897	0.233199	0.659742	1.10371	0.498742	0.859137	0.27902	-1.37346	0.358094	-0.566103	0.52252	1.29479	0.0252311	0.512335	0.313126	-0.633254	0.718793	0.12261	2.25075	2.17597	0.0415624	0.373409	3.67645
AT5G40790	0	0.106915	1	1.20645	0.0362567	-0.115477	1	0.691878	0.229481	0.137504	1	0.469485	0.47313	0.137504	1	0.378512	0.67764	0	1	0.621488	0.296206	0	1	0.442634	0.522386	0.124131	0.521713	1.01762	0.0535131	0.985663	0.0293739
AT3G22740	0	1.44381	6.61087e-06	-0.458067	0.277366	0.519791	0.0206543	0.949583	0.00765798	-0.96408	0.0109671	-3.30564	0.0173331	1.11902	0.00266648	-0.123328	0.888199	1.03666	0.0549307	-0.127163	0.743395	-0.957005	0.0110112	-3.63264	0.0223671	0.126632	0.577738	0.331655	1.30607	0.00368707	0.0471442
AT5G37950	0	0.616671	0.255875	-0.447459	0.557197	0.552541	0.324009	1.09311	0.0218943	0.355095	0.677939	-0.447459	0.557197	0.475338	0.78413	-2.10434	0.0260558	-0.841302	0.354337	0.485427	0.405032	0.92785	0.133537	-0.304385	0.739755	0.129188	0.649808	4.86064	0.384479	0.445743	0.190805
AT1G75890	0	0.5025	0.458258	0.938599	0.0895311	1.11548	0.0335525	1.11548	0.0335525	-0.36257	0.596615	3.1565	0.591049	0.387023	0.584665	0.152003	0.871415	-0.169925	0.864166	1.32193	0.0079159	0.387023	0.584665	2.89796	0.174986	0.129528	0.719929	1.35655	0.0846316	28.3367	0.0426888
AT4G22470	0	-0.371969	0.811423	0.259387	0.898328	1.41504	0.00784897	1.11548	0.162701	1.91809	9.28056e-05	3.58678	0.0196853	-0.4885	0.714908	-0.158262	0.928715	0.68741	0.419927	0.463401	0.655974	2.05644	1.41449e-05	3.12659	0.0462537	0.135743	4.04994	0.345757	0.412478	0.034791	0.068529
AT1G67865	0	-1.02311	0.0101568	-0.543662	0.201	0.0641647	0.784122	1.45028	4.41989e-05	-0.970938	0.00806093	-5.9757	0.000158954	-0.77544	0.0522262	-0.443271	0.611508	0.215787	0.687392	1.16808	0.00161025	-0.846479	0.0192311	-2.73061	0.075636	0.137858	0.101926	0.53776	0.107694	0.0685564	0.372815
AT4G16870	0	-1.59285	0.000203036	-0.745736	0.0904035	0.235077	0.315131	0.739063	0.0404599	-0.0344696	0.920732	-1.8365	0.16175	-1.19478	0.000476404	-2.73324	0.00359993	0.372541	0.496314	0.873992	0.0204715	-0.0676477	0.842482	-2.83782	0.0638199	0.142902	0.571618	0.225492	0.0835449	0.331393	0.214308
AT5G02090	0	0.152003	0.871415	2.39993	0.299114	2.65025	0.00151465	2.62449	0.0224425	-0.36257	0.470879	3.73697	0.0885008	0.203533	0.893585	-0.231326	0.819124	0.671377	0.486866	2.92811	0.00829465	-0.459432	0.372815	1.55811	0.349897	0.144126	1.21222	0.595396	0.0546603	0.118124	0.411331
AT1G26800	0	1.1501	0.145544	1.70627	0.0371371	0.132894	0.815328	1.65896	0.00390723	-0.321928	0.381774	2.47545	0.103439	0.856746	0.0244119	-2.37205	0.00957629	-0.386698	0.478449	1.64689	0.00732905	-0.272196	0.458346	2.0347	0.178182	0.146032	6.14406	2.06348	0.00364975	0.0839894	0.0976811
AT5G56250	0	-0.837447	0.0730965	-0.680721	0.17083	1.11514	4.575e-06	0.517218	0.179017	0.121866	0.751647	2.33685	0.0979613	-1.12399	0.0371067	-0.598902	0.495926	1.40721	0.0102572	0.613599	0.131299	0.150942	0.695756	1.66593	0.298136	0.146237	0.0640406	0.115703	0.0850809	0.105806	0.167529
AT1G67860	0	-0.665222	0.194423	-0.132931	0.800739	0.626684	0.0213379	1.06413	0.00686003	-0.453051	0.249954	-1.81466	0.201976	-0.495695	0.323549	0.235488	0.788502	1.09407	0.0469516	1.04206	0.0128385	-0.475638	0.225121	-1.12873	0.43386	0.14628	3.52361	0.271301	0.0104698	0.0243736	0.233199
AT3G48360	0	0.716954	0.0605431	1.09437	0.00820006	-0.0639631	0.805724	1.40766	0.000122741	-1.77976	9.31671e-07	-0.0742589	0.954194	0.533216	0.097089	-3.93976	5.95135e-05	-2.04599	0.000228626	1.67569	1.17133e-05	-1.7789	7.82949e-07	-1.46041	0.314014	0.146735	1.77047	0.940261	0.0868734	0.000243809	0.904403
AT2G24240	0	0.463567	0.52913	0.831024	0.282999	0.528176	0.194307	1.26935	0.0138906	-0.348895	0.400363	-0.0860398	0.963756	0.624099	0.207832	-1.96134	0.0449754	-0.0397263	0.950831	1.59505	0.00254608	-0.179025	0.662774	-1.64542	0.359097	0.147321	2.47481	1.15792	0.113628	0.322996	0.901657
AT4G30460	0	1.63113	0.000432524	0.580263	0.309786	0.517737	0.101486	1.16287	0.00617373	0.124545	0.820119	1.55892	0.235308	2.1964	0.000275291	-0.521346	0.660397	0.268935	0.720001	0.669248	0.156053	0.133856	0.804033	-0.5085	0.727161	0.147607	18.0838	0.315469	0.269133	0.0357551	1.96444
AT1G27045	0	-0.605721	0.471052	1.08017	0.631095	5.05559	2.91287e-40	3.2716	8.3676e-07	-1.08746	0.0235661	1.1375	0.842965	-0.447459	0.5921	-0.332575	0.797262	4.9349	5.41204e-13	3.8103	8.81994e-09	-0.736966	0.111403	1.33572	0.502392	0.150557	1.88468	0.0120778	0.0760457	0.192324	0.0800798
AT2G39510	0	-0.68226	0.653733	-0.30117	0.894649	1.46133	0.00423506	0.195256	0.858653	0.142444	0.806038	2.81925	0.092517	-0.503433	0.617785	0.57586	0.579098	2.81318	7.1257e-06	0.461331	0.647954	-0.203872	0.713754	1.30134	0.467491	0.151076	3.16971	0.31611	0.404008	5.82749	0.368195
AT1G61810	0	-0.0687128	0.978093	1.04947	0.616634	0.895663	0.264619	2.1587	0.00451102	-0.0544478	1	4.72348	0.00203205	-0.0506261	1	-0.231326	0.819124	2.39486	0.0171024	1.86836	0.0351052	0.499571	0.399548	4.07656	0.0121367	0.154141	1.56167	0.455334	0.072062	1.23907	0.073497
AT1G23935	0	-2.06477	0.0299227	0.439461	0.585632	0.12142	0.780038	0.331747	0.560681	0.130397	0.865314	0.619728	0.700962	-1.50589	0.373252	-0.165059	0.928203	-0.121991	0.922769	0.0887042	0.893354	0.342106	0.561115	0.177839	0.91057	0.156608	2.18711	170.303	0.575316	0.446171	0.55266
AT3G25990	0	-1.47805	0.0403474	-0.197939	0.91315	0.206451	0.813223	0.495957	0.65931	-0.421138	0.571858	1.08964	0.84457	-2.02975	0.222107	-1.4458	0.455783	0.0537713	0.970397	0.0365259	1	-0.329308	0.567397	0.923761	0.648212	0.157368	0.760084	0.582253	0.859581	0.122694	0.0823046
AT3G11480	0	-0.425306	0.749838	-2.23266	0.0301917	0.904843	0.242474	0.0303736	1	-0.788496	0.200488	-2.09516	0.161827	-0.584963	0.361595	1.10962	0.33379	1.47999	0.134748	1.2783	0.207785	-0.263034	0.728333	-2.08959	0.105465	0.158347	2.98142	0.240968	0.952126	0.500663	0.00133172
AT5G37490	0	1.05063	0.03892	0.36257	0.596615	0.947533	0.0595839	0.716207	0.187742	1.58496	0.0114197	0.947533	0.153389	1.45943	0.34295	-0.2824	0.884648	1.03171	0.351859	0.777608	0.143307	2.02975	0.000466169	0.143074	0.939257	0.162737	7.84918	0.0424866	0.0410482	0.122981	0.736275
AT5G01550	0	-0.823122	0.132498	1.23133	0.460179	0.724366	0.218438	1.9027	0.099032	1.32193	0.0969962	-0.0641303	1	-1.15754	0.0298965	-0.125531	0.921642	2.08746	0.0790265	2.52083	0.0202822	1.46395	0.0207633	-0.680048	0.302824	0.169013	1.22483	0.484428	0.139673	0.0509417	0.829878
AT3G18830	0	0.403661	0.219533	0.783906	0.0383666	0.414888	0.0546736	0.490275	0.1639	-0.072336	0.834145	0.247143	0.852693	0.286081	0.369555	-1.53901	0.0882043	0.28483	0.600043	1.00536	0.00551533	-0.171995	0.61403	-0.383735	0.807857	0.169977	3.08445	0.185342	0.343931	0.41125	4.68732
AT1G30160	0	0.360402	0.779044	1.80177	0.0557607	1.05733	0.0540747	1.61073	0.0131349	0.169925	0.856341	2.50135	0.143654	0.509014	0.753951	1.39232	0.309463	1.24793	0.20983	1.24998	0.0946495	0.365649	0.565996	2.08844	0.201953	0.17054	0.128112	0.0826063	0.126016	0.364088	0.0899245
AT5G17300	0	0.398652	0.249341	0.311821	0.4336	0.246524	0.276699	1.03259	0.00358168	-0.671051	0.0988398	-2.86708	0.0352198	0.564217	0.247311	-1.04165	0.252287	-0.0356239	0.954237	0.965524	0.00903954	-0.472589	0.246537	-3.20728	0.041151	0.171594	1.8596	1.32526	0.0335294	0.17384	0.0560233
AT2G22680	0	1.05445	0.132563	1.02119	0.194328	0.38048	0.377848	1.38048	0.00890024	-0.292782	0.544253	3.13342	0.0240577	0.745245	0.2132	-1.25716	0.22229	0.493815	0.454847	1.20275	0.0370073	-0.564352	0.219628	2.07311	0.162836	0.171618	9.73765	0.129334	0.0687496	0.317577	0.203572
AT1G24530	0	0.909286	0.0863135	1.40048	0.00832361	0.377589	0.260087	1.0759	0.0142281	0.835715	0.0332335	1.12985	0.396725	0.636665	0.187525	0.680036	0.441623	0.369107	0.529579	0.909286	0.0560548	0.712128	0.0639866	-0.571422	0.696897	0.176118	0.345948	0.0113291	0.0838429	0.0797414	3.03565
AT4G21510	0	0.429558	0.574409	0.150334	0.871629	0.353274	0.411652	1.15783	0.0317298	0.205726	0.611104	0.730279	0.661487	0.300156	0.572783	-1.75398	0.0704915	-0.723735	0.241746	1.39826	0.0122675	0.0530348	0.901665	0.0659976	0.971447	0.176848	1.18897	2.923	0.0939892	0.58556	0.832144
AT1G15670	0	0.648621	0.178208	0.634716	0.220797	0.726077	0.0114036	1.39593	0.000526501	1.00591	0.00457373	1.20211	0.354345	0.451945	0.234494	-2.59024	0.00499856	0.872074	0.105069	1.00946	0.0209602	1.00578	0.0042403	-0.134132	0.926509	0.17838	1.65084	0.0912392	0.160534	6.51045e-05	1.24885
AT3G49770	0	0.263034	0.831812	0	1	0	1	1.76553	0.000388131	0	1	5.67807	0.00380802	0.378512	0.67764	0	1	0	1	1.80735	0.000247088	0	1	4.80414	0.0164425	0.179439	0	0	0.0116983	0	0.083357
AT4G22950	0	-1.3112	0.361866	-0.896164	0.688764	1.14336	0.0459637	0.503766	0.603532	-0.331206	0.660361	-0.284729	0.961369	-0.909802	0.588374	-0.641546	0.622758	1.48278	0.163398	0.237692	0.8339	-1.04731	0.0957376	-0.675088	0.742006	0.180892	0.165798	0.129147	0.357888	0.520228	0.40755
AT3G45280	0	-0.321928	0.701108	0.0931094	1	1.26303	0.00881129	0.678072	0.199591	0.125531	1	0.180572	0.86005	-0.222392	0.845019	0	1	1.12553	0.0409596	1.04731	0.0258961	0.0995357	1	0.628501	0.357822	0.183537	0.978972	0.0575193	0.213754	0.114483	0.552266
AT4G24540	0	-0.743132	0.105266	-1.51295	0.00402169	0.250914	0.331391	0.639761	0.093177	-0.443607	0.326834	0.687272	0.591005	-1.08107	0.115688	-0.820676	0.400728	0.798234	0.183445	0.316237	0.441844	-0.708345	0.105232	0.680888	0.646573	0.185457	0.296906	0.520688	0.337708	0.230217	0.00465932
AT1G29050	0	0.614044	0.141715	0.722862	0.109827	0.951878	0.000153999	1.38577	0.000240092	0.91908	0.0309854	0.377004	0.768289	0.901537	0.117027	0.428094	0.652757	2.70044	3.7381e-06	1.40192	0.00043624	0.98236	0.017792	-0.0118336	0.994388	0.189442	0.255663	0.478492	0.00578824	0.033245	1.05901
AT3G02310	0	0.387023	0.584665	2.10692	0.139358	-0.115477	1	5.42884	1.57523e-15	0.263034	0.831812	7.61301	7.84321e-06	0.263034	0.831812	0.378512	0.67764	0.584963	0.424356	5.26534	1.09905e-12	0	1	7.05089	0.000146725	0.19015	0.694856	1.4856	0.0152857	0.992454	0.0383285
AT3G16800	0	1.46582	4.62474e-05	1.16789	0.00506106	0.319317	0.205207	1.31145	0.00038399	0.573335	0.117426	-0.216318	0.865965	0.996162	0.0120589	-1.21874	0.168483	-0.238019	0.667787	1.0104	0.0101863	0.556577	0.126609	-2.61051	0.0819219	0.19061	48.8608	6.69089	0.129551	0.0148049	0.847553
AT1G70520	0	0.134822	0.705919	0.748407	0.0551004	0.440692	0.0496126	0.570532	0.110738	0.0281785	0.941156	-0.909917	0.478789	0.200341	0.615195	-0.843735	0.334407	0.69803	0.194575	1.06538	0.00395065	0.0405785	0.912609	-1.58811	0.291351	0.194326	17.0597	0.225592	0.302121	0.175247	0.271709
AT3G18330	0	-0.662965	0.281042	0.452512	0.501928	2.19502	0.0101493	0.961526	0.127589	-0.347923	0.690038	3.57225	0.117273	-0.447459	0.557197	-0.106915	1	1.8365	0.0348195	1.33703	0.10464	0	1	2.93954	0.128615	0.194426	1.60941	0.0888839	0.163225	1.00578	0.0971341
AT3G26290	0	0.57932	0.17143	1.1688	0.00773504	0.595063	0.0223669	0.605093	0.121289	0.984475	0.0075622	2.32362	0.0935139	0.867774	0.0385452	1.58863	0.074976	1.06154	0.0521067	1.14913	0.00449812	0.933056	0.0107857	2.01416	0.216671	0.199058	0.152146	0.281246	0.309776	0.0267871	0.0713069
AT3G15340	0	-1.34395	0.019133	0.656046	0.735229	-0.400538	0.496248	0.0430687	1	-0.321928	0.582762	3.03775	0.114893	-0.893085	0.0806905	-0.447459	0.634409	0	1	0.510195	0.622542	0.206451	0.729673	2.63006	0.158632	0.201728	5.24015	1.00502	0.841269	4.65626	0.071906
AT1G71970	0	0.567353	0.232229	0.580789	0.254832	0.40122	0.166563	1.03092	0.0108817	0.562191	0.134923	-0.617839	0.651716	0.856575	0.0490984	-0.474335	0.589812	0.116222	0.837762	1.0174	0.0183451	0.678327	0.0688772	-1.28116	0.379794	0.202831	9.72872	0.548662	0.00659578	0.0934678	0.349669
AT5G27037	0	0.415037	0.571588	1.11548	0.0335525	1.22239	0.016589	0.584963	0.361595	0.710493	0.264931	2.41504	0.407981	0.628031	0.344928	0.628031	0.344928	1.24101	0.0200739	0.415037	0.571588	0.540568	0.442068	2.78693	0.185304	0.203808	0.279257	0.00755077	0.169586	0.135608	0.0714633
AT3G28500	0	0.947533	0.526132	4.2076	6.69083e-09	1.03395	0.191762	3.7318	3.25213e-10	0.234465	0.742829	4.96193	0.00118473	1.4361	0.185702	5.05209	6.5094e-06	1.97863	0.0888076	3.11548	5.28122e-06	-0.0874628	1	4.76617	0.00395085	0.204795	0.0911814	0.313371	0.0899841	2.16056	0.0201191
AT3G19930	0	0.109603	0.770175	1.02092	0.00969623	0.573259	0.0125112	1.04762	0.00354263	0.562056	0.104964	0.908384	0.491086	0.167827	0.628559	-1.09306	0.215385	0.927277	0.0878422	1.62969	1.13183e-05	0.531143	0.122192	-0.806702	0.585887	0.208369	30.14	0.235614	0.217245	0.0282253	16.5418
AT5G26620	0	-0.125531	1	0.736966	0.215327	2.16993	0.001044	1.62449	0.00184465	-0.29956	0.711071	0.321928	0.701108	-0.192645	0.855536	-0.540568	0.442068	2.30378	0.0646652	2.43741	0.0166491	-0.192645	0.855536	0.465002	0.519715	0.212268	6.43927	0.0299072	0.200033	0.218103	0.181352
AT3G13590	0	0.559427	0.360884	0.921997	0.323611	1.33703	0.0374771	1.53343	0.0949972	0.283793	0.615273	0.395929	0.643072	0.862496	0.416186	0.383329	0.700427	0.520832	0.481369	1.75207	0.0979229	0.398549	0.401062	0.595586	0.539753	0.212841	0.412039	0.43885	0.0665065	0.167689	0.200961
AT3G55500	0	-0.215729	0.781902	-0.388565	0.661672	0.736966	0.0518716	0.571542	0.291708	-1.28816	0.000317468	-3.58496	0.131924	-0.333003	0.331119	-4.4	1.1183e-05	-1.89117	0.000623767	1.64599	0.00112823	-1.29929	0.000246486	-2.91137	0.122089	0.2145	0.838061	2.28096	0.484088	0.00430536	0.103719
AT1G11330	0	1.07474	0.00298111	0.671617	0.110321	0.564978	0.0189263	0.824913	0.0254803	-0.130669	0.732546	0.194647	0.879028	0.69229	0.102006	-0.104437	0.906035	1.12444	0.0389225	1.10806	0.00406947	-0.113458	0.766371	-0.688529	0.635193	0.216194	1.36346	0.330765	0.146331	0.0710821	1.79551
AT4G15975	0	1.782	0.0269758	1.04333	0.341433	1.07708	0.0348108	0.92785	0.201701	0.736966	0.367998	0.0687128	0.987805	1.14775	0.378497	0.329308	0.868953	1.58496	0.123752	1.02615	0.169377	0.612977	0.315912	-0.599768	0.75859	0.216337	0.519425	0.190645	0.0502566	0.0917115	1.26354
AT2G15390	0	-0.827163	0.237942	0.642106	0.300626	1.09516	0.000514483	0.755211	0.103849	0.577203	0.137515	-0.321928	0.836527	-1.2854	0.0363913	-2.55542	0.0106926	1.05211	0.06058	0.975752	0.0438072	0.619638	0.111369	-3.63829	0.0420249	0.217117	1.67295	0.0200278	0.127262	0.0353963	0.837842
AT5G48550	0	0.222392	0.845019	0.222392	0.845019	-0.263034	0.831812	1	0.0652454	0.241008	0.83882	0	1	0.347923	0.690038	-0.137504	1	0.862496	0.149613	1.05889	0.047031	0.125531	1	-0.119961	1	0.219339	4.14202	1.87132	0.0285768	0.313338	1.01695
AT5G26340	0	-0.577767	0.414592	1.52105	0.00606796	1.19954	0.000182035	1.18481	0.0091993	0.59277	0.0860171	2.29474	0.0866571	-0.904855	0.013914	-2.02803	0.0248268	0.525139	0.329798	1.27302	0.00816323	0.599439	0.0799156	1.64896	0.256431	0.220913	7.02819	0.390577	0.0358599	0.00558389	0.163666
AT4G11360	0	0.925453	0.226787	1.05098	0.216171	0.615769	0.163656	1.38488	0.0134609	-0.223333	0.555002	2.2968	0.118996	0.589555	0.15425	-1.8896	0.0371523	-0.571856	0.306253	1.43948	0.0154053	-0.121495	0.746507	0.925	0.557846	0.221422	3.51487	25.8668	0.0193163	0.297055	0.425523
AT1G74670	0	0.652916	0.0441683	0.869254	0.0217487	0.151264	0.493565	1.05823	0.00254583	-0.111696	0.756878	-2.41935	0.0706219	0.41458	0.260784	1.87447	0.0461823	0.275538	0.607337	1.0226	0.00486207	-0.225292	0.528639	-2.32655	0.134938	0.222849	0.366102	0.289817	0.0171036	0.339104	0.0195621
AT1G51270	0	-1.04858	0.0974167	-1.25351	0.0780225	2.26277	5.96201e-18	2.06385	2.57699e-07	0.720618	0.0628778	0.686408	0.603206	-1.65287	0.00876199	-0.993243	0.282563	2.89465	4.61176e-07	2.35965	1.94098e-08	0.522841	0.179546	-1.48062	0.318282	0.223856	0.115945	0.122471	0.0668386	0.158798	2.73541
AT5G59845	0	-0.485427	0.541256	1.14684	0.0690368	1.8365	0.00354103	1.974	0.0221324	0.241008	0.83882	2.05063	0.410727	-0.765535	0.247789	0.628031	0.344928	1.12553	0.0409596	2.16993	0.0305864	-0.5025	0.458258	3.03616	0.1447	0.224273	0.291979	0.239866	0.047256	2.86524	0.193668
AT3G47030	0	2.58496	0.0817131	4.73335	1.49827e-07	1.07039	0.0713675	3.24031	0.000212928	0.125531	1	4.53294	0.0162464	1.63227	0.00166523	4.0163	0.00510864	1.29546	0.013853	3.39917	8.87708e-05	0.925999	0.136046	3.32099	0.0861504	0.225798	0.0819334	0.0950512	0.0239189	0.759796	0.154272
AT4G15380	0	0.514573	0.391528	0	1	0.652077	0.242985	1.74723	0.0163651	0.0995357	1	5.21501	0.00609657	0.823122	0.132498	-0.347923	0.690038	0.36257	0.596615	1.58496	0.0131078	-0.115477	1	5.08726	0.00423432	0.230313	1.00578	0.284766	0.0486688	15.4225	0.0123978
AT3G26125	0	-0.628031	0.344928	1.40439	0.226635	1.86673	0.0131225	1.81943	0.0598299	-0.540568	0.442068	0.556393	0.446343	-0.387023	0.584665	0	1	0.523562	0.336784	2.46713	0.0435667	-0.180572	0.86005	-0.0374985	1	0.237902	0.998578	0.561457	0.15103	0.500592	1.14014
AT2G02220	0	0.33314	0.416952	0.951848	0.0259133	0.446269	0.0767438	0.657681	0.0828352	0.397167	0.28065	0.611709	0.632193	0.202619	0.637927	-0.841454	0.337441	0.293971	0.590809	1.08593	0.00592661	0.356852	0.329823	-0.80701	0.573699	0.242714	15.9556	0.205187	0.245328	0.0533255	7.33943
AT3G26280	0	1.23824	0.0112878	1.38321	0.00742647	0.20741	0.533278	1.11575	0.00909539	-0.219591	0.535315	-4.0625	0.0325697	0.750962	0.0285906	-0.781028	0.372962	-0.22994	0.667939	1.18068	0.00933241	-0.215991	0.5395	-2.48202	0.117132	0.244715	3.5821	21.3029	0.0282471	0.00830124	0.241571
AT1G63180	0	-0.204571	0.767429	0.0290485	0.973254	0.322906	0.372389	1.07388	0.0202409	-0.774748	0.0413419	-0.39079	0.80922	-0.336795	0.457703	-2.63595	0.00464229	-1.03721	0.0650743	1.11284	0.0236559	-0.683848	0.0722582	-1.60207	0.319876	0.245147	1.02307	1.90946	0.0178018	0.0624056	0.60842
AT4G03610	0	-1.87447	0.0186537	0.932886	0.663224	0.517848	0.53521	0.155278	0.905459	-0.157541	0.833573	2.49476	0.192831	-1.12928	0.137523	1.07276	0.572481	0.633872	0.538482	0.373458	0.75702	0.156119	0.833837	0.728036	0.718775	0.24825	0.0696691	0.100565	0.411089	542.736	0.547857
AT3G01670	0	-0.21209	0.640084	-0.210249	0.667858	0.559825	0.0299337	0.831466	0.0301591	-0.201717	0.589282	-1.54883	0.246755	-0.127614	0.764121	-0.107172	0.90308	0.116758	0.83192	1.13142	0.004835	-0.365845	0.321295	-1.31556	0.361315	0.250148	0.326794	0.652929	0.152656	0.290203	0.0814952
AT3G19710	0	0.692913	0.0124182	-0.0542387	0.881987	0.564885	0.00342023	1.01098	0.00319117	-0.165304	0.629069	-1.55971	0.266885	0.41278	0.18332	0.487857	0.602194	0.592038	0.286533	0.317973	0.359368	-0.144523	0.670201	-2.09168	0.230656	0.252898	1.24443	0.0234292	0.520683	0.06751	0.145768
AT1G56165	0	0.459432	0.417692	0.584963	0.268187	-0.192645	0.855536	1.12928	0.0386736	-0.275634	0.643969	1.32193	0.328696	0.273018	0.772292	-0.823122	0.132498	-0.201634	0.760792	0.247928	0.735879	0.115477	0.887725	1.465	0.269551	0.253813	5.96243	0.0229143	0.639029	2.47293	0.0513006
AT5G23980	0	2.57603	0.0341296	1.94555	0.363697	0.736966	0.282883	2.25634	0.0272867	0.693897	0.167233	3.0133	0.175595	1.51847	0.025072	-0.280108	0.83267	0.667425	0.3669	2.42502	0.0163792	0.660911	0.170975	-0.704923	0.399292	0.258163	1.33477	0.0494464	0.0360173	0.0243111	1.60936
AT1G52190	0	0.743346	0.023299	0	1	0.184798	0.408111	1.17834	0.000814337	0.14335	0.673278	-1.93107	0.14212	0.437054	0.146409	-1.33376	0.148433	-0.936292	0.087341	0.688607	0.0618981	0.144555	0.66762	-2.22007	0.149334	0.259042	1.0015	1.49579	0.262036	0.00415635	0.0696523
AT5G61100	0	1.51096	0.208545	0.678072	0.426383	2.08746	0.0139672	1.45943	0.116554	0.540568	0.442068	-0.415037	0.49956	0.862496	0.149613	0.862496	0.149613	1.89812	0.00409448	1.8679	0.103273	0.540568	0.442068	-0.478415	0.448066	0.272985	0.119557	0.047483	0.122687	0	0.0710942
AT5G04200	0	1.16046	0.125847	3.32193	0.0380252	3.80128	1.90641e-10	4.09741	2.90412e-08	0.25634	0.762918	3.61298	0.144064	0.661198	0.697319	0.321928	0.865099	1.30581	0.262575	4.32617	1.45493e-08	0.406625	0.530933	2.51504	0.228927	0.273771	0.822852	0.488438	0.0271498	0.226005	0.179108
AT1G68800	0	-0.695145	0.36618	0.304855	0.863631	2.22542	0.000560356	1.68072	0.110558	-0.289507	0.665419	0.556393	0.882409	-0.395929	0.534129	-0.722466	0.438026	1.83825	0.0832227	1.80735	0.0889637	0.0565835	1	0.100005	0.970817	0.274744	2.47183	0.0952294	0.0362839	1.49872	0.69318
AT4G21590	0	0.678072	0.632721	2.06054	0.189661	0.296982	0.705935	2.44815	0.00198172	-0.222392	0.749259	6.00193	0.000138808	1.19265	0.0590602	1.56188	0.38866	1	0.232441	2.57116	0.00131755	0.440573	0.48685	6.00319	0.000821246	0.274774	0.137584	0.541207	0.0244978	3.01101	0.000104469
AT1G78830	0	0.165801	0.56242	0.710871	0.0486109	0.577682	0.00270661	0.987925	0.00394218	0.162289	0.632318	-0.303723	0.835209	0.293314	0.318991	-1.17434	0.210623	0.475843	0.407383	1.08288	0.00159479	0.172215	0.607935	-1.24663	0.47892	0.276532	4.08525	0.0964815	0.0458094	0.0294965	0.608974
AT5G21940	0	0.756642	0.0225755	0.572884	0.141677	0.11749	0.6052	1.23247	0.000481633	-0.225199	0.50657	-0.151296	0.907065	0.423346	0.140529	-3.46399	0.000615645	-0.696608	0.217744	1.34147	0.000240471	-0.18632	0.578814	-0.934693	0.537917	0.281979	1.39727	1.41063	0.0423148	0.0949403	0.722699
AT5G04190	0	1.2258	0.00480568	0.160088	0.762944	0.431634	0.131121	1.18966	0.00286492	0.892472	0.0147735	-3.81453	0.022904	0.685657	0.0892213	-1.96846	0.0311226	-0.444563	0.427096	0.706115	0.105063	0.710654	0.0491609	-3.7054	0.0214388	0.282285	1.17835	80.1685	0.254796	0.113273	0.0145155
AT2G32487	0	1.12632	0.117511	-0.529467	0.620654	1.01408	0.0132206	1.13922	0.0423009	-0.0140752	1	-2.93546	0.39693	0.628031	0.450336	0.679822	0.51025	1	0.164196	0.357322	0.585069	0.0698214	0.910969	-2.20742	0.232836	0.283705	7.93735	0.00698148	0.521772	1.45285	0.141617
AT1G23730	0	0.397842	0.578778	0.0668034	0.942276	0.382189	0.341586	1.04045	0.0429834	-0.0243842	0.972353	0.488354	0.764048	0.714328	0.334801	-2.31389	0.0522454	0.23043	0.741831	0.919146	0.0994331	0.371183	0.443945	0.716595	0.627231	0.284055	1.0604	0.246916	0.0618406	1.13408	0.189106
AT3G60170	0	-0.206451	0.850554	-0.321928	0.701108	-0.447459	0.557197	0.0931094	1	-0.447459	0.557197	-0.321928	0.701108	-0.115477	1	-0.0995357	1	-0.584963	0.424356	1.76553	0.0310696	0.106915	1	-0.441889	0.582865	0.284357	0.530183	0.133444	0.898842	1.63753	0.157466
AT4G25850	0	0.791413	0.468209	2.06774	0.325064	2.48938	0.00044853	4.2214	6.23912e-11	0.304855	0.627103	3.98606	0.0340457	0.436099	0.429591	1.40439	0.248042	3.39635	0.000389529	4.97199	7.20498e-16	0.371969	0.522397	3.83924	0.0283462	0.288988	0.190941	0.154044	0.0816262	0.0988684	0.0187577
AT1G64710	0	0.732367	0.0384648	1.44086	0.000213552	0.363386	0.120347	0.959017	0.00780657	0.0415193	0.914166	0.620937	0.632417	0.402779	0.343735	0.901968	0.303507	0.661301	0.2224	1.17451	0.00177482	0.224191	0.544528	-0.11245	0.940771	0.289837	0.229822	0.290171	0.100908	0.682349	1.43664
AT5G17860	0	0.708234	0.365192	-0.809897	0.50812	1.45017	0.000252104	1.45388	0.0084378	1.47792	0.000184751	2.98724	0.0330582	0.388565	0.485966	-0.38051	0.690009	2.27319	7.20241e-05	1.10292	0.0725559	1.31366	0.000804799	1.99051	0.183235	0.290925	0.361313	0.220925	0.137159	0.0587987	0.200158
AT3G26200	0	1.23835	0.0698988	-1.29624	0.267414	1.24565	0.00124621	2.50047	6.32067e-08	0.576451	0.152079	-1.07992	0.605893	0.67888	0.181774	-1.83954	0.0647408	1.32193	0.020257	2.27985	6.23155e-06	0.593563	0.134582	-2.11135	0.252943	0.291506	0.173367	0.0296841	0.0461308	0.0146003	0.323404
AT1G01590	0	0.440573	0.48685	0.0995357	1	1.19265	0.0113516	1.74723	0.0163651	-0.137504	1	-0.485427	0.541256	0.241008	0.83882	0.125531	1	0.347923	0.690038	1.74723	0.0170717	0.125531	1	0.143074	0.939257	0.29194	0.114483	0.547607	0	26.3756	1.84661
AT5G56550	0	0.909179	0.0951353	0.716207	0.238089	0.166103	0.641898	1.7149	5.59758e-05	-0.508124	0.159044	-1.0977	0.504276	0.496711	0.173256	-3.72057	0.000122971	-0.895492	0.0996446	1.87681	2.9808e-05	-0.39091	0.275251	-1.83985	0.245251	0.292969	1.47776	1.45946	0.0450536	0.130668	0.252817
AT3G60690	0	0.105289	0.872319	-0.0183202	0.984419	0.838866	0.0108383	1.00454	0.027881	0.410037	0.329242	0.113726	0.941487	0.193748	0.754566	-0.531069	0.579173	0.796618	0.179559	1.00907	0.0385104	0.65808	0.111643	-1.23453	0.423253	0.293847	0.936717	0.0258006	0.00224728	0.231791	1.20509
AT5G10930	0	0.360882	0.572424	1.09311	0.0726625	0.415037	0.250337	0.903174	0.0580128	0.0494687	0.95684	0.969303	0.492709	0.663572	0.419155	1.82166	0.0712431	1.32862	0.0672563	1.11431	0.024834	-0.473931	0.38752	0.245644	0.867909	0.29489	0.249781	0.523347	0.104549	1.23893	0.594652
AT1G04370	0	0.447459	0.557197	0.710493	0.264931	0.241008	0.83882	3.06413	0.0118442	0.628031	0.344928	0	1	0.241008	0.83882	-0.137504	1	1.12553	0.0409596	3.15528	0.0129246	0.125531	1	0.00557026	1	0.299002	1.4748	0.646326	0.0146507	0.665068	0.735808
AT4G18990	0	0.584963	0.268187	0.321928	0.617719	0.459432	0.417692	1.45943	0.0378396	-0.584963	0.268187	1.42626	0.351499	0.31034	0.756457	-0.884523	0.0988718	0.736966	0.392679	0.754888	0.12629	-0.0588937	1	0.535391	0.461794	0.306053	2.15209	0.231588	0.317889	0.819605	0.453681
AT4G36040	0	0.652482	0.0283584	0.667605	0.0688056	0.38888	0.0563099	1.24524	0.000315181	0.076329	0.822768	-0.17185	0.90067	0.343416	0.219901	-1.88313	0.0587003	-0.000488966	0.999566	1.20838	0.000563672	0.047179	0.888853	-1.43623	0.380537	0.309716	2.10192	0.997382	0.01501	0.232257	0.787246
AT2G40180	0	0.757143	0.508521	-0.127379	0.957269	1.25964	0.017736	0.757143	0.3748	0.695145	0.204678	-1.62619	0.732827	0.398549	0.62762	-0.14439	0.878551	1.77761	0.143115	1.65761	0.0169727	0.862496	0.104908	-1.83675	0.360951	0.309749	0.0630561	0.170425	0.372593	0.107301	0.06084
AT4G19420	0	0.556896	0.14377	0.976391	0.0177241	0.601996	0.0121202	1.4585	6.15709e-05	0.213604	0.542835	0.147541	0.908294	1.0658	0.00139732	-0.224616	0.798169	1.21169	0.0266215	1.35289	0.00040729	0.16731	0.631126	-0.211198	0.885709	0.313231	1.59332	0.335791	0.0375366	0.120897	5.81834
AT5G19120	0	0.613764	0.0838769	0.560413	0.165882	0.0737779	0.757929	1.49462	2.9112e-05	-0.210596	0.535886	0.597377	0.645805	0.320396	0.251307	-3.35909	0.00130239	-0.537572	0.363721	1.28987	0.000554458	-0.148993	0.658254	-0.365152	0.807231	0.313374	1.40149	1.32386	0.0734795	0.172272	4.10943
AT5G51530	0	-0.857981	0.120163	-1.27302	0.0151325	0.186413	0.800289	0.186413	0.837754	0.29956	0.711071	-1.27302	0.0546185	-0.447459	0.557197	-0.115477	1	0.691878	0.229481	0.949374	0.373231	0.180572	0.86005	-0.808017	0.362594	0.314953	0.834868	0.574202	0.670566	0.246795	0.223662
AT1G69120	0	-0.137504	1	0	1	0.447459	0.557197	4.52925	3.27646e-08	0	1	4.7885	0.0213024	-0.263034	0.831812	0.263034	0.831812	1.1375	0.0501025	3.54057	0.00373433	-0.263034	0.831812	3.35607	0.116345	0.314979	0.992454	0.434821	0.122486	1.00766	0.175832
AT5G10140	0	0.513801	0.355813	-0.35707	0.607394	1.74543	9.49335e-10	-0.015513	0.98081	-0.302399	0.438243	3.12641	0.0244405	0.265832	0.571794	-3.67365	0.000333586	0.186488	0.74041	-0.207044	0.700464	-0.183375	0.638874	2.94933	0.0689491	0.317246	0.823234	0.806106	0.868397	0.246032	0.0291372
AT1G04800	0	-0.493468	0.165082	-0.652424	0.108993	0.970854	3.85075e-06	0.599669	0.0884103	-0.446968	0.19489	-4.2712	0.00318492	-0.256126	0.43062	-0.259602	0.774148	0.0977347	0.857469	1.14851	0.00150135	-0.493838	0.148239	-2.76686	0.0792947	0.317474	0.43166	0.815551	0.31359	0.0499251	0.213804
AT1G14890	0	1.13616	0.0103646	1.16609	0.014932	0.363664	0.209906	1.38739	0.00047908	-0.109163	0.767998	1.4491	0.264128	0.584177	0.130356	-1.17029	0.183574	-0.667596	0.224947	1.3751	0.00113571	-0.0503735	0.891735	0.806298	0.573574	0.320485	1062.05	3.41553	0.00444436	0.373182	0.284753
AT4G24450	0	-0.684991	0.393823	-0.297968	0.739014	1.19953	0.000866304	1.50453	0.00197053	-0.445717	0.253491	-1.73008	0.374574	-1.33242	0.0149326	-1.3388	0.137903	0.461609	0.40474	1.38275	0.00874103	-0.380604	0.331428	-1.22444	0.475907	0.321239	0.636685	0.443693	0.0421474	0.07899	0.171259
AT5G47330	0	1.99035	0.0135489	1.75417	0.0631569	1.30256	0.0102248	1.24691	0.0757606	0.668071	0.0754631	1.11991	0.604215	1.00917	0.0184816	-1.1385	0.204982	1.19	0.0303949	1.33342	0.0662148	0.679859	0.0683209	1.13342	0.525742	0.326896	4.68317	0.0451253	0.0335003	0.00873255	0.00599209
AT2G04032	0	-0.120559	0.874485	-0.698919	0.428071	1.03903	0.00322999	0.996953	0.045465	0.255257	0.739777	-4.56682	0.054835	-0.0614005	0.984694	1.61566	0.370494	2	0.0565382	1.1364	0.0298887	-0.29956	0.653069	-3.49774	0.0683133	0.328732	2.51929	0.315999	0.0653023	13.1152	0.132597
AT5G38010	0	-0.331621	0.767443	-0.485427	0.737378	1.36257	0.00160084	0.676461	0.295643	0.060121	0.969301	1.24793	0.476068	-0.678072	0.556135	-0.647698	0.703042	0.871676	0.439313	-0.192645	0.826476	0.350497	0.593905	0.206084	0.91157	0.343805	0.14346	0.219517	1.78896	0.703741	0.715547
AT5G17090	0	0.485427	0.541256	3.85798	0.054137	0.263034	0.831812	3.56071	0.00346246	0	1	8.26303	2.6662e-06	1	0.0987372	1.926	0.0133757	0.263034	0.831812	3.10434	0.0120693	0	1	7.90329	6.28882e-05	0.345949	0.333907	0	0.0684528	0	0.0222497
AT2G29350	0	-1.24511	0.376194	-0.27208	0.908434	2.08746	7.94743e-06	1.64386	0.0175842	-0.901662	0.0576936	2.79442	0.10354	-2.56953	0.00294187	0.79447	0.387048	3.05145	1.71185e-07	0.643856	0.520387	-0.895303	0.0567537	3.04092	0.0525892	0.347376	2.03388	0.187513	0.436736	0.00354294	0.0422288
AT5G40020	0	-1.27302	0.0115078	0.814444	0.646201	1.48187	0.0735165	1.25054	0.263267	-0.263034	0.728333	0.949374	0.802235	-0.616671	0.255875	0.530515	0.42763	0.784271	0.185185	1.56828	0.183252	-0.275634	0.643969	-0.071051	0.987927	0.347699	0.210793	0.307564	0.112641	0.0234782	1.15915
AT5G48570	0	-2.64534	0.00380892	-0.953457	0.286057	-0.216492	0.602561	0.76275	0.1338	3.96471	2.29325e-19	0.577057	0.70836	-1.28011	0.380744	-0.943416	0.618526	3.3505	2.08111e-07	0.94578	0.0749821	3.85407	4.22848e-19	0.819667	0.574553	0.347967	0.005299	1.13743	0.107002	0.014146	0.173451
AT5G03840	0	0.504473	0.741107	1.32862	0.475277	0.246161	0.780042	2.01668	0.0115752	-0.341037	0.607591	0.0331669	1	1.04439	0.140345	0.452512	0.526448	1.2115	0.147945	0.931287	0.417448	0.247928	0.735879	-0.890874	0.561171	0.348142	0.491332	0.661346	0.367934	6.46436	1.07986
AT5G60910	0	0.424885	0.736831	0.655665	0.65633	-0.666263	0.413085	2.8017	8.0241e-07	0.125531	0.903492	1.36476	0.493461	0.893085	0.548936	0	1	1.25481	0.233887	2.22803	0.000611865	-0.222392	0.749395	1.00853	0.574876	0.354705	0.996959	3.25302	0.11401	3.6677	0.149974
AT1G24470	0	1.35107	0.274534	1.29218	0.436235	1.61411	0.00856158	2.64739	4.40421e-05	0.131245	0.880396	1.60446	0.555026	0.640458	0.693503	0.415037	0.62606	2.26589	0.0619402	3.63322	2.68309e-09	-0.332575	0.558815	1.28325	0.482329	0.356461	0.513184	0.167899	0.156915	2.32689	0.111156
AT5G40780	0	-0.357189	0.525717	1.52571	0.00154397	1.5247	2.1755e-08	1.59364	7.68671e-05	0.787423	0.02711	1.48895	0.253245	-0.753329	0.0777034	-2.08678	0.0210684	1.48804	0.00641327	1.76741	3.21388e-05	0.788325	0.0256195	-0.371085	0.79708	0.35736	6.46151	0.0121579	0.0516694	0.000571442	1.66095
AT5G41761	0	1.57586	0.141006	0.594008	0.777462	1.49125	0.0136712	0.986325	0.313178	-0.516678	0.285698	2.5057	0.172551	0.735694	0.259309	0.133483	0.895843	0.798918	0.213479	1.14244	0.241943	-0.626876	0.196489	1.33402	0.459767	0.36315	0.631296	0.302042	0.0732689	0.0965337	0.304989
AT2G39200	0	-0.87317	0.126074	0.187437	0.730147	1.88154	3.37406e-13	1.23238	0.00223991	1.71272	0.000144264	-1.19748	0.40529	-1.87149	0.08508	-0.0347654	0.982126	2.05614	0.00125801	1.93418	3.22177e-06	1.76975	4.94852e-05	-2.43411	0.110357	0.363996	1.43661	0.0443188	0.221488	0.0163662	0.340708
AT1G09890	0	-0.0374747	1	1.83354	0.248423	2.21444	0.000164298	2.17403	0.0072419	-0.263034	0.724122	0	1	-0.0801703	0.974214	0.415037	0.826944	1.078	0.37153	2.60334	0.000480942	-0.454566	0.421692	-0.0548656	0.992966	0.369196	0.630284	0.344957	0.089826	0.267651	1.03783
AT1G51790	0	-0.893085	0.546627	0.0220263	1	0.835613	0.19597	1.35267	0.0702777	3.07455	5.2238e-11	2.1822	0.228172	-1.95217	0.254304	0	1	2.61738	0.000185961	1.89052	0.00618352	2.91658	1.56056e-10	-0.521742	0.800966	0.372491	0.916758	0.515708	0.165737	0.0263573	1.62647
AT2G12480	0	-0.222392	0.845019	0.584963	0.310505	3.75489	5.29731e-08	2.85086	0.0175603	0	1	2.16993	0.469568	-0.485427	0.541256	0.415037	0.571588	3.56478	0.00182515	3.38247	0.00245337	0.192645	0.855536	2.69327	0.203876	0.372665	0.169586	0.0259644	0.0852583	0.989725	0.107569
AT3G49070	0	-0.514573	0.391528	1.96347	0.377353	2.27798	0.00722814	2.39232	0.0374101	0.392317	0.511376	0.536053	0.606161	-0.234465	0.742829	0.459432	0.417692	0.523562	0.336784	2.93546	0.00448765	0.378512	0.461391	0.344708	0.726722	0.374958	0.620248	0.625787	0.101907	0.017864	0.216758
AT1G78000	0	0.613817	0.446758	1.23173	0.143051	0.330645	0.483756	1.47131	0.00898313	0.126448	0.779127	4.68055	0.00165836	0.277985	0.650418	-0.956607	0.33255	0.843094	0.161643	1.31316	0.0319691	-0.245112	0.578005	3.99198	0.0143166	0.375735	7.89663	0.435852	0.0567558	3.18488	0.0793778
AT1G21100	0	0.599289	0.296632	1.27451	0.0213909	0.523186	0.120687	0.825749	0.0720804	0.524955	0.189478	2.71761	0.0444898	0.27001	0.615685	-0.561116	0.545639	0.155605	0.797217	1.11415	0.0191711	0.501931	0.207915	-0.964506	0.520371	0.377917	2.5659	0.539932	0.148514	0.0223781	2.09794
AT1G52120	0	-0.263034	0.831812	-0.263034	0.831812	0.415037	0.571588	1.41504	0.00365777	-0.378512	0.67764	1.5025	0.082025	-0.584963	0.424356	-0.378512	0.67764	0.469485	0.47313	0.662965	0.281042	-0.206451	0.850554	0.365466	0.652195	0.380531	0.180561	0.0614172	0.361573	0.295149	0.608051
AT2G29110	0	-1.34395	0.019133	0.415037	0.812149	1.41504	0.0814829	0.447459	0.654103	-1.6545	0.0422001	-1.34395	0.118518	-3	0.0958476	-1.6545	0.389606	1.12977	0.125068	0.762961	0.490149	-1.2115	0.0484059	-1.44189	0.0964484	0.381406	1.6724	0.112011	0.260225	0.154678	0.0351795
AT1G77920	0	0.217963	0.760834	1.44643	0.0200271	0.631669	0.0919749	0.540955	0.308728	0.0473057	0.919814	3.33119	0.0163705	0.488247	0.383444	0.869213	0.330737	1.42582	0.0130909	0.757866	0.16975	0.102957	0.811526	2.65393	0.0789896	0.381644	0.249052	0.385605	0.166749	0.365496	0.113119
AT3G19550	0	-0.874469	0.12145	-1	0.0801433	2.33498	0.00419331	3.47721	4.26133e-06	-0.115477	1	1	0.616666	-0.387023	0.584665	0.469485	0.47313	3.25376	0.00703681	3.70044	1.10823e-06	-0.5025	0.458258	2.45183	0.213597	0.387018	2.78041	0.164338	0.0310925	0.628307	0.420353
AT1G21920	0	0.348889	0.324248	0.375509	0.349496	0.17231	0.455853	1.14162	0.00133295	-0.222619	0.523183	0.404054	0.756211	0.152174	0.655005	-1.40108	0.11566	-0.166705	0.755963	1.07255	0.00388141	-0.253166	0.464997	-0.675465	0.653143	0.391035	1.73568	44.5779	0.031168	0.0644746	4.00697
AT5G53030	0	1.26303	0.155425	1.60881	0.0883009	1.26303	0.0105155	1.05311	0.13918	0.135352	0.877798	0.405992	0.892689	0.551796	0.58799	1.17779	0.33401	0.902153	0.336333	1.30012	0.0659778	-0.174029	0.777027	-0.320873	0.870781	0.391472	0.154566	0.166521	0.104878	8.43517	8.34336
AT4G01430	0	0.356144	0.724645	0.941106	0.336586	0.85599	0.0752949	1.3505	0.0280705	-0.176878	0.782091	3.59455	0.0123232	0.82103	0.596774	1.25376	0.504479	2.98606	0.000404403	1.20163	0.0692303	-0.0489096	1	2.71111	0.076532	0.394247	0.142317	0.554122	0.0582834	0.571829	0.140059
AT1G20160	0	-0.297179	0.62058	0.297622	0.616796	-0.0419214	0.907875	1.0256	0.0162632	-0.0328314	0.942274	2.58955	0.0547891	-0.685763	0.239601	-0.695489	0.449681	0.260026	0.656515	1.00172	0.0280535	-0.0510476	0.90482	1.21199	0.399249	0.396134	2.5087	1.37184	0.011765	0.222477	0.362179
AT1G23390	0	0.218922	0.516489	1.12991	0.00269248	0.302008	0.167786	1.11935	0.0014174	-0.059209	0.86172	-0.0998023	0.939399	0.509331	0.0721111	-1.84246	0.0573873	-0.329884	0.565332	1.76817	8.72097e-07	-0.0454899	0.892516	-0.852578	0.581089	0.397682	4.18317	24.4194	0.224542	0.133585	0.792078
AT1G22240	0	-0.137504	1	0.241008	0.83882	2.37346	0.000576301	4.16993	7.69615e-06	-0.0703893	1	0	1	-0.321928	0.701108	0.131245	0.910077	2.22239	0.0691423	4.9752	5.57826e-10	0.0931094	1	0.590533	0.399743	0.403174	0.293287	0.0328558	0.0880355	6.61401	0.996625
AT5G35777	0	0.592825	0.476442	-0.801454	0.576808	-0.626957	0.295954	1.26894	0.0314078	-0.583119	0.167547	-3.34577	0.522749	0.239102	0.653587	-2.20163	0.0271199	-1.43112	0.0277802	1.29808	0.0382888	-0.282986	0.494617	-2.88077	0.155518	0.424166	0.466557	0.391114	0.0113453	0.347334	0.0747045
AT1G51800	0	-1.01783	0.122259	0.940294	0.0830496	0.662032	0.0335584	0.33393	0.467438	3.30865	2.04829e-15	0.255928	0.854416	-2.53051	0.0401294	1.16133	0.23683	2.4219	8.8007e-05	1.5885	0.000330554	3.30144	1.59777e-15	-2.33599	0.13568	0.426546	0.105076	0.570288	0.651918	0.00109105	1.24728
AT4G21650	0	0.205029	0.556868	0.188909	0.635753	0.142663	0.529455	1.44449	4.29647e-05	0.0485802	0.908694	0.317658	0.808416	0.512304	0.304097	0.372418	0.672632	1.58386	0.00452158	0.799414	0.0307298	0.210602	0.598143	-0.203945	0.895427	0.427167	0.325759	0.833774	0.287225	0.62034	4.50775
AT3G60710	0	0.452512	0.439875	2.16146	0.344292	1.2115	0.0449555	1.27563	0.10221	-0.0931094	1	-0.440573	0.48685	0.180572	0.86005	1.42626	0.201757	0.906891	0.0892834	1.14439	0.111648	0	1	-0.404414	0.547584	0.428195	0.204806	0.143659	0.0541879	1.02195	0.0428934
AT5G50790	0	-0.234465	0.742829	-0.621488	0.296206	3.94486	1.6205e-13	5.0045	1.62255e-15	0.180572	0.86005	3.29278	0.197125	-0.0931094	1	0.552541	0.324009	5.10992	1.17488e-10	4.67525	2.45228e-11	0.321928	0.617719	2.72804	0.162624	0.434173	17.5366	0.12864	0.0340073	0.28019	0.0937676
AT3G21500	0	-0.137504	1	-0.137504	1	0.628031	0.344928	1.54057	0.00191396	0	1	1.66985	0.0546223	-0.347923	0.690038	2.07039	0.0231267	2.80735	0.0163575	1.06413	0.0576127	-0.485427	0.541256	2.98742	0.162349	0.435267	1.1411	0.634006	0.182774	1.00414	0.282785
AT1G56010	0	0.821663	0.394908	1.3152	0.175226	0.527932	0.364738	1.41923	0.0251058	0.394115	0.390857	3.3152	0.0258376	0.321928	0.64871	0.12993	0.899248	0.00753367	1	1.29483	0.0587787	0.421464	0.347154	1.59333	0.338726	0.436224	0.819049	0.968245	0.0457983	0.0334513	0.35065
AT1G71030	0	1.18378	0.000957314	1.12016	0.00610642	0.532282	0.0275144	1.66653	4.51497e-06	0.515102	0.13015	-2.59303	0.0577923	0.462703	0.132149	-1.45253	0.112041	-0.24308	0.655542	2.09212	2.8359e-08	0.454714	0.177413	-2.39551	0.107952	0.437419	7.78713	2.66263	0.113169	0.0621389	0.0396109
AT1G32100	0	0.207595	0.797078	1.23704	0.101816	1.73697	1.40834e-06	1.80981	0.00029414	-0.0725125	0.917786	0.478047	0.78162	0.533824	0.514559	0.0824622	0.951898	1.02106	0.155617	2.01919	0.00010236	-0.123575	0.828061	0.134461	0.937605	0.438821	0.873686	0.259383	0.054656	0.263089	0.559125
AT5G46350	0	-0.313158	0.825901	-0.0537713	0.983078	1.02615	0.0473653	1.21988	0.0692847	0.459432	0.544536	0.242361	0.941099	-0.802061	0.637747	0.192645	0.924516	1.59352	0.047887	1.53119	0.0228758	0.584963	0.304516	0.0893025	0.96778	0.439179	1.7492	0.216416	0.113079	0.119965	0.458721
AT2G33880	0	0.280108	0.7201	0.514573	0.391528	0.0995357	1	2.02554	0.0235206	-0.115477	1	5.66432	0.00150308	0.106915	1	0	1	0.469485	0.47313	1	0.0435585	0.206451	0.850554	5.51064	0.00177699	0.445199	0.996128	0.647874	0.338736	3.46257	0.0137493
AT4G27980	0	-0.628031	0.344928	0.719892	0.261024	1.64046	0.0152203	1.74543	0.0591638	-0.222392	0.845019	2.70695	0.618281	-0.241008	0.83882	0	1	1.86507	0.0357642	1.81943	0.0655238	0.469485	0.47313	2.83697	0.160158	0.446373	0.99723	0.0640374	0.0207467	2.77759	0.0234438
AT5G56370	0	-0.446064	0.73315	-0.287802	0.864694	2.25598	2.97853e-08	0.863264	0.203616	0.517058	0.298394	2.80735	0.0679494	-1.16729	0.288623	-1.39855	0.344086	1.60554	0.0170426	0.654865	0.388569	0.538593	0.280366	2.56576	0.0939925	0.447591	0.659451	0.168354	0.137093	0.0203603	0.044946
AT4G28390	0	2.47207	0.000340867	2.23563	0.00533425	0.773724	0.130881	2.17165	0.000151198	0	1	4.48321	0.0022052	0.941656	0.190217	0.90458	0.365282	1.39177	0.0388699	2.30319	0.000127182	-0.0629313	0.913066	4.01543	0.0119759	0.448049	0.423603	0.285142	0.0293832	1.03282	0.0550292
AT5G05390	0	0.36257	0.596615	0.584963	0.310505	0.514573	0.391528	1.58496	0.0131578	0.137504	1	2.02554	0.400288	0.137504	1	0.137504	1	0.765535	0.247789	1.09954	0.0226289	0	1	0.505644	0.416895	0.448274	0.61764	0.195741	0.180691	0.985663	0.599994
AT5G23810	0	1.48094	0.0497455	0.724366	0.448155	0.974689	0.0292928	1.09115	0.0733005	-0.573467	0.1781	1.05538	0.549997	0.5603	0.290026	-0.411195	0.654619	0.651377	0.257228	1.16013	0.0717614	-0.515072	0.225545	0.507037	0.771275	0.450578	3.60301	0.198586	0.0306161	0.0537436	0.350508
AT1G80440	0	1.80397	0.000119921	2.65673	1.14663e-08	0.636585	0.0484994	3.02733	3.70173e-14	-0.0808842	0.811829	1.58759	0.229522	0.679263	0.0184208	-2.39524	0.01278	-0.977064	0.0794486	3.43704	1.76382e-16	-0.0919396	0.784417	-0.401083	0.784344	0.452556	19.1737	4.76735	0.06336	0.064718	1.67325
AT4G13493	0	-1.06975	0.0472498	0.166611	0.74528	0.480555	0.0828929	0.796982	0.046246	0.76933	0.0537292	-1.62378	0.24999	-0.398397	0.502558	0.814107	0.358656	0.931655	0.105842	0.908875	0.0316817	0.634318	0.110788	-1.86975	0.205722	0.457903	0.658882	0.318977	0.0655165	0.0960492	0.0704472
AT3G61060	0	1.05311	0.0355026	0.375735	0.529807	0.0356239	0.923564	1.46467	0.000476723	-0.338416	0.329415	-0.439285	0.767383	0.390286	0.231861	-3.16933	0.000819963	-1.08977	0.0435834	1.25701	0.00543542	-0.349457	0.310421	-2.04135	0.186112	0.458577	1.26991	1.06962	0.0762416	0.0160967	0.64635
AT4G17250	0	0.596001	0.384542	0.573839	0.453408	0.378	0.342726	0.750201	0.156024	-0.628441	0.107153	0.413374	0.799827	0.2205	0.630641	-1.49538	0.0978883	-0.350385	0.535048	1.26082	0.0172389	-0.653698	0.0944686	-0.00376761	1	0.458766	2.25027	24.5946	0.253657	0.01973	1.01345
AT4G24480	0	0.0752881	0.92366	0.563332	0.456044	0.788835	0.0338819	1.28276	0.00875674	-0.484672	0.25101	3.1256	0.0231776	0.205114	0.694182	-0.897949	0.336328	-0.242038	0.69142	1.47342	0.00390628	-0.449803	0.274188	2.89414	0.0593189	0.459721	4.39329	1.87843	0.0691249	0.0373938	0.0384371
AT4G08770	0	-0.540568	0.442068	0.247928	0.735879	2.08746	0.00854235	1.2854	0.0367683	-0.614346	0.27981	5.40514	0.00240992	-1.46211	0.215814	-0.68741	0.569392	1.50113	0.0248436	1.24793	0.0362226	-0.491853	0.364049	1.92443	0.289163	0.460613	2.138	0.163297	0.014781	0.110934	0.474756
AT4G18960	0	-0.652077	0.242985	-0.137504	0.889729	6.40398	1.91829e-64	4.60666	9.35026e-13	0.321928	0.701108	4.47721	0.0156054	-0.241008	0.83882	0.662965	0.281042	6.89885	6.87481e-20	4.84891	2.41672e-13	0.106915	1	4.67516	0.00588931	0.461313	1.51759	0.037195	0.0256144	0.499051	0.0216244
AT1G24260	0	-0.544321	0.531017	0.040642	1	5.50644	8.57185e-52	6.48405	1.83677e-39	0.473931	0.564498	5.62727	0.000304776	-1.50901	0.0412959	-0.710493	0.517643	5.70736	4.93531e-17	6.77347	1.08429e-39	0.518467	0.416503	5.99536	0.000826246	0.470276	1.1247	0.0179144	0.0218276	0.0447868	0.0316642
AT5G06930	0	0.706776	0.193532	-0.805391	0.278273	0.375182	0.260722	1.05401	0.0161215	0.320653	0.392311	-1.05203	0.510486	0.25141	0.56433	-2.94784	0.00225328	-0.65238	0.249223	0.494384	0.318721	0.22539	0.543401	-2.35419	0.141939	0.474248	0.571132	3.73389	0.360957	0.173824	0.382514
AT3G12910	0	2.44057	0.00108988	1.85733	0.0446175	0.663951	0.271583	1.37707	0.0395533	0.280108	0.7201	-0.359896	0.942516	0.866733	0.206164	1.19265	0.0874115	1.23704	0.0249831	2.17201	0.000759276	0.234465	0.742829	-0.509003	0.797828	0.47558	0.21779	0.301152	0.223858	0.0883566	0.172
AT2G39350	0	0.148191	0.803251	0.291927	0.639251	0.576053	0.0732223	2.26367	2.74652e-08	0.422092	0.309238	3.48243	0.0152961	0.419338	0.474411	-1.09752	0.25929	1.20614	0.036447	2.5613	2.03275e-09	0.675378	0.10098	2.24236	0.138424	0.476088	1.72905	0.353148	0.0616592	0.230371	0.21654
AT5G41750	0	-1.63452	0.0226388	0.247336	0.691967	0.55849	0.0815909	0.39997	0.387689	-1.20214	0.00192843	-1.84725	0.269733	-4.60534	1.59852e-13	-2.27019	0.013266	0.00339458	0.997512	0.962032	0.0390106	-1.25899	0.0012018	-3.58766	0.0360707	0.476257	1.24577	0.984413	0.412068	0.0231173	0.320346
AT3G28270	0	-1.24202	0.00126795	0.392849	0.312866	0.933762	1.18248e-05	-0.0604007	0.867891	-0.286112	0.419192	-5.39957	0.000416462	-0.439523	0.231116	-3.03091	0.00121591	-0.256583	0.632039	0.287474	0.441311	-0.453181	0.196987	-4.4975	0.00716811	0.477808	1.29882	1.75262	1.51862	0.226597	0.0911632
AT5G03230	0	0.963658	0.056927	1.36436	0.00836279	0.379615	0.240963	1.35878	0.0012593	-0.892184	0.0186842	1.11548	0.397575	0.339206	0.407283	-1.5615	0.0796322	-0.886343	0.11141	1.16113	0.0106373	-0.888127	0.0188656	-0.0322445	0.984221	0.478557	14.9937	2.5082	0.0783739	0.00228139	1.05758
AT1G02340	0	1.87288	4.54983e-08	0.00746867	0.988963	-0.395206	0.133267	1.94369	1.00632e-07	0.159094	0.653634	-0.67508	0.599105	0.652154	0.0667287	-4.65996	4.4879e-06	-1.12653	0.039198	1.27732	0.00097756	0.244153	0.487276	-1.66116	0.25387	0.483067	1.00364	0.481218	0.206756	0.209894	0.422443
AT4G02075	0	0.283393	0.745746	1.34632	0.105543	0.439984	0.344174	1.01668	0.0883728	0.0166787	0.985876	0.246161	0.898005	0.815767	0.258515	-1.23644	0.247895	-0.381871	0.598158	1.4926	0.0133946	0.174605	0.72845	-0.678329	0.707081	0.483466	23.0842	13.6718	0.189513	0.817069	2.14913
AT2G34540	0	0.169925	0.864166	0.643856	0.229595	0.459432	0.417692	1.45943	0.0378396	-0.0995357	1	0.392317	0.511376	0.4975	0.35525	1.09311	0.133197	0.736966	0.15386	1.42626	0.0381863	0	1	0.143074	0.915367	0.489338	0.258345	0.231588	0.0114856	1.02051	0.463803
AT5G62165	0	-1.10692	0.0275332	-0.63743	0.345188	1.28011	0.11641	3.09351	2.76999e-05	0.106915	1	4.19265	0.0197636	-0.378512	0.67764	0.29956	0.711071	2.10692	0.0290648	2.29068	0.0265277	0	1	3.55004	0.0460988	0.491028	2.78974	0.243966	0.149054	0.981637	0.082974
AT1G10140	0	1.13281	0.126909	0.671617	0.454494	0.591816	0.181072	1.22827	0.031133	0.541999	0.143882	1.10434	0.513746	0.382832	0.375905	-2.56635	0.00653911	-0.386863	0.490606	0.90414	0.151043	0.587167	0.109108	-1.31378	0.466877	0.494174	1.71074	4.72899	0.151859	0.0399304	11.6566
AT1G55020	0	-0.508209	0.255724	0.432029	0.334091	0.396431	0.118654	0.583101	0.126052	-0.589624	0.18361	2.53143	0.0827194	-0.172533	0.787734	0.0322146	0.975873	0.898801	0.123284	1.06079	0.00736428	-0.486261	0.265587	2.2122	0.200912	0.494555	0.857522	0.387263	0.290231	0.0962514	0.0672675
AT3G47160	0	0.329064	0.571376	0.930802	0.100398	0.650992	0.0437982	1.10904	0.0111646	-0.13836	0.692359	1.80906	0.171283	0.110267	0.747471	-1.60724	0.0719595	-0.482435	0.367536	1.44162	0.00152556	-0.198715	0.566236	0.627933	0.662301	0.495766	3.76319	6.64542	0.130286	0.180125	0.484268
AT1G51820	0	-1.52848	0.0128702	-1.27936	0.0493079	1.24393	4.94926e-06	0.739582	0.0742173	3.79256	1.63785e-12	-2.43348	0.122695	-0.514573	0.51698	0.893085	0.609952	4.22331	1.19278e-08	0.942578	0.0307755	3.92283	1.45677e-13	-4.43927	0.00829134	0.496757	5.65336	0.544754	0.120533	0.0168806	0.291931
AT4G16740	0	1	0.0987372	0.137504	1	1.20163	0.035082	1.58496	0.00222144	1.74543	0.0195739	0.137504	1	0.334419	0.702394	-0.0874628	1	2.57075	0.0391022	1.63227	0.00145049	1.98423	0.00207404	0.143074	0.998604	0.498033	4.32289	0.362739	0.0146947	0.0639944	0.0197123
AT3G59010	0	0.122782	0.835214	-0.487625	0.479178	1.0627	0.00039157	1.19653	0.0050579	-0.312213	0.522299	-3.1302	0.0831773	0.371969	0.608737	-0.0315356	0.980729	1.41113	0.022584	1.14116	0.0125224	-0.221214	0.653358	-2.37045	0.133333	0.501633	0.881911	0.140735	0.0236654	0.171235	0.138169
AT5G07830	0	0.735161	0.135169	1.1334	0.0250395	0.580949	0.0517472	0.879379	0.0364452	-0.236606	0.528189	2.09452	0.113025	0.239801	0.569387	0.0155037	0.9873	0.646555	0.232672	0.740568	0.101691	-0.16122	0.664902	1.69356	0.252367	0.507041	0.97132	0.0533597	0.0855831	0.190454	0.10579
AT4G21120	0	2.5656	0.0474673	2.79077	0.0569348	0.782409	0.229636	2.02857	0.0714848	1.09856	0.0253184	4.29572	0.0189658	0.838033	0.310908	0.253286	0.829594	1.37627	0.0515965	2.25096	0.0441955	1.24052	0.0109612	3.40611	0.0674838	0.507267	0.833039	0.274849	0.0519423	0.0606357	0.115477
AT2G29120	0	-0.399748	0.502099	0.444381	0.434691	1.28726	6.80293e-06	0.819538	0.0563944	0.728423	0.07906	-0.708698	0.631491	-1.22094	0.0926438	0.78513	0.386015	2.71713	2.49999e-06	0.750734	0.10336	0.539206	0.19468	-1.43204	0.334361	0.50732	0.276691	0.356898	0.0437608	0.149033	0.33821
AT4G34970	0	1.44908	0.076095	1.53549	0.096076	0.65355	0.231323	2.1789	0.000173356	-0.581731	0.157796	0.568661	0.807344	0.470079	0.339666	-2.89401	0.00443878	-0.974351	0.112296	1.77693	0.00602709	-0.44382	0.275533	-0.35538	0.851552	0.509589	3.26535	5.10631	0.101563	0.134738	4.29225
AT5G03680	0	-0.591626	0.454183	0.221442	0.788603	0.169186	0.684922	1.09332	0.0307644	-0.0213737	1	1.49111	0.298678	-0.192645	0.87936	-0.180572	0.926454	0.8314	0.349252	0.900227	0.104364	0.0588937	0.934364	0.79515	0.58815	0.510029	9.37751	0.660506	0.0967607	2.03105	0.304145
AT1G65484	0	-0.29956	0.711071	1.16993	0.161969	0.906891	0.0540761	0.754888	0.12629	0.289507	0.635828	1.75489	0.448838	-0.932886	0.110184	1.152	0.286915	1.44478	0.111762	1.58496	0.0419512	0.192645	0.765992	0.602505	0.420246	0.514712	0.0077119	0.228534	0.354453	0.200064	0.488423
AT1G28230	0	0.113458	0.881915	0.531523	0.48824	0.576192	0.134627	1.21582	0.0142763	-0.211504	0.662247	-1.02647	0.56498	0.356856	0.592598	1.05364	0.257945	1.28652	0.0367809	0.922544	0.0936831	-0.0881758	0.854113	-1.40947	0.411847	0.515331	0.328961	0.380932	0.137022	0.414298	0.157356
AT5G64430	0	1.02354	0.0339536	0.971241	0.0625898	0.426853	0.168061	0.89503	0.0346871	-0.331443	0.362036	2.05281	0.119893	0.326343	0.385584	-1.15895	0.187146	-0.278535	0.60676	0.778135	0.0878533	-0.235427	0.511969	1.387	0.338509	0.515722	11.4704	4.69265	0.0697816	0.169979	0.193447
AT5G39610	0	2.87518	7.03216e-06	1.63126	0.0703623	0.695607	0.187032	2.65883	7.79798e-07	0.266579	0.470429	1.49881	0.400171	0.915533	0.0224534	-3.55859	0.000282541	-0.721668	0.196567	2.22798	0.000253867	0.408444	0.264858	0.789437	0.655849	0.516688	2.69556	58.903	0.0881298	0.209542	0.309735
AT2G44080	0	0.255387	0.600855	-0.0868608	0.875821	0.451307	0.114634	1.15513	0.00389502	1.74824	1.89551e-06	0.535139	0.680013	0.814928	0.0572787	-1.57089	0.0843381	0.147754	0.793054	1.14319	0.00728451	1.65113	5.75007e-06	-2.10606	0.160051	0.521806	0.896288	0.50503	0.00519303	0.0285502	1.68345
AT4G32940	0	0.692878	0.0373431	0.268859	0.496887	0.430883	0.0518701	1.2607	0.00035288	-0.567489	0.0956125	0.46933	0.72227	0.216887	0.463904	-1.21398	0.195476	0.204481	0.718456	1.03562	0.00480684	-0.547685	0.104287	-0.60326	0.693301	0.522054	1.57227	0.355217	0.0979298	0.0177902	8.12997
AT1G21000	0	1.1978	0.00277771	0.302087	0.528363	0.271805	0.314965	1.04759	0.00652831	0.0260114	0.942992	1.69175	0.198442	0.36863	0.297435	-1.63001	0.0669729	-0.127672	0.812247	0.94074	0.0219612	0.0296404	0.934004	1.26692	0.400837	0.528664	1.45717	2.73365	0.0536845	0.0629472	0.143493
AT4G22710	0	-0.568284	0.686815	1.35509	0.158558	0.81214	0.127667	1.72348	0.00515395	-0.397335	0.639215	0.128324	0.970472	-1.84327	0.208709	-1.29546	0.431768	1.72085	0.030568	2.03726	0.00134582	0.0465426	0.968494	-1.42521	0.479811	0.529139	43.0011	0.358466	0.0833906	1.27261	1.19975
AT5G56970	0	0.356144	0.68247	0.847997	0.554852	1.5656	0.0582591	3.38405	3.08756e-06	0.447459	0.557197	1.97085	0.723114	0.106915	1	1.75002	0.0232822	2.89812	0.0234048	3.75275	2.94018e-07	0.206451	0.850554	1.68904	0.409731	0.535907	0.34693	0.298389	0.0516472	0.367441	0.0769578
AT5G44260	0	2.10326	2.8658e-06	0.502954	0.403283	0.071491	0.842166	1.86885	6.75437e-06	0.824923	0.0163426	2.42105	0.0701958	0.629502	0.0493851	-4.26633	1.8332e-05	-1.64089	0.00274089	1.42609	0.00163828	0.722554	0.0335435	1.46191	0.312021	0.538898	1.26796	1.0925	0.134295	0.0660672	0.246885
AT4G08300	0	-1.37788	0.0344131	0.656347	0.225035	0.699474	0.0190735	0.971494	0.0210526	-0.33985	0.641696	-2.5787	0.123933	-0.411314	0.678466	-1.1304	0.543738	2.3744	0.000510058	0.798366	0.0789059	-0.338802	0.535877	-3.21056	0.0461309	0.54083	3.78508	0.544536	0.0977094	0.00154893	0.109181
AT1G70420	0	1.04307	0.212888	1.28951	0.161759	0.499926	0.347381	1.27753	0.0393621	0.483083	0.230303	1.68806	0.330165	0.30826	0.578913	-0.951637	0.315023	-0.582915	0.354242	1.05714	0.117284	0.609807	0.129443	0.524944	0.769293	0.542964	6.59413	13.3703	0.0943177	0.115741	0.525107
AT4G08160	0	-1	0.310785	0.949959	0.65579	1.9752	0.000752912	2.30875	0.00123668	0.234465	0.777897	1.12553	0.809593	-0.295456	0.869928	0.197939	0.914794	2.06228	0.0320141	2.64386	0.000177748	-0.140178	0.851972	0.384082	0.856062	0.544699	0.653988	0.0215591	0.0676347	3.89087	0.490502
AT1G35230	0	-0.780219	0.403008	0.354431	0.695904	0.516398	0.231509	0.740613	0.203497	-0.162271	0.808622	-0.458291	0.811966	-2.67557	0.0989265	-0.179549	0.900484	1.45104	0.0410755	1.624	0.00359357	-0.0906025	0.883218	-1.16071	0.51841	0.548774	3.01886	0.474572	0.37327	0.285677	0.434395
AT5G63580	0	2.39593	0.0174808	0.729352	0.744163	1.57225	0.0333274	3.1008	2.74052e-06	-0.192645	0.855536	5.95481	0.000149745	0.695145	0.430236	1.88264	0.250873	2.50779	0.048155	2.61005	0.000540864	-0.485427	0.405032	5.36885	0.00163501	0.549868	0.441198	0.229185	0.0859023	0.433063	0.0517371
AT1G68170	0	1.32193	0.0372258	3.21501	0.122522	2.89308	0.000982499	2.12338	0.0260512	0.241008	0.83882	3.99354	0.0960008	0.378512	0.67764	0.347923	0.690038	2.62803	0.0216848	2.19265	0.0312269	0	1	4.50564	0.0179193	0.554156	0.804247	0.0479899	0.0160403	0.99177	0.0602385
AT3G63088	0	1.23704	0.0367395	1.05063	0.0679948	0.584963	0.310505	1.6845	0.0150089	-0.0824622	0.913799	-0.222392	0.845019	0.350757	0.706365	-1.96829	0.308483	-1.32193	0.255159	0.893085	0.0806905	-0.428334	0.444567	-0.342353	0.714411	0.557482	3.29697	2.59453	0.306799	0.679785	0.21317
AT1G49640	0	0.5025	0.458258	-0.263034	0.831812	1.5025	0.00164149	0.938599	0.0895311	0.263034	0.831812	2.58496	0.493439	0.137504	1	0.137504	1	1.32193	0.0166739	0.938599	0.0895311	0	1	3.29958	0.116501	0.568527	3.24241	0.0638871	0	0.992454	0.121398
AT5G25370	0	0.253757	0.785306	1.10692	0.544407	1.97199	0.0153611	1.54749	0.172653	-0.584963	0.457344	0.206451	0.902639	0.0687128	0.981576	-0.22741	0.914101	0.321928	0.800373	2.15754	0.0545538	-0.0356239	1	0.249989	0.863176	0.570297	1.51369	0.718693	0.164567	0.888055	0.0949702
AT5G45380	0	1.79246	0.00517728	0.0645403	0.952331	0.649503	0.129395	1.14775	0.0405716	-0.0889005	0.851191	2.68513	0.0552924	0.484079	0.421012	0.3904	0.676575	1.36608	0.020158	0.537028	0.401492	0.004707	1	1.5004	0.313059	0.574219	0.713134	0.355166	0.362066	1.13887	0.282919
AT1G25211	0	1.08204	0.203604	1.27196	0.17561	1.02284	0.0327194	1.23331	0.0507227	0.371367	0.47386	1.07477	0.559933	0.29134	0.727527	0.699421	0.493528	0.517218	0.485032	0.654865	0.388569	0.315862	0.535152	0.665301	0.708897	0.574895	0.290131	0.327888	0.306029	0.0805319	0.235047
AT5G02020	0	1.7495	0.00740793	0.350687	0.704341	-0.437809	0.387197	1.75811	0.000766321	-0.537117	0.149828	0.645018	0.710662	0.464463	0.245606	-3.95953	6.43671e-05	-0.933162	0.0933915	1.84961	0.000794171	-0.606394	0.103376	-0.230605	0.897675	0.5799	1.19501	0.361844	0.0253478	0.0606883	2.10277
AT3G15760	0	0.79986	0.24912	0.396228	0.634844	0.208443	0.626699	1.26241	0.0140281	0.114864	0.817395	-1.42253	0.470592	0.205374	0.760353	-0.511161	0.615397	0.0851166	0.909651	1.28406	0.019016	0.14823	0.742152	-2.54249	0.174061	0.590217	8.03471	0.417264	0.00849473	0.125865	0.282602
AT1G69880	0	-0.378512	0.67764	-0.241008	0.83882	1.42884	0.00208811	1.88452	0.0101403	-0.36257	0.596615	7.02663	2.74324e-05	-1.48543	0.00509765	0.688056	0.3538	2.59826	0.0319998	1.75899	0.00791747	-0.807355	0.0961418	6.44826	0.00034495	0.594496	2.06896	0.290242	0.0344343	0.380833	0.0429158
AT3G53800	0	0.0684999	0.90301	0.792023	0.132737	0.357478	0.247296	0.610159	0.155674	0.0989193	0.776728	0.926481	0.478663	0.277665	0.41259	-1.01357	0.251588	-0.432924	0.41862	1.14221	0.00983719	0.108042	0.754553	0.634588	0.656497	0.600765	8.22408	10.7616	0.303272	0.0436558	0.186744
AT1G27020	0	1.75573	0.00290151	1.33246	0.0562442	1.59999	5.33909e-06	1.81274	0.000163228	0.607905	0.0811166	2.91543	0.0342201	0.434615	0.218083	-0.304907	0.728104	0.787138	0.144041	1.44494	0.00723659	0.586225	0.0908006	0.55433	0.715044	0.602603	1.59036	0.34023	0.112834	0.0181247	0.680087
AT4G28240	0	1.03148	0.00233755	0.334775	0.411893	-0.0313075	0.897659	0.772652	0.0318113	-0.062964	0.856118	-0.0304286	0.981556	0.251405	0.442628	-2.33568	0.0109882	-0.79854	0.137583	0.543952	0.15312	-0.0940683	0.784237	-0.540687	0.717502	0.607118	1.33596	0.92678	0.173441	0.200632	0.896581
AT2G40370	0	-0.180572	0.86005	1.16046	0.21249	0.667425	0.174171	2.35548	0.0446092	-0.0995357	1	3.75174	0.10155	-0.736966	0.215327	-0.206451	0.850554	1.34104	0.0427707	1.23447	0.0572406	0.137504	0.877614	0.913592	0.351868	0.607723	1.42981	0.335054	0.312091	5.93075	0.608088
AT1G69490	0	1.85882	0.00183524	0.635682	0.442431	0.640919	0.11795	2.44229	9.94692e-08	0.11723	0.751898	-1.02466	0.602132	0.452308	0.262241	-2.95827	0.00173424	0	1	2.60921	6.17014e-08	0.132799	0.717036	-0.530116	0.757164	0.608057	1.54872	0.996889	0.0330311	0.0617753	0.318491
AT4G36850	0	-1.45429	0.000487581	0.395962	0.326114	0.478111	0.035533	1.53835	1.54189e-05	-0.204364	0.546797	0.664309	0.612639	-0.352011	0.240476	-1.82748	0.0552933	-0.337472	0.549216	1.66717	5.95124e-06	-0.181085	0.589695	0.179682	0.907573	0.610918	1.55538	5.71781	0.0401597	0.0607082	0.572851
AT3G10020	0	0.817895	0.0323254	1.19496	0.00391938	-0.235216	0.3693	1.12585	0.00235859	-0.470582	0.165698	1.53869	0.247782	0.196524	0.490901	-2.45341	0.0130853	-0.832055	0.145798	1.11881	0.00417917	-0.424485	0.206382	0.949334	0.534882	0.611333	2.90371	0.560269	0.00313245	0.0516166	0.236688
AT3G20210	0	0.862496	0.149613	0.540568	0.442068	1.49476	0.00288725	0.241008	0.83882	0	1	7.74453	6.44867e-06	0.206451	0.850554	-0.137504	1	2.62803	0.0216848	0.710493	0.264931	-0.378512	0.67764	8.03126	6.91714e-05	0.612584	1.67398	0.274745	0.49238	1.00531	0.0181734
AT5G06730	0	-0.263034	0.831812	0	1	0.415037	0.571588	1.22239	0.016589	0.0874628	1	3.32193	0.533502	-1.10692	0.029598	0	1	2.45943	0.0525038	0.5025	0.458258	-0.485427	0.312327	1.20197	0.0846518	0.616895	0	0.71073	0.416871	1.44682	0.468407
AT1G59730	0	-0.137504	1	0.241008	0.83882	1.82597	0.000176928	0.540568	0.442068	-0.347923	0.690038	2.94996	0.564109	-0.584963	0.424356	-0.106915	1	1.8365	0.0348195	0.241008	0.83882	-0.321928	0.701108	2.43853	0.152687	0.621069	2.55651	0.00287372	0.382299	0.0389236	0.0948763
AT1G43790	0	-0.847997	0.57541	2.50603	0.00311603	3.3159	4.17074e-18	3.1677	4.94537e-09	-0.520257	0.392831	1.39993	0.481351	-0.197939	0.850977	0.498602	0.632106	0.911296	0.203267	3.64706	1.68454e-11	-0.197939	0.727486	1.24927	0.484169	0.622698	0.667667	0.568573	0.0703211	0.450041	0.056826
AT1G14880	0	-0.779874	0.577601	0.0313642	0.991464	1.19956	0.0106167	0.840934	0.227184	0.017612	0.964611	-2.92283	0.604158	-3.37676	6.18948e-10	-0.797788	0.3612	0.422035	0.434064	0.312384	0.720544	-0.00375865	0.994486	-1.60983	0.424138	0.625058	1.08468	0.478893	0.457492	1.34802	0.289803
AT1G80180	0	0.618437	0.112378	0.251132	0.572624	0.111172	0.664561	1.00127	0.00700767	-0.269374	0.430739	-0.334364	0.793892	0.135651	0.661671	-2.08261	0.0245477	-0.41964	0.440194	0.971139	0.0133553	-0.282234	0.40434	-0.940584	0.513621	0.638532	1.27563	1.73203	0.0152606	0.0233984	0.476233
AT4G28270	0	1.13556	0.0773017	1.63387	0.0103127	0.692216	0.0754266	1.70753	0.000357965	-0.537501	0.151791	1.42478	0.332661	0.249601	0.54987	-1.40808	0.112433	-0.423102	0.442137	1.84444	0.000242784	-0.426611	0.252376	0.957518	0.51488	0.638686	13.3544	4.11383	0.0385231	0.115257	0.195973
AT5G43196	0	-0.137504	1	0.788496	0.200488	0.241008	0.83882	1	0.0801433	-0.321928	0.617719	0.125531	1	-0.628031	0.344928	-0.736966	0.215327	-0.321928	0.617719	1.39855	0.00642658	-0.180572	0.86005	0.143074	0.981869	0.642443	28.4972	7.133	0.166024	0.282429	0.0648285
AT2G43590	0	-0.319789	0.627528	0.78579	0.189395	0.476839	0.158618	0.628535	0.179556	0.0253358	0.953694	5.78214	0.0070727	-1.47943	0.00832632	0.515141	0.55598	-1.41126	0.0217274	1.45982	0.00153045	-0.0885367	0.822778	5.02579	0.0279695	0.645241	0.207723	2.02495	0.397677	1.86063	0.069968
AT3G62820	0	-0.725059	0.278021	0.0354295	0.961679	0.685029	0.0332993	1.12221	0.010202	-0.701809	0.0812344	-0.813345	0.605492	-0.155736	0.757247	-0.0903744	0.920091	0.00273497	1	1.57964	0.000465973	-0.678519	0.0903934	-0.905561	0.540367	0.647845	2.37613	0.98917	0.169179	0.0168972	0.0537103
AT5G24280	0	0.830483	0.204313	1.12798	0.0969769	0.57842	0.132416	1.26467	0.0102298	-0.646103	0.167685	2.13394	0.117852	0.176157	0.782852	-0.0611403	0.953737	0.916833	0.132161	1.26738	0.0159729	-0.559427	0.212724	1.99542	0.174904	0.648721	1.11253	0.226023	0.00107117	0.0720176	0.0335295
AT3G16770	0	1.00421	0.000275851	0.498124	0.168987	0.116005	0.560646	0.920436	0.00723584	-0.271467	0.423522	0.18325	0.90158	0.211845	0.464576	-0.679634	0.474318	-0.226005	0.689202	0.435801	0.210662	-0.292644	0.383392	0.546437	0.781758	0.650516	6.56097	3.16677	0.356812	0.0376736	0.496368
AT5G62730	0	-1.27302	0.321165	-1.05063	0.589203	0.949374	0.159918	2.23478	0.000534058	0	1	-0.536053	0.918348	-0.263034	0.831812	1.58496	0.00301394	4.57894	4.78615e-07	2.40411	0.000378425	-0.263034	0.831812	-0.191345	0.933442	0.658376	4.91406	0.656304	0.0364882	1.00766	0.475198
AT4G28490	0	1.05091	0.00563779	0.594025	0.175898	0.462651	0.0657897	0.468576	0.21996	0.276993	0.46681	-0.959661	0.45944	0.21365	0.645578	-0.966724	0.277374	0.963474	0.0794155	0.845419	0.0337283	0.344968	0.3596	-1.8542	0.204604	0.66105	4.21028	0.350686	0.286356	0.108941	0.318131
AT1G74940	0	0.172256	0.74781	0.675069	0.204213	0.214228	0.494753	0.807783	0.0556525	0.284766	0.455673	0.613669	0.640873	0.850285	0.0516985	-0.361508	0.681294	0.055916	0.923669	1.00599	0.0236893	0.268178	0.480796	-0.5525	0.702529	0.661788	3.28487	0.581722	0.109156	0.0298927	18.4612
AT3G13950	0	-0.440573	0.48685	0.14439	0.874629	1.24393	0.0427635	0.452512	0.371298	1.17834	0.0518691	2.77444	0.524897	-2.16993	0.137626	-0.0515303	0.988807	2.67886	0.000195673	0.211504	0.755229	1.4236	0.00911347	0.354578	0.698445	0.662969	2.06537	0.365609	0.361865	0.094189	0.772868
AT4G12960	0	0.115477	1	0	1	1.77259	0.000617414	3.26053	0.00651865	0.137504	1	2.5025	0.454119	0.584963	0.424356	0.263034	0.831812	0.678072	0.32694	3.56478	0.00205402	0.137504	1	3.64557	0.0695518	0.668364	0.992454	0.446257	0.0445647	0	0.185863
AT2G15890	0	0.381179	0.431194	1.5147	0.0011063	0.0701532	0.8193	1.26324	0.00158159	-0.388187	0.258388	2.25807	0.091447	0.073879	0.788489	-3.0151	0.00531306	-1.2177	0.0488399	1.59402	0.000140374	-0.364063	0.283896	0.973613	0.499033	0.672343	3.02309	1.12423	0.115688	0.0321547	0.397211
AT4G37780	0	-0.137504	1	0.347923	0.690038	0.447459	0.557197	1.06413	0.0576127	0.0931094	1	2.54057	0.368324	-0.710493	0.264931	-0.321928	0.701108	0.847997	0.0884296	1.71049	0.000391045	-0.0824622	1	2.41156	0.149231	0.677295	23.9274	0.30871	0.232787	13.8822	0.02604
AT2G32860	0	-0.0572932	0.897733	-0.075869	0.874754	0.757513	0.00244598	0.9319	0.0138366	-0.344979	0.340679	-3.52135	0.0164272	-0.296696	0.448945	-0.0363478	0.967718	0.265734	0.620558	1.24481	0.00166666	-0.411708	0.251094	-2.11524	0.151503	0.680142	0.358577	0.479669	0.143623	0.0884195	0.24955
AT5G15120	0	0.480432	0.570149	0.958693	0.285579	-0.023459	0.981565	1.46366	0.010802	-0.148863	0.878963	4.1038	0.00431421	0.0901978	0.964767	0.753839	0.655344	0.575502	0.621001	0.696855	0.290892	0.195551	0.765056	3.6575	0.0202594	0.681477	0.119481	1.08107	0.354588	7.07399	0.0574877
AT3G46110	0	0.755547	0.18231	0.752907	0.219224	0.917538	0.00460583	0.832578	0.0719596	0.30227	0.544487	-0.847997	0.60269	0.139275	0.873106	-0.751502	0.517253	0.994566	0.147353	1.05247	0.029159	0.00971515	1	-0.967958	0.5213	0.687174	441.765	0.0402425	0.116526	0.931747	0.0661321
AT5G67340	0	-0.285818	0.713186	0.928447	0.193362	1.07134	0.00306672	1.16623	0.0200386	0.438884	0.369297	1.04258	0.489683	-1.56294	0.0832913	-0.243926	0.822456	1.69137	0.0089056	1.58052	0.00189224	0.381354	0.412546	0.220726	0.886227	0.691548	1.7077	0.224266	0.150722	0.0699674	0.649529
AT4G01420	0	0.137504	1	0.137504	1	0.925999	0.136046	1.32193	0.0166739	0.241008	0.83882	1.1375	0.0501025	0.765535	0.247789	0.347923	0.690038	1.58496	0.00171382	1.1375	0.0501025	0.263034	0.831812	1.95043	0.0470361	0.693928	0.431695	0.262226	0.0749257	0.0435266	0.263088
AT1G63295	0	-1	0.0689921	1.58496	0.476063	2.45066	0.00016562	2.69302	0.000842355	-0.199309	0.779841	0.450661	0.856158	-0.180572	0.896612	-0.199309	0.882545	1.38565	0.252459	3.0761	4.75106e-05	0.121991	0.881454	0.365466	0.831513	0.695272	1.28582	0.277468	0.0663789	4.26589	0.104134
AT5G49730	0	-0.119704	0.688136	0.962777	0.00777621	0.398187	0.0424251	1.09861	0.00138454	-0.221114	0.518243	-6.98037	3.67143e-05	-0.663755	0.0426319	0.473812	0.612414	0.544187	0.326253	1.23618	0.000332255	-0.224734	0.507525	-3.25559	0.0643571	0.6962	0.339892	0.154599	0.058871	0.00815483	0.363963
AT5G67110	0	0.106042	0.886906	0.927929	0.176198	0.20482	0.609182	1.17805	0.0157531	-0.165059	0.836643	2.36766	0.0807017	0.598259	0.616457	1.11247	0.308559	1.2084	0.113884	0.981543	0.0662074	0.205114	0.739977	2.49165	0.0959921	0.696895	0.0903573	0.709134	0.0909096	8.80209	0.0255068
AT5G24870	0	0.691631	0.256545	0.416334	0.553569	0.416334	0.252792	0.9552	0.0452502	-0.104058	0.805496	1.25392	0.365097	0.120774	0.823422	-1.02248	0.275372	0.103991	0.863727	1.10988	0.0265601	-0.148342	0.719786	0.620322	0.669984	0.70095	2.38156	0.597987	0.0748289	0.176853	0.337696
AT4G37610	0	0.332708	0.429503	-0.401079	0.412103	0.144318	0.585863	1.09592	0.00366619	0.0844682	0.808341	-2.24868	0.101742	0.0569522	0.868611	-3.34622	0.000441509	-0.490119	0.360086	1.03195	0.00991148	0.0067521	0.985634	-4.24025	0.00887838	0.704069	0.786357	1.84537	0.0300348	0.833682	0.307013
AT1G43640	0	-0.137504	1	0.241008	0.83882	1.8625	0.000192244	3.45943	0.00379918	-0.222392	0.845019	1.82597	0.0837844	-0.788496	0.200488	-0.222392	0.845019	2.79256	0.029228	3.65951	0.00195708	-0.662965	0.281042	2.68364	0.170152	0.704538	22.4781	0.19971	0.0280971	0.498748	0.190103
AT3G14395	0	-0.791413	0.468209	-0.791413	0.591242	1.98388	0.000565338	0.315502	0.790261	0	1	-0.36257	0.916549	-0.137504	1	0.263034	0.831812	0.485427	0.541256	1.53051	0.112661	-0.137504	1	-1.02685	0.509216	0.705468	2.00321	0.60634	0.657469	1.01476	0.478788
AT4G12490	0	-0.485427	0.541256	0	1	1.36257	0.0039657	0.0995357	1	-0.778973	0.136464	6.75298	4.89702e-05	-2.80735	0.00765024	0.63196	0.523124	-0.183122	0.808046	0.36257	0.596615	-0.581287	0.24689	4.53539	0.0167623	0.705586	0.996845	1.3083	0.566755	0.145544	0.196414
AT4G35750	0	1.09022	0.00545521	0.648231	0.150288	0.158404	0.552703	1.28709	0.000632745	-0.474148	0.162495	2.79072	0.059994	0.181816	0.525643	-2.07257	0.0337254	-1.19684	0.0355682	1.1063	0.00580811	-0.469432	0.162426	2.00698	0.223633	0.713014	1.91291	1.3076	0.0754726	0.00500837	0.16329
AT4G24120	0	0.536638	0.207945	0.20679	0.666621	0.467126	0.0763449	0.863938	0.0252963	-0.131106	0.722648	-1.20384	0.364	0.0890687	0.830119	-0.447459	0.607375	0.532531	0.322866	1.0574	0.00926618	-0.0673507	0.855568	-1.20023	0.403965	0.713023	2.74124	0.0652969	0.100586	0.324525	0.00150456
AT2G40330	0	0.189885	0.761653	0.473402	0.4617	1.7864	1.13706e-09	1.5447	0.000348619	1.85626	0.000332841	0.146699	0.922875	1.14938	0.344699	2.74193	0.00767376	3.12216	6.19892e-06	1.25603	0.00775384	2.21299	3.22964e-05	-2.27934	0.165235	0.715365	0.705096	0.272016	0.102995	0.0876214	1.13864
AT4G33220	0	0.145366	0.641828	0.925257	0.0116695	0.600965	0.00309964	0.767318	0.0262389	1.38572	8.9442e-05	-0.79523	0.55203	0.900963	0.0124989	1.65835	0.0707912	1.35975	0.0124494	1.00576	0.00434232	1.3486	0.000117796	-1.51371	0.350821	0.720763	0.283528	0.386599	0.134326	0.0135645	0.311443
AT2G43820	0	1.19342	0.002902	0.951637	0.0348714	0.863377	0.000794442	0.771429	0.0477727	0.50022	0.144736	1.09789	0.393494	0.192585	0.558202	-1.33646	0.135381	0.684562	0.210207	0.963429	0.0188548	0.495136	0.145392	-0.42351	0.766513	0.721059	5.97695	0.115369	0.110544	0.00509663	2.24933
AT2G37130	0	1.79273	0.00350176	0.866733	0.283252	0.4975	0.239848	2.20163	3.52451e-06	-0.487275	0.175751	4.91226	0.00158261	0.288672	0.428923	-1.44615	0.102126	-0.257709	0.631718	1.31512	0.0204721	-0.495979	0.16496	1.56657	0.289968	0.721924	4.00555	3.12339	0.251939	0.00887018	0.516243
AT5G36870	0	0.0874628	1	0	1	0	1	1.32193	0.0367684	0	1	2.50779	0.663217	0.547488	0.377086	0.241008	0.83882	1	0.0801433	1	0.0398851	-0.241008	0.83882	0.391001	0.580741	0.72223	0.99177	0.998004	0.138528	1.00837	0.729728
AT4G36670	0	1.61388	0.000325485	0.855281	0.104554	1.05073	0.000270728	1.93028	1.54333e-06	0.453221	0.187343	-0.540284	0.707106	0.257701	0.431869	-1.93104	0.0328209	-0.353125	0.510074	2.02636	1.84422e-06	0.363054	0.286311	-2.40177	0.118988	0.723843	2.59491	2.00663	0.0242717	0.110191	0.633147
AT2G39400	0	0.994026	0.0259483	1.36746	0.00336846	0.889779	0.00119585	1.49561	0.000145929	0.586441	0.0924782	-0.395301	0.768059	0.151705	0.673676	-1.89473	0.0346363	0.106915	0.84234	1.75568	2.17449e-05	0.544979	0.115724	-1.3698	0.348022	0.7339	6.2105	0.783887	0.079941	0.0365813	0.552718
AT4G36740	0	0.758992	0.175465	1	0.0532519	1.46949	0.00154777	2.72583	0.02144	0.347923	0.690038	4.16993	0.0735148	0.115477	1	0.125531	1	5.07195	3.0904e-09	2.92892	0.0193041	-0.263034	0.831812	4.17734	0.0362059	0.734213	0.775561	0.550546	0.0359026	7.03148	0.000888543
AT4G04810	0	0.656046	0.4764	-0.254317	0.87243	0.253286	0.664091	1.30728	0.0345602	-0.526069	0.402657	1.06413	0.556442	0.0995357	0.965436	1.23947	0.499906	1.18763	0.318293	0.762961	0.286305	-0.304855	0.637613	1.22108	0.465535	0.734588	1.51323	0.647538	0.262672	0.266869	0.0686191
AT5G02260	0	0.120941	0.829152	-0.0729794	0.908536	0.79529	0.00760186	0.867985	0.0417832	-0.0290485	0.954563	0.556652	0.676099	0.807864	0.117182	0.115108	0.903679	0.36257	0.552159	1.03673	0.0211284	-0.0805775	0.852391	-0.261221	0.857393	0.737988	4.26223	0.373079	0.0884994	0.478778	2.74979
AT3G62160	0	-0.503766	0.700327	0.847997	0.416658	1.1375	0.0146723	1.46357	0.0175185	0.130061	0.892805	-1.71187	0.755501	-0.0759489	0.966325	-0.142958	0.951335	0.731511	0.502622	1.49084	0.022575	-0.354665	0.562888	-2.25686	0.276287	0.740534	1.40156	0.21699	0.00922502	2.17752	0.137388
AT4G10290	0	-0.925999	0.136046	-0.925999	0.136046	2.69459	0.000838904	1.2115	0.105218	0	1	-0.925999	0.136046	-0.137504	1	0	1	2.3505	0.00530496	1.24393	0.107215	0	1	-0.782926	0.221177	0.742811	1.00216	0.0681759	0.0131932	0	0.0838196
AT5G18130	0	1.63948	0.00243352	0.548093	0.445561	0.50419	0.175459	2.08238	2.00971e-06	0.217694	0.52516	2.49096	0.0655459	0.2391	0.455704	-2.43779	0.00842277	0.0837157	0.877579	1.52631	0.00189142	0.174306	0.607873	2.16447	0.142563	0.744653	1.58176	0.712782	0.154008	0.110121	0.070101
AT1G21400	0	0.98269	0.032875	0.882867	0.0786056	0.578773	0.0453141	1.58143	7.10058e-05	-0.502043	0.140191	1.44127	0.267311	0.141147	0.636669	-3.0671	0.00170934	-1.47009	0.0082437	1.37545	0.00128274	-0.398816	0.236319	1.30681	0.369985	0.747482	1.81006	2.30387	0.0696123	0.114842	0.0488932
AT1G02920	0	-0.26255	0.613763	1.933	1.43514e-05	0.485427	0.0891906	0.308775	0.4631	0.631509	0.0687828	3.75605	0.0184875	-1.85124	6.20596e-06	0.0781306	0.930073	1.01853	0.0613223	0.776192	0.0744103	0.637575	0.0641749	2.36356	0.142138	0.752296	0.921386	0.353997	0.43002	0.00477173	0.227472
AT3G50470	0	0.705715	0.489573	0.911463	0.420549	1.16993	0.0172934	1.30812	0.0445252	-0.0415193	0.948976	-0.534336	0.907964	0.0970987	0.912515	-2.23266	0.117752	0.730813	0.291553	1.52057	0.0231025	-0.237692	0.651827	-1.39126	0.49149	0.75622	2.38336	0.230779	0.0750521	0.707665	0.445481
AT5G39220	0	-0.877143	0.538474	1.03171	0.313034	2.57693	6.55692e-11	0.166358	0.855411	0.273018	0.64633	3.43741	0.0186478	-0.120294	0.923416	1.92283	0.315341	4.51833	1.55147e-09	0.341037	0.695058	0.526069	0.328774	3.09624	0.0452628	0.760318	0.301407	0.273543	0.342914	0.315884	0.0522014
AT2G34790	0	-0.0524674	0.985587	2.14101	0.0306159	2.57635	2.2094e-08	2.68049	1.75928e-05	-0.838719	0.237828	2.98055	0.0865594	-0.379848	0.741434	-0.349334	0.810359	0.516124	0.516466	2.98706	3.13615e-06	-0.584963	0.298149	1.72804	0.338594	0.760792	1.3884	0.665776	0.0540741	0.17849	0.265893
AT4G34320	0	-0.115477	1	1.38702	0.0443886	1.69188	0.00159316	1.69188	0.00686009	0.253757	0.698264	2.52838	0.549019	-0.862496	0.149613	-0.176878	0.871273	0.469485	0.583042	2.10692	0.0169209	1.07039	0.0439533	1.44263	0.131272	0.765409	1.29019	0.565043	0.109198	0.615794	0.27328
AT5G65080	0	3.60112	2.60874e-09	3.23142	4.86346e-06	2.67013	1.38068e-10	2.58821	8.71127e-06	-0.87757	0.0267306	2.40157	0.165111	0.436185	0.33526	0.193226	0.825735	-0.693487	0.225509	2.39788	0.000161741	-0.91908	0.0211244	2.21902	0.168813	0.783534	0.886638	1.69996	0.0381572	0.0231298	0.0394906
AT3G15270	0	-0.577309	0.664991	-0.910733	0.639728	-0.0627358	0.939522	1.32805	0.0334558	0	1	-0.747234	0.858359	-0.0703893	1	0.610053	0.434734	1.27563	0.14355	1.05274	0.126913	0.0671142	1	-0.163588	0.93362	0.785072	5.0917	1.10163	0.115542	0.971062	0.642201
AT1G02610	0	0.0865368	0.902704	0.583213	0.393246	0.435871	0.231575	1.14938	0.0140153	0.0912805	0.806419	-1.36182	0.43688	0.729653	0.0642556	-2.8996	0.0020745	-0.2151	0.695707	1.36432	0.00515855	0.0134455	0.973537	-2.53395	0.14777	0.786023	1.50485	2.92215	0.0854396	0.729297	0.301027
AT1G16150	0	-0.0995357	1	-0.447459	0.557197	-0.206451	0.850554	1.37851	0.021655	1.90689	0.0228132	0.263034	0.728333	-0.836501	0.108129	-0.514573	0.391528	-0.234465	0.742829	1.34104	0.0206745	1.79909	0.00493144	-0.178854	0.901298	0.789011	0.0699083	0.0638263	0.0137696	0.0290733	5.1275
AT5G55930	0	1.50383	0.00106707	0.865897	0.103609	1.20515	2.68711e-05	1.32517	0.00141445	0.185746	0.608583	-1.7102	0.282663	0.169804	0.666962	-1.38237	0.117934	1.83925	0.000898494	1.54441	0.00041121	0.109704	0.761093	-2.61019	0.0954282	0.796132	4.37003	0.208146	0.0763505	0.255645	0.20841
AT2G37770	0	-1.53842	0.107099	0.31719	0.714279	1.34849	0.000258223	-0.0727563	0.913749	0.23816	0.648934	2.96812	0.0315584	-0.174679	0.871628	0.539026	0.598386	2.86773	3.24674e-06	0.323504	0.607188	0.650926	0.206195	2.98822	0.0506093	0.796998	0.258485	0.360162	1.56781	0.463217	0.00337428
AT5G60020	0	-0.880853	0.369238	0.656413	0.454255	1.33902	0.000678445	1.49291	0.00559311	-0.122857	0.853503	-0.284208	0.88364	-0.0995357	0.919144	0.205469	0.865936	0.670692	0.371037	1.51314	0.0083799	-0.667425	0.219772	-0.986807	0.582577	0.798576	0.521997	0.33222	0.00672363	0.690829	0.553656
AT3G17070	0	0.107983	0.893601	0.35591	0.672188	0.812684	0.0369779	1.14901	0.027562	0	1	-1.0226	0.581555	0.973233	0.0941742	0.366916	0.701091	-0.073657	0.919549	1.34712	0.0131189	-0.0987782	0.832502	-0.791172	0.642133	0.798779	0.0151834	1.1961	0.0793041	1.02067	0.127737
AT5G44430	0	-0.211504	0.755229	-1.1375	0.0501025	2.36075	0.00361413	0.710493	0.290173	-1.152	0.046058	-1	0.0801433	-1.88452	0.071753	-1.73697	0.0527918	1.48543	0.155296	-0.552541	0.324009	-1.41504	0.011736	-0.409467	0.586692	0.798948	0.208692	0.227464	7.89632	0.102546	0.419571
AT5G14780	0	1.01988	0.000863153	1.1188	0.00261315	0.491438	0.0199838	1.11116	0.00142136	0.215183	0.528063	2.12505	0.210692	0.112586	0.688392	-0.961884	0.334569	-0.590196	0.316392	0.879265	0.0145244	0.1848	0.584162	1.59954	0.419746	0.799755	13.0931	11.1788	0.116388	0.0755834	0.141016
AT5G43200	0	-0.125531	1	1.96963	0.068599	0.807355	0.162756	0.938599	0.0895311	-0.295456	0.579966	0.222392	0.845019	-1.18442	0.0288167	-0.667425	0.306677	-0.295456	0.661008	1.73697	0.00243245	-0.556393	0.279956	0.0175429	1	0.809579	2.02197	2.14597	0.298169	0.30704	0.846712
AT5G20240	0	0.641546	0.504864	2.75702	0.0654329	1.91073	0.0213383	3.53605	5.22266e-07	0.765535	0.150687	7.23151	1.77424e-05	0.0614005	1	1.80735	0.34661	1.65535	0.146552	3.61824	9.89542e-07	0.798366	0.13897	7.06765	0.00031507	0.822964	0.20797	0.0715737	0.0114844	0.0209665	0.0114578
AT4G14130	0	-0.0866156	0.873131	-1.34104	0.0441432	-0.608199	0.0642681	0.776025	0.0619745	-0.584963	0.102752	-0.260867	0.848634	-0.89108	0.0240899	-4.33703	1.38795e-05	-2.4403	2.12122e-05	0.30227	0.510749	-0.538513	0.130189	-1.43648	0.328836	0.824503	0.527829	0.60138	0.438543	0.0414184	0.693435
AT1G70140	0	-0.0616923	0.941085	0.537209	0.487716	1.01003	0.00577973	1.08786	0.0322273	1.69268	0.000163782	1.36294	0.349947	-0.652077	0.456079	-0.519374	0.648738	1.41084	0.0347439	1.63982	0.00120582	1.58496	0.000295547	0.858405	0.558649	0.829461	53.2681	0.165427	0.202209	0.0328432	0.226927
AT5G02540	0	-0.113595	0.854853	0.346577	0.571836	1.04085	0.000585044	1.09828	0.0110719	0.52337	0.130232	-0.236905	0.873421	-1.30604	0.000596923	-2.43031	0.00794931	-2.3382	3.48475e-05	0.800342	0.0912234	0.48872	0.154018	-1.51926	0.314572	0.841151	1.33393	2.60861	0.156758	0.0341687	0.731035
AT4G11890	0	-0.275278	0.724887	0.765136	0.303616	0.683143	0.0749575	0.648995	0.228511	0.49706	0.191216	-2.73471	0.213766	-3.28071	4.46781e-07	-0.950739	0.288901	1.65615	0.00270486	1.38423	0.00827422	0.344335	0.363978	-3.00667	0.112846	0.84565	9.3456	0.415585	0.361256	0.181084	0.0473855
AT2G13570	0	1.32193	0.31517	-0.0614005	1	1.73697	0.0377538	0.624491	0.39066	-0.115477	1	-1.26303	0.0243065	0.106915	1	0.884523	0.0988718	0.884523	0.0988718	1.22239	0.226628	-0.115477	1	-0.856926	0.183036	0.849159	1.1464	0.324927	0.323385	0	0.191745
AT4G01600	0	0.654865	0.492983	1.11075	0.253052	0.605282	0.256701	1.06746	0.0998851	-0.112768	0.838272	0.173332	0.951121	0.0524674	0.95649	1.09446	0.265429	0.783921	0.261257	1.47332	0.0247419	0.127756	0.806984	0.807653	0.64678	0.849246	0.0073769	0.128406	0.15961	14.1588	0.645302
AT1G18570	0	1.07529	0.0427848	1.82079	0.00042377	0.311586	0.369052	0.943073	0.037203	-0.171953	0.648183	0.692491	0.619477	0.0850558	0.845232	-1.31027	0.139592	-0.465749	0.401806	1.55605	0.000678006	-0.128188	0.731516	-1.30673	0.392777	0.851927	6.10915	5.10856	0.245081	0.146791	3.26543
AT1G80920	0	0.935334	0.00193333	0.59773	0.108625	0.192405	0.362824	1.41143	4.95285e-05	-0.389307	0.261929	0.0899501	0.947377	0.0720454	0.792011	-2.88522	0.0098005	-0.741263	0.255103	1.41972	6.02859e-05	-0.387428	0.2588	-0.644461	0.690339	0.855267	1.52394	1.70733	0.00292693	0.00242538	1.32922
AT1G02335	0	-1.1375	0.384999	1.7145	0.0388393	2.34017	8.48359e-10	2.40599	4.93282e-06	0	1	0.241008	0.913007	-0.0848889	0.923427	-0.110558	0.926332	1.01763	0.144281	2.76553	2.43665e-07	-0.342687	0.502904	-0.00892931	1	0.862521	1.13644	0.393637	0.0694966	1.00587	1.06775
AT4G20110	0	-0.206451	0.892483	0.294743	0.864867	0.869213	0.131574	1.45066	0.0295706	-0.154263	0.717797	3.88101	0.00826761	-3.0303	8.42744e-05	-1.30175	0.176207	0.764339	0.184511	0.95109	0.240314	-0.207476	0.620734	2.028	0.216918	0.872973	1.58854	0.0641217	0.20783	0.147923	0.313485
AT1G43800	0	-1.52356	0.196538	0.158262	0.877111	-0.213707	0.682252	1.55681	0.00461583	0.387023	0.584665	5.12569	0.00101115	-0.0995357	1	3.86942	0.00400543	2.63941	0.0368224	0.513527	0.434041	-0.0995357	1	4.7565	0.0080744	0.878433	0.920955	1.17523	0.503433	1.68076	0.0373517
AT1G53625	0	-0.142958	0.935986	1.11757	0.502495	1.05344	0.129942	1.41163	0.0966817	1.29698	0.0134812	1.24936	0.691105	-2.27798	0.182419	0.0204641	1	1.6389	0.0262763	1.95156	0.00930876	1.0583	0.0396529	-1.06128	0.56183	0.882628	0.962345	0.217293	0.160445	0.101254	12.1565
AT5G10380	0	-0.126757	0.849949	0.421763	0.519895	0.363568	0.298128	1.01342	0.0258767	-1.24455	0.00134789	-0.315202	0.841146	-2.19921	1.73184e-05	-0.462606	0.595758	0.821062	0.128998	1.30475	0.00567396	-1.39097	0.0003372	-0.935428	0.535374	0.891774	22.7678	0.38554	0.125563	0.055599	0.496725
AT1G75380	0	0.543685	0.0678084	0.777803	0.0332968	0.614686	0.00216974	1.33644	0.00011177	-0.256754	0.455487	-0.525367	0.699887	0.0273111	0.921045	-1.57712	0.135316	-0.0994708	0.877182	1.26667	0.000287934	-0.255638	0.452881	-0.755649	0.651648	0.901182	2.95356	1.38077	0.0267826	0.00218691	0.180047
AT5G38610	0	-0.77444	0.605533	0.745817	0.642082	1.36134	0.012734	1.22556	0.115611	-0.440573	0.524274	0.592342	0.871104	-0.0374747	1	0.14439	0.94803	0.275634	0.824095	1.55506	0.0364365	0.23816	0.72879	-1.02131	0.614073	0.90993	0.674089	0.662429	0.118414	3.38667	3.77931
AT4G39090	0	0.73226	0.0181306	1.07318	0.00379232	0.748765	0.000298524	1.43853	3.6678e-05	-0.457752	0.1945	1.62955	0.300287	0.0335447	0.902017	-1.88365	0.103335	-0.513903	0.463623	1.54544	1.34201e-05	-0.458816	0.189508	0.192766	0.908474	0.910017	3.65732	5.33081	0.0358058	0.00116338	0.787574
AT3G26740	0	0.972736	0.00263778	1.3159	0.000504588	-0.0543426	0.81318	1.34607	0.000133444	-0.503054	0.15194	0.4123	0.754818	0.0410336	0.880313	-2.1529	0.0597465	-0.882852	0.193772	1.45183	6.51181e-05	-0.463252	0.181406	-0.374433	0.808725	0.917238	4.15424	0.885922	0.0377736	0.0412747	19.7338
AT1G56220	0	0.874903	0.00196537	0.84276	0.0201805	0.0831249	0.681292	1.05551	0.00213446	-0.338704	0.32621	0.526523	0.72544	0.0324404	0.90589	-1.74993	0.102102	-0.873484	0.167484	0.953404	0.00605304	-0.363712	0.287064	0.239652	0.896889	0.926451	2.86432	1.21342	0.0507748	0.0357041	0.373445
AT1G56300	0	1.23133	0.303346	3.82517	0.000182086	0.968291	0.135439	2.37126	0.0290361	-0.398695	0.252642	6.29741	9.06033e-05	0.0450042	0.895599	-1.03041	0.245753	-1.17474	0.0299059	3.0689	0.000562596	-0.337522	0.329476	5.90028	0.000728373	0.928025	1.73615	10.4822	0.128192	0.0833172	0.0325526
AT1G13680	0	1.48543	0.0649616	0.341037	0.607591	0.0931094	1	1.73697	0.0282964	-0.0641303	1	-0.447459	0.557197	0.0506261	1	-0.823122	0.132498	0	1	0.552541	0.324009	-0.222392	0.687213	-0.441889	0.582865	0.932868	2.4249	0.978972	0.516876	0.556237	0.00627742
AT1G02205	0	0.0289074	0.928357	0.638662	0.0839205	-0.0739773	0.727776	1.17223	0.000707289	0.466745	0.254478	-1.03085	0.437734	0.906008	0.0690764	1.09535	0.216398	2.02554	0.000366274	1.29144	0.000246208	0.27894	0.492369	-1.20272	0.457215	0.936158	0.263067	1.07471	0.0483448	0.251182	0.0770155
AT3G46600	0	0.466213	0.23428	0.715727	0.0921817	0.287946	0.248334	0.971529	0.00869346	-0.552889	0.112069	0.479461	0.707499	0.0140847	0.9674	-1.42297	0.112348	-0.611853	0.254385	1.31972	0.000630649	-0.426143	0.216433	-0.93112	0.518665	0.937447	3.03256	2.79521	0.151833	0.129725	3.137
AT1G66780	0	0	1	0.736966	0.215327	0.736966	0.215327	1.16993	0.0237027	0.0995357	0.92579	0.938599	0.0895311	0.0671142	1	-0.283793	0.77385	-0.0524674	1	1.73697	0.00243245	0.893085	0.0845244	0.143074	0.966552	0.971062	2.24257	1.14994	0.194934	0.797841	0.734101
AT1G62225	0	0	1	-0.137504	1	0	1	1.24101	0.0200739	0	1	0	1	0.0780025	1	-0.584963	0.361595	-0.710493	0.264931	1.39855	0.00642658	-0.584963	0.361595	0.771105	0.226797	0.975001	0.621069	1.00282	0.0596395	1.00343	0.997413
AT1G24405	0	0.0874628	1	0.392317	0.511376	1.12928	0.0187712	0.754888	0.12629	-0.469485	0.47313	1.08746	0.296896	0	1	0.152003	0.871415	-0.263034	0.728333	0.807355	0.0961418	0.222392	0.749259	-0.156487	0.919301	0.977644	0.439878	1.60359	0.0335417	2.82292	1.33331
AT4G37710	0	0.115477	1	-0.125531	1	1.41504	0.00365777	0.115477	1	0.347923	0.690038	-0.125531	1	0	1	0.125531	1	0.447459	0.557197	-0.125531	1	0.485427	0.541256	-0.119961	1	0.982975	125.531	0.518949	29.9253	0.164606	0.0228766
AT5G15800	0	0.120294	0.914447	3.04629	0.0265983	0.334419	0.536867	5.87732	4.11687e-27	0	1	5.49742	0.000672877	0	1	3.52356	0.0723126	2.1375	0.00253429	6.00098	1.2221e-25	0.115477	1	5.22869	0.00222506	0.983646	0.0726231	0.728836	0.010409	0.982975	0.0250489
AT2G28340	0	0	1	-0.125531	1	1.9386	0.000768778	3.79008	0.000201299	-0.115477	1	5.03342	0.0126738	0.125531	1	-0.241008	0.83882	1.25376	0.0117801	3.58496	0.00180777	-0.137504	1	4.49475	0.0231725	0.984318	0.316776	0.214392	0.0278044	0.0877609	0.056523
AT1G68280	0	0	1	0	1	0.347923	0.690038	1.24101	0.0200739	0.263034	0.831812	-0.137504	1	0.125531	1	0	1	0.137504	1	0.447459	0.557197	0	1	0.00557026	1	0.984318	0	0.431695	0.469426	0.992454	1.10113
AT3G49270	0	0.137504	1	1.20163	0.035082	1.26303	0.0243065	3.47249	0.00486314	0.137504	1	2.926	0.46941	0	1	0	1	0.678072	0.32694	3.926	0.000624008	0.137504	1	3.80983	0.0653745	0.985663	0.998338	0.301045	0.0612813	0	0.131174
AT3G28917	0	0.137504	1	0.137504	1	1.63227	0.00145049	0.678072	0.32694	0	1	2.26303	0.133527	0	1	0	1	0.263034	0.831812	0.678072	0.32694	0.263034	0.831812	1.99107	0.050418	0.985663	0.985663	0.721674	0	0.992454	0.0638997
AT4G05470	0	0	1	0.584963	0.310505	1.19265	0.0113516	4.20387	9.56693e-08	0	1	5.05063	0.00933224	0.137504	1	0.485427	0.541256	1.1375	0.0501025	4.5325	7.83934e-09	0	1	4.83157	0.00813717	0.985663	0.0928167	0.0236441	0.0376069	0	0.0221619
AT4G05475	0	0.192645	0.855536	-0.222392	0.845019	0.514573	0.391528	5.35504	1.5527e-15	-0.137504	1	4.22055	0.0489561	0	1	-0.137504	1	0.241008	0.83882	5.52132	2.07942e-15	0	1	3.89031	0.0505294	0.989725	0.237189	0.361103	0.0152857	1.01476	0.0407062
AT1G59950	0	0	1	0	1	1.49476	0.00288725	0.241008	0.83882	0.862496	0.149613	0.540568	0.442068	0.192645	0.855536	0.447459	0.557197	2.21299	0.00947875	0.540568	0.442068	1.32193	0.00380166	0.143074	0.981869	0.989725	0.99555	0.193605	0.382299	0.210129	0.579741
AT4G19700	0	1.13088	0.0524657	0.843641	0.207213	0.551015	0.132439	1.40028	0.00249409	-0.324351	0.405041	2.87904	0.0346242	0.00409857	0.996567	-1.14235	0.202372	0.16021	0.776243	0.883591	0.0930526	-0.135453	0.728488	2.1262	0.149248	0.991031	6.69334	0.547941	0.226037	0.412618	0.15035
AT2G20700	0	0	1	-0.251539	0.754212	1.81558	0.0297066	1.02857	0.27302	-0.459432	0.417692	0.263034	0.862292	0.222392	0.845019	-0.0671142	1	0.932886	0.275546	1.37851	0.21476	0.807355	0.162756	0.821146	0.612978	0.991087	0.582419	0.320924	0.14526	3.62018	0.513829
AT5G44440	0	0	1	0.247928	0.735879	-0.29956	0.711071	2.02237	0.0479424	-0.229482	0.755674	1.16993	0.304891	0.252766	0.890684	-1.38702	0.0575575	-1.76553	0.000558807	2.02237	0.0534109	0.173332	0.810091	0.535391	0.461794	0.99215	1.43783	0.71057	0	7.43881	0.371656
AT4G13992	0	0	1	0.754888	0.195118	1.32193	0.0138596	0.857981	0.0724543	-0.247928	0.735879	-0.0931094	1	0.337035	0.593958	0.559427	0.459429	0.337035	0.542384	1.2854	0.0363712	-0.341037	0.607591	-0.0495713	1	0.994101	0.14849	0.592965	0.199228	0.158629	0.309482
AT4G27450	0	1.44944	0.000139227	0.844594	0.058266	-0.192645	0.484843	1.83018	9.25691e-07	-0.676616	0.0467438	2.84257	0.0560176	0.0028948	0.992508	-4.003	0.000118034	-1.3564	0.0168939	1.46819	0.000216773	-0.626205	0.0628716	2.01784	0.219582	0.994644	1.53579	0.752244	0.109681	0.0387532	0.169615
AT4G16730	0	0.378512	0.67764	0	1	2.03562	5.88844e-05	1.20163	0.035082	0.137504	1	0	1	0	1	0.137504	1	2.16993	0.002855	1.53605	0.00337785	0.115477	1	0.280577	0.818167	0.994744	0.985663	0.0319191	0.122065	0.0863842	0.992922
AT3G20520	0	0.440573	0.48685	0.584963	0.310505	2.34239	0.00387979	2.89308	0.0157202	0.115477	1	4.78883	0.0164966	0	1	0	1	1.05889	0.047031	3.34239	0.00314283	0.137504	1	5.22142	0.00307825	0.995481	0.996593	0.377135	0.0720335	0.0863842	0.0432051
AT3G50450	0	0.485427	0.405032	-0.0995357	1	0.341037	0.607591	1.48543	0.0229886	-0.485427	0.405032	-0.584963	0.424356	0	1	0.817136	0.453656	-0.485427	0.405032	0.0931094	1	-0.758992	0.175465	-0.0633771	1	0.995897	1.27386	5.80423	0.880915	0.220187	0.806984
AT3G43270	0	0.528159	0.259842	0.373252	0.466997	0.669515	0.016405	1.09009	0.00643317	-0.0194633	0.964411	0.566805	0.66162	0	1	-0.570535	0.517236	0.0821936	0.885949	1.11964	0.00842712	0.0714256	0.854459	0.180247	0.89995	0.996228	4.83291	0.779242	0.013358	1.6843	0.516064
AT3G47340	0	2.01194	1.94643e-10	1.36192	0.000472141	-0.222694	0.359914	2.583	9.66877e-13	-0.783886	0.0360123	-1.11292	0.38722	0.00252619	0.992931	-4.51861	0.00198413	-2.00517	0.0143484	1.35627	0.000282845	-0.764424	0.0394016	-2.74717	0.0712531	0.996503	1.86406	0.800802	0.311252	0.0125861	0.423592
AT5G24240	0	0.652077	0.242985	0.36257	0.596615	0.947533	0.0595839	1.09954	0.0226289	0.234465	0.742829	3.80735	0.159544	0	1	-0.5025	0.458258	0.436099	0.429591	3.91374	1.82392e-05	0.392317	0.511376	3.11708	0.130126	0.996942	6.2718	0.369098	0.561127	0.251044	0.0996583
AT2G43520	0	1.17148	0.065043	0.905957	0.217612	0.760583	0.0475683	1.39298	0.00490768	-0.358855	0.361861	1.67544	0.240153	0	1	-1.34556	0.13928	-0.102515	0.859336	0.743952	0.195468	-0.453149	0.246379	2.77963	0.0666034	0.998296	5.14513	1.30759	0.303437	0.116412	0.247738
AT5G24780	0	-0.00240249	1	-0.665167	0.252846	1.3798	1.77433e-07	1.68988	1.56938e-05	-0.0468596	0.901068	2.56076	0.061548	-2.09462	1.865e-05	0.119818	0.891334	0.344946	0.523229	0.469219	0.289162	-0.0958873	0.793741	1.52288	0.306634	0.998661	1.44472	0.59931	0.564833	0.348339	0.254031
AT2G14610	0	0	1	1.70044	0.215106	2.53916	0.00349334	1.12928	0.0386736	-1.70186	5.63108e-06	3.76818	0.116416	-4.65671	1.16745e-19	-0.601093	0.491893	0.59967	0.263427	0.392317	0.511376	-1.66146	7.31436e-06	1.72804	0.285276	1.00043	2.08974	0.617509	0.4837	0.0120176	0.371056
AT2G30750	0	0	1	0.621488	0.296206	0.758992	0.175465	1.20645	0.0137182	0.898651	0.0390602	6.19892	0.000283094	-3.65208	0.000128346	0.587377	0.538371	0.563048	0.389251	1.72583	0.00731408	0.862496	0.0411774	3.82634	0.0538977	1.00055	0.028171	0.14799	0.177002	0.0205055	0.236613
AT4G24000	0	0	1	0.137504	1	0.137504	1	1.63227	0.00145049	-1.71049	0.0393233	5.68089	0.0037773	-2.92283	0.104558	-0.646363	0.730317	1.63097	0.02646	1.48543	0.00509765	-1.92283	0.00271937	6.0306	0.000876357	1.00068	1.54652	0.843541	0.0470691	0.0584742	0.0298555
AT2G20870	0	-1.64689	0.219011	0.0709665	0.957044	0.181998	0.731859	1.87005	0.000712756	-0.440573	0.48685	-1.03684	0.745658	0	1	0.839535	0.363736	2.12711	0.0887271	1.55639	0.0111342	0.0740006	1	-1.32548	0.469803	1.00122	0.842265	0.841636	0.0914876	1.41144	0.12229
AT4G11650	0	0	1	1.39855	0.00642658	0	1	0.628031	0.344928	-1.12553	0.0409596	9.08142	1.98945e-06	-1.26303	0.0970383	0.415037	0.702252	1.87447	0.126626	1.44746	0.00432401	-1.58496	0.000717271	8.23198	6.80403e-05	1.00159	0.541705	0.998934	0.394432	0.169626	0.0490569
AT1G67260	0	-1.06413	0.0576127	-0.201634	0.796735	2.86014	2.40264e-05	2.54253	0.0137342	-0.137504	1	2.19068	0.682856	0	1	-0.137504	1	1.75002	0.00272617	2.33442	0.0410943	0	1	2.30601	0.245277	1.00188	0.19022	0.240694	0.0426543	1.01476	0.025636
AT4G16240	0	0	1	0.716207	0.187742	0.192645	0.855536	1	0.0435585	0.366128	0.666023	3.07529	0.561113	-1	0.234663	-0.36257	0.844542	-0.40439	0.721719	1.4021	0.0100384	1.11548	0.0737864	3.34695	0.0936289	1.002	3.03337	2.84648	0.167255	0.505087	0.0422864
AT1G57590	0	-0.628031	0.344928	1	0.215249	1.71989	0.0144014	0.556393	0.279956	0.137504	1	1.58496	0.462548	0	1	1.926	0.0133757	2.63227	0.0116287	0.770518	0.103805	0.241008	0.83882	0.377539	0.626697	1.00319	0.316257	0.209541	0.161128	0.272014	0.614621
AT4G34940	0	-0.584963	0.424356	-0.206451	0.850554	0.616671	0.255875	0.415037	0.49956	0	1	-0.584963	0.424356	0	1	0.263034	0.831812	0.584963	0.424356	1.09311	0.0197393	0	1	-0.441889	0.582865	1.00343	8.01395	0.0263443	0.449011	0	0.139604
AT4G17900	0	0.713995	0.0904985	0.679386	0.141017	0.431595	0.105061	1.04996	0.00637825	-0.220115	0.537132	0.833905	0.515153	-0.0023722	0.996571	-1.44099	0.103422	-0.0226426	0.967629	1.31102	0.00116675	-0.177153	0.61633	0.00714707	0.996985	1.00385	2.79142	1.10533	0.110478	0.108692	0.980672
AT5G44630	0	-0.378512	0.67764	0	1	0.547488	0.377086	3.21842	0.00593367	0	1	2.32193	0.455735	0	1	0.263034	0.831812	1	0.0987372	2.46949	0.0266771	0.137504	1	3.10085	0.141098	1.00531	0.992454	0.29204	0.131626	0.985663	0.143585
AT4G00220	0	0	1	1.23447	0.21482	1.12199	0.0286872	1.27009	0.0564671	-0.415037	0.49956	2.79518	0.582925	-0.371969	0.522397	0.632268	0.469788	0.485427	0.417192	1.61298	0.0615753	-0.0671142	1	2.28443	0.272089	1.00541	0.322249	0.395524	0.118849	0.724611	0.10051
AT5G22430	0	-0.347923	0.690038	0.893085	0.0806905	2.32193	0.00390316	4.8401	1.79589e-11	-0.137504	1	2.66838	0.633469	0	1	-0.137504	1	2.29546	0.0115423	4.49643	1.1264e-08	0	1	1.79515	0.204748	1.00578	1.36037	0.00573068	0.0368021	1.01476	0.195549
AT5G60140	0	-0.347923	0.690038	-0.106915	1	3.35252	2.55003e-05	2.77761	0.0207104	0	1	3.90689	0.121026	0	1	0.137504	1	3.49825	0.00682734	3.15843	0.0081015	0.137504	1	3.82757	0.054034	1.00578	7.50019	0.0212665	0.0641326	0.985663	0.0102526
AT1G10800	0	0	1	0.874469	0.12145	1.05889	0.047031	1.16993	0.0237027	0.106915	1	0.115477	1	-0.29956	0.711071	-0.115477	1	0.206451	0.850554	1.36923	0.00540158	-0.0931094	1	0.143074	0.966552	1.00672	1.30086	0.672621	0.0784323	12.6551	0.105916
AT2G22750	0	0	1	0	1	1.48543	0.00509765	0.678072	0.32694	-0.347923	0.690038	2.67807	0.327917	-0.263034	0.831812	-0.347923	0.690038	1.32193	0.0249908	0.678072	0.32694	0	1	0.821146	0.216849	1.00766	1.00578	0.058198	0	1.00578	0.530366
AT5G24190	0	-0.263034	0.831812	-0.263034	0.831812	1.54432	0.00108854	0.321928	0.701108	0.137504	1	0.115477	1	0	1	0	1	1.1375	0.0501025	0	1	0	1	-0.119961	1	1.00766	1.00766	0.151581	0.993826	0.985663	94.8044
AT5G49180	0	-0.263034	0.831812	-0.263034	0.831812	1.05889	0.047031	-0.125531	1	0	1	1.87447	0.171215	0	1	0	1	0	1	-0.263034	0.831812	0	1	1.41609	0.0865866	1.00766	1.00766	0.998115	0.355706	0	0.139216
AT1G37140	0	-0.263034	0.831812	1.36923	0.0179505	0	1	1.8413	0.00353599	0	1	4.01495	0.152373	0	1	0.241008	0.83882	-0.137504	1	1.27302	0.0115078	0.347923	0.690038	3.56934	0.0780706	1.00766	0.699787	1.01476	0.182357	0.994284	0.0587391
AT5G49080	0	-0.263034	0.831812	-0.125531	1	0.415037	0.571588	0.584963	0.361595	0	1	3.65344	0.347539	0	1	0	1	0	1	1.32193	0.0079159	0	1	0.0175429	1	1.00766	1.01619	0.995204	0.38607	0	0.989903
AT5G15180	0	-0.241008	0.83882	1.46949	0.0500401	2.2303	0.00228926	2.34395	0.0210135	-0.280108	0.7201	3.13245	0.572578	0	1	0	1	1	0.108849	2.75899	0.0248832	0	1	0.764562	0.189617	1.00837	0.998641	0.380626	0.0813011	1.00719	0.607305
AT1G17030	0	0	1	1.72583	0.0764112	2.58496	0.0023604	2.44931	0.0228364	-0.628031	0.344928	1.79141	0.226699	-0.222392	0.845019	0	1	0.719892	0.167152	2.80735	0.0235427	0.0995357	1	0.966196	0.146905	1.00907	0.998842	0.564001	0.0680872	1.38191	0.299034
AT2G42830	0	-0.222392	0.845019	0.36257	0.596615	4.07529	3.91139e-11	3.13516	0.00649649	0	1	3.51457	0.317245	0	1	0.137504	1	2.98185	0.0183141	3.46877	0.00136267	0.137504	1	3.50564	0.075038	1.00907	0.448274	0.154896	0.0505016	0.985663	0.00127158
AT4G27470	0	0.599176	0.316033	0.645569	0.316662	0.484746	0.16615	0.854858	0.0692638	-0.00463145	0.995134	0.621012	0.666812	-0.00528783	0.99383	-1.34876	0.133932	0.0611115	0.915564	1.00949	0.0409272	-0.015922	0.969894	-0.478048	0.748688	1.01439	2.84419	0.773257	0.0828534	0.608542	7.58162
AT2G22630	0	0	1	0.137504	1	2.10434	7.52231e-05	4.20945	1.85579e-05	-0.263034	0.831812	5.48864	0.00632717	-0.137504	1	0	1	2.14296	0.0173646	3.98185	0.000400404	0	1	4.56934	0.0249585	1.01476	0.985663	0.00908887	0.0277789	1.00766	0.0913824
AT5G59305	0	0	1	0.440573	0.48685	0.716207	0.187742	1.51457	0.0120914	-0.137504	1	-0.222392	0.845019	-0.137504	1	0.710493	0.264931	1.24101	0.0200739	1.23704	0.00853496	-0.137504	1	0.505644	0.416895	1.01476	0.23409	0.267863	0.100789	0	2.55226
AT4G00120	0	-0.137504	1	0.125531	1	1	0.0801433	3.19878	0.00925385	0	1	0.347923	0.690038	0	1	0	1	0.925999	0.136046	3.51785	0.00415962	0	1	0.384082	0.65356	1.01476	0.984318	0.0383821	0.0474901	0	0.049262
AT1G62280	0	-0.137504	1	-0.137504	1	0.125531	1	0.788496	0.200488	0	1	3.34792	0.561898	0	1	-0.137504	1	0.447459	0.557197	1.12553	0.0409596	0	1	0.00557026	1	1.01476	0	0.559885	0.175903	0	0.996084
AT2G03290	0	-0.137504	1	0.788496	0.200488	0	1	0.628031	0.344928	0	1	3.44746	0.52397	0	1	0.125531	1	0	1	1.18442	0.0288167	0.378512	0.67764	3.29835	0.124791	1.01476	0.72374	0	0.306645	0.994744	0.0220971
AT4G37940	0	-0.137504	1	-0.137504	1	0.241008	0.83882	1.34792	0.00947531	0	1	4.50057	0.0469811	0	1	0	1	0.925999	0.136046	0.710493	0.264931	0	1	2.79217	0.171403	1.01476	1.01476	0.58596	0.309369	0	0.234197
AT2G14095	0	0	1	1.58496	0.00222144	1.26303	0.0243065	1.72247	0.000606107	0.263034	0.831812	1.88753	0.0403712	-0.125531	1	0.263034	0.831812	0.378512	0.67764	1.58496	0.00222144	0.115477	1	1.465	0.0231164	1.01619	0.714557	0.53818	0.041549	0.387786	0.125956
AT5G51870	0	-0.125531	1	-0.263034	0.831812	0.662965	0.281042	2.32193	0.0119059	0	1	4.40372	0.0468007	0	1	0	1	0.485427	0.541256	1.54432	0.00120785	0	1	3.80604	0.0557342	1.01619	1.00766	0.154328	0.201023	0	0.0727838
AT2G44250	0	0	1	0.710493	0.264931	0.788496	0.200488	0.862496	0.149613	-0.125531	1	0.932886	0.110184	-0.115477	1	-0.125531	1	0.222392	0.845019	1.12553	0.0409596	-0.115477	1	0.143074	0.981869	1.01762	1.42432	0.5589	0.132176	0.0420641	0.732692
AT1G65760	0	-0.115477	1	0.106915	1	2.13245	0.00214079	1.05445	0.0384773	-0.378512	0.67764	-0.115477	1	0	1	-0.378512	0.67764	1.15754	0.0195205	1.05445	0.0384773	-0.137504	1	-0.235438	0.860636	1.01762	1.80057	0.296146	0	0.468874	0.34381
AT3G62550	0	1.71287	0.000512058	2.45615	5.18646e-07	0.738768	0.0262556	2.02569	1.59859e-06	-0.215146	0.525818	-1.11247	0.504486	-0.0231206	0.938067	-1.83473	0.0546774	-1.67357	0.00299918	2.40003	5.3092e-08	-0.259494	0.439639	-1.80381	0.259301	1.02615	6.88286	2.58612	0.0845429	0.0938315	0.237224
AT1G11070	0	0.0134205	1	0.177396	0.888017	1.87324	5.13816e-06	3.44589	2.60196e-13	-1	0.140608	1.86216	0.26507	-1.05795	0.357817	-0.591915	0.667044	-0.115477	0.903342	4.15259	7.27555e-18	-1.37397	0.0157212	1.18951	0.469432	1.02766	1.86491	1.13011	0.092982	0.157664	0.220276
AT4G18340	0	-0.00494922	1	0.507143	0.451766	0.643065	0.063747	1.3876	0.0019888	-0.260833	0.531096	0.185215	0.905061	0.279574	0.594266	-1.61839	0.0933407	-0.748021	0.228246	1.314	0.00647597	-0.123058	0.767002	-1.67171	0.303033	1.02855	1.9162	13.5116	0.0272241	0.36077	1.25088
AT2G41170	0	0.141554	0.767541	0.787489	0.100128	0.481475	0.0821755	0.689447	0.0863469	1.43142	0.00019311	-0.752632	0.573737	-0.0032239	1	-0.581201	0.528151	0.304496	0.603504	1.19078	0.00429963	1.56115	4.33346e-05	-1.08927	0.449956	1.0317	6.57112	0.224602	0.266353	0.0433209	0.182965
AT2G15040	0	0.0369942	0.988562	-1.05733	0.637064	0.777608	0.181697	0.810029	0.304379	-0.239466	0.600472	-2.68182	0.537597	-2.13566	0.00814046	-2.37964	0.0247173	0.787006	0.195594	1.46792	0.0347369	-0.36059	0.416208	-2.53875	0.216924	1.03624	0.384955	0.00599937	0.288556	0.202529	0.0274163
AT1G65500	0	0.040642	0.988112	0.78958	0.5847	0.425306	0.544252	1.20163	0.106631	-0.198166	0.686449	4.1745	0.00461974	-1.922	0.0311408	0.304855	0.757458	0.524568	0.430593	1.6845	0.0153587	0.071661	0.886908	4.4136	0.00666942	1.04432	0.442093	0.104281	0.167189	2.16719	0.0278349
AT1G66700	0	0.115477	1	0.222392	0.845019	0.662965	0.281042	0.584963	0.361595	-1.01886	0.200929	4.99247	0.0137456	-3.21299	0.0749787	0	1	3.26459	4.24044e-07	2.11548	0.0081627	-1.21299	0.0406982	3.42848	0.096828	1.07526	0.991087	0.662066	0.566346	0.0870617	0.185682
AT3G50770	0	0.0901978	0.919388	-1.06667	0.371572	0.723876	0.0867892	1.848	0.00029037	-1.19716	0.00195755	-0.575685	0.773367	-2.45943	3.32681e-06	0.521033	0.549966	0.652529	0.227566	1.77644	0.00123531	-1.00707	0.00850513	-1.6412	0.367506	1.07705	2.92052	0.05176	0.019731	0.0863171	0.48107
AT1G76930	0	0.055614	0.901543	0.688273	0.125921	0.311813	0.235403	1.20724	0.00139855	-0.489949	0.158063	4.27868	0.032611	-1.47187	3.97401e-05	-1.41278	0.115291	0.112348	0.835458	0.967346	0.0165956	-0.530419	0.122528	2.13874	0.201712	1.08006	2.908	0.468051	0.110215	0.0397396	0.333355
AT4G13830	0	0.752375	0.0472718	0.943852	0.0236399	0.351636	0.155303	1.24538	0.000695952	-0.0419975	0.902752	-1.87487	0.158597	-0.0311946	0.921609	-2.03663	0.0277862	-0.472704	0.384597	1.29653	0.000778179	-0.000671021	0.999206	-2.32121	0.118073	1.08351	2.73244	6.92328	0.0201085	1.01618	0.10642
AT4G08555	0	-1.72583	0.0291518	-0.472068	0.771394	0.0972972	0.931345	0.406625	0.725843	1.88147	5.31579e-06	2.76356	0.139495	0.0756643	0.917405	-0.513471	0.612622	1.77278	0.00328679	0.618129	0.601142	1.60699	8.53641e-05	1.67101	0.359186	1.09303	0.0420959	0.894986	0.205993	0.0786364	0.246261
AT3G29035	0	2.9386	0.00144754	1.29546	0.563681	0.955606	0.241042	3.42728	2.42599e-07	1.00322	0.0174274	4.19162	0.0146142	-0.13801	0.843592	-1.63743	0.113281	-0.0794345	0.91234	2.77578	0.000364375	0.853611	0.0410626	2.1321	0.249131	1.09777	8.62679	1.17863	0.104994	0.0804842	0.325578
AT5G48560	0	0.0210616	1	0.745427	0.625212	1.34717	0.0114222	1.48239	0.0337256	0.234465	0.751387	2.58849	0.134845	-0.473931	0.767771	-0.415037	0.827264	1.02106	0.223445	1.33039	0.0843476	0.278976	0.636559	-0.0864081	0.973241	1.09786	3.49128	0.137583	0.0540017	0.0863546	1.06821
AT2G45220	0	0.137504	1	1.67807	0.00276453	1.26303	0.0243065	1	0.0987372	0.927396	0.0405435	6.92006	5.09953e-05	-2.76005	0.00556738	0.0775366	0.944404	0.634265	0.349791	0.678072	0.32694	0.982722	0.023718	4.84351	0.0151687	1.10571	0.910632	0.331053	0.191616	0.0289343	0.176493
AT4G27260	0	1.59137	6.9784e-06	1.22056	0.00319914	-0.319361	0.225757	1.60368	1.23354e-05	-0.107414	0.751595	0.649856	0.611671	-0.0823936	0.779308	-4.12616	6.78532e-05	-1.51488	0.00719744	1.12778	0.00390158	-0.111708	0.739386	-0.0622905	0.966543	1.10774	1.84141	0.65249	0.174104	0.019776	1.20792
AT1G67050	0	0.539062	0.28608	0.748963	0.155684	0.258509	0.407321	1.04449	0.0121627	-0.0888093	0.821301	-1.9152	0.226117	-0.0289272	0.952912	-1.04619	0.240891	-0.603019	0.291906	0.869257	0.0527092	-0.209621	0.583469	-2.57098	0.0965259	1.10906	6.08059	2.51534	0.0914674	0.407556	0.146244
AT5G02580	0	3.13245	0.048674	0.29956	0.711071	1	0.0532519	2.40808	0.0222348	-1.05007	0.00983682	6.70683	6.00187e-05	-0.167969	0.728488	-2.89271	0.00334255	-1.83613	0.00309562	1.10692	0.0275332	-1.2355	0.00226562	6.53407	0.000298671	1.11257	1.23199	3.4001	0.369966	0.081202	0.0130454
AT2G33830	0	1.79871	2.13226e-05	2.07287	4.56473e-06	-0.31782	0.322999	2.13476	5.20358e-08	-0.685089	0.0511518	2.53898	0.0611119	-0.0969819	0.721739	-3.84392	0.00139244	-1.94722	0.00386892	1.81205	1.65526e-05	-0.659615	0.0575287	-0.144301	0.920886	1.11267	3.34461	0.720005	0.0817232	0.0189727	1.11958
AT2G17740	0	0.0931094	1	0.552541	0.324009	0.678072	0.199591	0.736966	0.15386	2.43741	2.74292e-06	0.415037	0.49956	-1.61471	0.157577	0.604862	0.743952	-0.263034	0.836815	1.1375	0.0195211	2.58986	1.02043e-06	-0.178854	0.901298	1.12386	0.0451276	2.25665	0.213453	0.0303138	2.49342
AT2G35980	0	0.206451	0.850554	-0.115477	1	0.823122	0.132498	0.823122	0.132498	-0.287577	0.68891	2.79141	0.619132	-3.24101	0.071354	-0.420843	0.79722	0.579157	0.48933	1.54749	0.0047707	-0.415037	0.463281	0.442634	0.522386	1.13682	0.571503	0.17373	0.305303	0.181927	0.725817
AT5G52750	0	0.178918	0.741972	1.33437	0.00766119	0.91478	0.00172333	0.290358	0.51533	-0.434096	0.302947	-2.47671	0.136346	-2.54977	0.00030679	-0.648835	0.482713	0.606262	0.291722	0.755581	0.0971267	-0.440997	0.286178	-3.70868	0.0250272	1.1519	2.88453	0.202567	0.443941	0.00790396	0.199238
AT5G48920	0	-0.784271	0.218861	2.21573	0.176505	3.06261	5.24619e-09	2.90999	7.46849e-05	0.140863	0.887118	0.505235	0.858532	0.0627358	0.98421	0.0365259	1	1.38702	0.205117	3.65683	1.73168e-07	0	1	0.143074	0.945127	1.17716	0.966707	0.376399	0.113695	0.986001	0.556907
AT4G24430	0	-0.736966	0.215327	2.32193	0.306731	2.47249	0.00279047	2.56071	0.0213395	-0.0740006	1	1.40599	0.581084	0.0588937	1	0.263034	0.7346	1.48543	0.15715	3.07895	0.00165638	-0.337035	0.542384	1.1787	0.42925	1.17718	0.795873	0.249263	0.0918587	0.64306	0.0878709
AT2G36780	0	0.0931094	1	0.485427	0.405032	0.616671	0.255875	1.55254	0.024151	0.650416	0.255081	5.59892	0.00152439	-1.11042	0.458724	-1.34958	0.483218	1.0091	0.191222	1.58496	0.0255466	0.629817	0.239733	5.391	0.00210501	1.18538	2.12839	0.241084	0.0103269	0.0160648	0.0189157
AT5G14940	0	-0.290342	0.719056	1.03709	0.160969	1.33688	0.0002373	1.01495	0.0561143	0.14439	0.760029	0.47032	0.778561	0.0235547	0.979891	-0.0635029	0.953421	0.727269	0.253734	1.61961	0.00204384	0.0975553	0.836627	-0.3758	0.821607	1.18547	1.12813	0.295046	0.229336	0.191988	8.76622
AT5G61560	0	0.0300225	0.962126	0.116514	0.85021	0.856586	0.00421946	1.31517	0.00165404	0.526302	0.191843	-1.73024	0.283115	-0.358793	0.542381	-0.882906	0.351484	0.757844	0.190474	1.49335	0.000710796	0.443704	0.26901	-2.10654	0.169212	1.18987	1.30747	0.061086	0.0633974	0.0849773	0.0981283
AT1G62300	0	0.0627951	0.908128	1.12041	0.0241102	1.35449	7.53971e-07	1.1634	0.00444313	0.0342157	0.940274	1.26327	0.331007	-0.719892	0.235354	-0.980891	0.296719	1.24367	0.0278691	1.60069	0.000171079	0.0443941	0.918911	0.0419426	0.978016	1.19477	14.8486	0.0426193	0.15809	0.126268	0.934299
AT1G72940	0	0.876919	0.182412	0.88789	0.220293	-0.00675737	1	1.03661	0.0429282	0.00419999	0.995544	1.92919	0.16366	-0.0806394	0.865248	-1.19806	0.177797	-0.0844429	0.881767	1.04317	0.0563681	0.0127111	0.97689	0.997797	0.496253	1.19953	6.76876	0.870911	0.00315006	0.450058	0.317992
AT3G47090	0	0.0869356	0.921412	-0.0641303	0.952503	0.772371	0.0628725	0.977422	0.082799	0.311944	0.691155	-3.42403	0.3196	-0.915111	0.590775	-0.157541	0.943389	1.61775	0.0396223	1.45372	0.0103434	0.669851	0.238029	-3.28095	0.0916197	1.21287	0.42523	0.353402	0.195754	0.363803	0.0213448
AT4G16600	0	0.95109	0.0726689	1.18057	0.113378	0.736966	0.15386	0.95109	0.0487668	-0.106915	1	1.848	0.411511	-0.0931094	1	0.514573	0.391528	0.836501	0.108129	1.22239	0.0195733	0.392317	0.511376	0.759745	0.300031	1.21421	0.392423	0.0631785	0.124709	1.73705	0.416996
AT2G43620	0	0.0907655	0.919058	0.217029	0.817961	0.225067	0.622812	0.815363	0.160919	0.863329	0.0370848	2.46623	0.0818828	-0.936435	0.182702	0.516791	0.575512	-0.924336	0.1779	1.23704	0.0362351	0.859026	0.0353491	2.502	0.0953227	1.21754	0.407385	1.64843	0.205255	0.00249496	0.00719631
AT5G64700	0	0.53927	0.501955	-0.248576	0.821949	1.15252	0.00543674	0.0509839	0.949315	0.367732	0.617783	0.574546	0.745487	-0.0544478	0.977692	0.455195	0.777706	1.85958	0.0123946	-0.21205	0.777933	0.289507	0.615533	-0.181451	0.921539	1.21958	3.37349	0.234585	1.65361	0.11866	1.91346
AT2G43140	0	0.753839	0.600314	0.456858	0.83913	1.4361	0.0233362	1.12199	0.243887	1.71178	7.26812e-05	1.71128	0.473668	-0.0767572	0.928601	-0.251979	0.809132	1.27684	0.0489054	0.89743	0.402942	1.9193	5.33669e-06	-0.359427	0.863998	1.22312	3.42634	0.0586602	0.11109	0.0571192	1.52949
AT1G14540	0	0.260063	0.709016	0.526399	0.472538	1.26501	0.000195865	1.65262	0.000307926	0.719892	0.243301	-1.38565	0.438565	-2.5025	0.15557	-1.5025	0.435298	0.667425	0.475965	2.08921	8.70205e-06	0.410788	0.460762	-3.53381	0.0648775	1.23305	2.08284	0.308921	0.116616	0.272896	0.436842
AT1G49000	0	1.35558	0.0460205	2.04629	0.00160311	0.848992	0.0389651	1.40718	0.00840897	1.54543	0.00212041	-0.658492	0.738356	-0.150025	0.921653	-0.278716	0.876099	1.19994	0.117035	2.40718	1.65297e-06	1.91754	0.000115045	-1.40648	0.436779	1.24682	1.31388	0.171115	0.26203	0.10739	0.362579
AT4G23280	0	0.0995357	1	0.280108	0.7201	0.280108	0.7201	0.652077	0.242985	1.15528	0.10365	0.777608	0.168074	-0.900464	0.107066	0.295456	0.745657	0.932886	0.275546	1.44057	0.0106427	1	0.106552	0.242609	0.787712	1.25168	0.0265736	0.537269	0.376433	0.0719788	0.52337
AT2G34960	0	-0.0955777	0.95371	0.81263	0.522387	0.748021	0.198918	1.34395	0.0447616	0.0759489	0.957183	1.44931	0.435515	0.82103	0.596774	1.05733	0.576617	1.44876	0.19197	1.47615	0.0325043	0.925999	0.137828	0.333405	0.857417	1.26002	0.13072	0.318694	0.0468426	0.846708	0.625256
AT5G07080	0	-1.07635	0.443465	1.1945	0.203815	1.62891	0.00019242	1.75764	0.00314412	-0.5542	0.345461	-0.190522	0.95331	0.124696	0.888431	-0.857981	0.5164	0.197301	0.801525	1.9888	0.00128438	-0.204141	0.706239	-1.09929	0.564705	1.26472	6.06307	0.783065	0.061669	0.462833	0.705668
AT5G24470	0	0.867693	0.324317	1.80097	0.036214	0.800967	0.106185	1.23298	0.0486809	-0.197764	0.570089	2.26427	0.166042	-0.104013	0.762069	-1.55351	0.0822777	-0.875684	0.1035	1.28273	0.052421	-0.180824	0.600477	0.497357	0.782214	1.26908	13.4473	23.0571	0.0197612	0.0449828	0.639346
AT1G71880	0	-0.0773979	0.807207	0.418278	0.258043	0.7645	0.000143655	1.08633	0.00165724	0.610385	0.0810492	-1.84081	0.170389	0.616011	0.0768342	0.235523	0.789133	2.12565	0.000214992	1.04959	0.00285675	0.570719	0.0997626	-3.48869	0.0389763	1.28263	0.278675	0.470636	0.0171865	0.0335275	0.309315
AT1G11850	0	-0.0987591	0.812773	-0.401408	0.385933	0.511428	0.0363185	0.923708	0.0125969	0.16539	0.691307	-3.44023	0.0158824	0.788115	0.129226	0.689741	0.436157	0.679599	0.24019	1.09073	0.00498142	0.0671142	0.877124	-3.08983	0.0434265	1.2828	3.75827	0.140962	0.0828295	0.419078	0.0536758
AT2G16630	0	-0.451313	0.449055	0.633003	0.249832	0.686595	0.0229518	0.77108	0.0730428	0.628987	0.114391	-0.0362754	0.980973	0.0549665	0.92722	0.0943788	0.919592	0.693232	0.230374	1.43886	0.00107351	0.789233	0.0469452	-0.503431	0.728764	1.28384	0.738467	0.00480258	0.301897	0.112832	0.868793
AT2G29100	0	0.125531	1	0.540568	0.442068	0.788496	0.200488	0.447459	0.557197	0.283793	0.615273	0.788496	0.200488	-1	0.0801433	-0.616671	0.255875	0.968291	0.29357	1.54057	0.00191396	0.241008	0.665466	0.00557026	1	1.29005	15.6166	0.102227	0.549294	0.0812164	0.983493
AT1G49032	0	0.994982	0.0432819	0.13993	0.818302	0.253541	0.431512	1.14899	0.00637664	-0.287981	0.425454	1.74993	0.18254	-0.132755	0.73791	-2.08975	0.0206152	-0.544321	0.314712	0.752907	0.103376	-0.252766	0.482573	0.927345	0.516853	1.30491	1.14471	2.76288	0.20804	0.0653641	0.307018
AT3G27650	0	0.560088	0.623333	0.0721498	0.974615	0.157541	0.833941	1.69188	0.00738699	-0.525091	0.528	3.04775	0.0522784	-0.0780025	0.966174	-0.210218	0.920769	0.924712	0.332468	1.34395	0.0580841	-0.203533	0.749359	2.47238	0.112845	1.31814	2.0752	0.707557	0.11453	0.442536	0.104194
AT1G19790	0	-0.104337	0.955111	0.913585	0.675367	0.274175	0.752911	1.61813	0.0793127	0.133267	0.884242	4.57796	0.00297717	0.746243	0.631613	-0.0473057	1	0.505235	0.633728	1.82166	0.0433001	0.175087	0.800391	4.23054	0.00943665	1.32097	1.10666	0.295697	0.0591359	0.13475	0.0394324
AT1G26820	0	-0.273018	0.741781	2.65772	0.0499048	3.16439	2.24092e-09	3.18641	6.88702e-06	0.36257	0.597921	3.22417	0.0985736	0.0374747	1	0.836501	0.624155	1.38247	0.257449	3.65772	2.79791e-07	-0.160465	0.826785	1.55188	0.444592	1.32949	0.52091	0.391729	0.0688426	2.56257	0.349994
AT1G67265	0	2.25239	0.135746	0.234465	0.742829	0.4975	0.348889	2.62678	0.0249193	-0.325558	0.377775	1.4975	0.435926	-0.321928	0.452225	-4.71063	4.78863e-06	-1.73938	0.00237601	1.30485	0.0570729	-0.427163	0.246838	0.913592	0.351868	1.33214	1.10526	1.80411	0.336057	0.135344	0.241975
AT2G15880	0	0.272372	0.833859	1.15948	0.294538	0.433653	0.506787	1.23306	0.0754544	-1.22315	0.00041773	0.47468	0.875988	-1.82953	3.01455e-08	-5.82345	1.17178e-07	-1.85382	0.000883022	2.55658	3.30155e-05	-1.27013	0.000214087	0.415446	0.820616	1.35157	1.49785	1.61298	0.349063	0.0188568	0.0663969
AT1G66920	0	0.195551	0.833279	0.403356	0.684885	0.645717	0.156167	1.05143	0.0799696	0.66862	0.109268	0.0230836	0.995431	-1.2979	0.100252	-0.0774045	0.938767	1.39334	0.016674	1.44241	0.0188183	1	0.0168976	-0.471273	0.795346	1.35725	1.46595	0.366293	0.156653	0.198357	1.10795
AT2G17040	0	0.51567	0.422446	1.43276	0.0154868	1.04589	0.00213429	1.08261	0.023431	-1.54451	0.000167163	-2.311	0.212267	-3.38702	3.37417e-08	-0.0941734	0.91582	0.692529	0.207407	1.89772	5.19161e-05	-1.85864	6.90339e-06	-2.53829	0.151795	1.36013	1.139	0.203032	0.273311	0.0923609	0.0468911
AT2G33480	0	0.676831	0.186384	0.292512	0.617232	0.50794	0.102142	0.990039	0.0197246	-0.443189	0.261692	1.51722	0.246709	-0.106183	0.836599	-0.699134	0.431235	0.487665	0.381547	1.06312	0.018333	-0.413451	0.300928	0.998771	0.485482	1.36736	2.45079	0.0203234	0.0355612	0.0347951	0.205897
AT4G35770	0	2.1665	2.70997e-08	0.487794	0.336645	-1.27302	0.000147051	2.23855	5.88771e-09	-0.866363	0.0145148	0.39536	0.761153	-0.347591	0.201988	-5.29896	5.27492e-05	-2.18643	0.0016734	1.27228	0.00258179	-0.849953	0.0152453	-0.249244	0.862048	1.38068	1.20328	0.264186	0.275067	0.00957205	4.35201
AT4G31330	0	-0.117357	0.948065	0.569856	0.748106	0.169925	0.841694	1.74819	0.00954723	-0.334419	0.548445	3.63118	0.0185226	0.691878	0.573268	0.142019	0.931891	0.463947	0.63402	1.62936	0.0266851	-0.115477	0.887725	3.32547	0.0348359	1.40365	0.599316	0.462392	0.0351633	0.488823	0.0439322
AT3G21600	0	0.00822051	1	0.316973	0.719113	0.932493	0.018546	1.2596	0.0175144	-0.0400774	0.950478	2.54314	0.0662456	-0.055343	0.951394	-0.489385	0.644643	1.19388	0.0714336	1.05658	0.0689962	-0.244538	0.627816	2.84795	0.0601253	1.40869	4.73183	0.122811	0.0875738	0.723459	0.0565174
AT1G28260	0	0.928447	0.130294	0.836967	0.220009	0.541659	0.145011	1.60614	0.000450233	-0.728782	0.043761	1.66419	0.225448	-0.161255	0.667021	-2.53941	0.00565503	-1.0369	0.0568571	1.6788	0.000536236	-0.849262	0.0182508	1.15177	0.428826	1.41669	1.98559	3.20036	0.0221064	0.0764445	0.181839
AT3G08860	0	2	0.0663625	1.13124	0.585199	-0.14439	0.877384	2.08342	0.00861977	-0.280108	0.7201	5.11548	0.000840473	-0.347923	0.668918	1.97863	0.28453	3.59202	6.25664e-05	1.28011	0.237863	-0.807355	0.0961418	5.14843	0.00223959	1.41948	0.272306	1.08313	0.238687	0.485735	0.00321002
AT4G35350	0	-0.955606	0.153575	0.579944	0.32315	1.37938	2.45061e-06	1.52095	0.000300773	-0.172181	0.735376	-0.390206	0.794445	0.166778	0.827473	0.255501	0.801672	1.1127	0.0886875	1.55203	0.000525832	0	1	-1.35443	0.365716	1.42647	0.387421	0.106925	0.0101082	1.01175	0.553313
AT1G58370	0	-1.02748	0.436181	1.3806	0.1214	2.69204	2.29547e-13	2.18796	6.75805e-05	0.242201	0.681723	-0.557995	0.86113	0.18133	0.854264	0.367732	0.753962	1.84886	0.00753324	2.87385	7.41054e-08	0.0874628	0.886698	-0.94099	0.609352	1.43198	0.578673	0.185604	0.13545	0.466551	0.255844
AT1G13080	0	-0.194879	0.675152	1.07608	0.0155603	0.116679	0.671698	0.473723	0.230071	0.232802	0.610732	-0.227029	0.861062	1.07772	0.0597195	1.35479	0.136673	1.36257	0.0236783	0.962183	0.0187695	0.253241	0.564715	-0.989577	0.489661	1.43822	0.11456	0.841109	0.339702	0.0418797	0.627814
AT4G16670	0	0.187537	0.747191	0.0474253	0.944849	0.300256	0.364267	1.24343	0.00355396	0.275278	0.502059	-0.448808	0.764506	-1.04509	0.117077	-1.35091	0.161993	0.334984	0.572295	0.872107	0.0628288	0.338114	0.410939	-0.936991	0.524211	1.44074	1.07442	0.0544987	0.175356	0.102107	0.352784
AT1G48000	0	0.643856	0.211024	0.0874628	1	1.04439	0.022501	2.16993	0.0476197	-0.0473057	1	2.39232	0.655189	-0.117836	0.956551	-0.632268	0.469788	1.27462	0.295456	1.52356	0.040333	-0.5025	0.429976	2.61881	0.212147	1.44255	1.32595	0.0991929	0.174906	0.830941	0.0451794
AT1G57570	0	0.5025	0.458258	-0.263034	0.831812	1	0.0652454	1.8413	0.00353599	0	1	2.14296	0.272975	-0.0931094	1	-0.347923	0.690038	0.0995357	1	1.66297	0.00185294	-0.29956	0.711071	0.258551	0.802303	1.4478	0.1394	0.817463	0.0508624	1.00672	0.784023
AT1G66690	0	-0.29956	0.711071	0.70044	0.209965	1.16993	0.0173831	1	0.0429001	-0.415037	0.440799	0.0874628	1	0.0544478	1	-0.192645	0.833152	0.0588937	1	1.35755	0.0370773	-0.176878	0.77545	0.0499644	1	1.45615	1.75185	0.902677	0.151534	0.403719	0.268947
AT1G71390	0	0.125531	1	1.18442	0.0288167	0.447459	0.557197	0.540568	0.442068	-0.241008	0.83882	0.447459	0.557197	-0.678072	0.32694	0.469485	0.47313	1.05445	0.0384773	0.447459	0.557197	-0.415037	0.571588	0.490997	0.516259	1.45966	0.43175	0.403608	0.0940473	0.266081	0.0462947
AT4G16000	0	-0.142835	0.849007	-0.53842	0.531003	0.45728	0.22675	1.45943	0.00178536	0.0892132	0.821948	-1.62696	0.368047	0.756546	0.0944162	-1.70044	0.0674077	-0.326673	0.570662	1.1804	0.0221209	0.158931	0.68247	-2.7002	0.137953	1.46072	0.519487	5.91184	0.105621	0.278711	0.24814
AT5G60660	0	-0.604071	0.686454	0.337035	0.839436	1.13578	0.0310804	1.13578	0.114088	0.29956	0.641074	2.17834	0.21531	0.115477	0.953121	0.547488	0.678059	1.10692	0.322798	1.38143	0.0525196	0.384664	0.550665	-0.550265	0.782817	1.47874	0.237391	0.0128577	0.0975118	0.124017	1.67391
AT1G47890	0	0.378512	0.67764	0.137504	1	1.48543	0.00509765	0.925999	0.136046	0.424498	0.611894	1.43296	0.00763208	-1.93289	0.0204174	-0.85561	0.445561	1.70627	0.0901065	0.584963	0.424356	0.440573	0.495123	0.521585	0.511839	1.48894	1.38682	0.0691493	0.22541	0.0185392	0.465808
AT4G16260	0	1.46949	0.0211878	1.50901	0.0532261	3.54749	5.85818e-06	1.15754	0.0195205	0.0794345	0.901259	8.19892	3.42397e-06	-0.296982	0.761044	-0.335603	0.794668	2.69625	1.90806e-05	0.106915	1	0.0331669	0.965799	6.87309	0.000180368	1.50401	1.56934	0.136292	0.829579	0.403727	0.0879548
AT1G32450	0	-0.975955	0.21831	1.03592	0.12133	1.12477	0.00124247	0.462734	0.385821	-0.263034	0.752653	3.88367	0.00695675	0.195551	0.907479	1.64111	0.236099	1.9386	0.0254691	1.13309	0.030223	-0.527932	0.407235	-0.166781	0.915755	1.50501	0.225898	0.26549	0.419542	0.335752	1.08916
AT1G23020	0	0.796973	0.0950215	1.03032	0.0397685	0.286972	0.342656	0.726343	0.0828866	-0.543778	0.123662	0.796973	0.540721	-0.163451	0.641884	-1.18108	0.181508	-0.517204	0.334267	0.806559	0.069546	-0.651821	0.0630059	-0.688859	0.633477	1.51124	14.8648	3.52351	0.0522612	0.090519	13.4936
AT1G23460	0	-0.384535	0.574089	0.325623	0.630904	0.933766	0.0042989	1.12823	0.0127237	-0.152899	0.759934	-0.842459	0.608575	0.077243	0.925228	0.209671	0.835505	0.676056	0.307366	1.29768	0.00632885	-0.0291463	0.962928	-1.19981	0.437038	1.51258	0.215806	0.159888	0.0697946	0.687341	0.175151
AT1G79680	0	0.415037	0.788046	-0.280108	0.902211	0.612977	0.440086	1.30485	0.15033	0.603578	0.305112	0.971431	0.814003	-1.96523	0.256084	-1.26679	0.511305	1.54699	0.0341807	1.80331	0.0249705	1.09366	0.0396061	0.0556109	0.989181	1.53745	0.638671	0.432021	0.160266	0.288412	0.889973
AT3G04060	0	1.05247	0.417708	0.671377	0.64337	0.859822	0.22877	2.18763	0.0361813	-0.100929	0.851276	3.02647	0.170673	-0.225067	0.786573	-1.25526	0.284404	-0.232173	0.757203	1.60266	0.175262	-0.0824622	0.878218	0.295077	0.843858	1.54031	3.31105	1.73429	0.15425	0.101806	0.821831
AT5G44620	0	0.545968	0.563926	1.04963	0.271239	0.286881	0.614728	2.81352	4.25142e-08	-0.662965	0.292143	1.59455	0.360433	-0.118644	0.950094	1.05585	0.572291	1.97124	0.0318243	1.87971	0.00244606	0.109624	0.898783	2.65909	0.0821515	1.54805	0.00295256	0.745252	0.198887	1.40129	0.250148
AT1G54000	0	1.52583	0.0648609	0.519778	0.703454	2.10878	1.06766e-06	1.08439	0.116058	-1	0.130934	6.13795	0.000236799	-0.332983	0.731165	1.078	0.285263	1.98995	0.00265875	0.116814	0.914728	-0.711495	0.19319	2.6229	0.0888473	1.55569	0.348938	0.0289778	0.804167	0.168766	0.40113
AT3G57460	0	2.19829	7.75146e-06	0.209009	0.782659	0.765212	0.0303637	0.735868	0.139942	-0.244237	0.563184	-3.51536	0.0821515	-0.492396	0.419461	-1.44961	0.133299	1.79036	0.00149732	1.09807	0.031111	0.0207089	0.966414	-3.89585	0.0430166	1.57544	1.33911	0.400829	0.197285	1.19599	0.0513535
AT4G08290	0	0.0929594	0.853931	1.34621	0.00402592	1.25762	2.44278e-06	1.65676	2.3464e-05	-0.500525	0.190827	-0.285777	0.830734	-0.413482	0.368589	-2.08549	0.0230273	1.45187	0.00783338	1.60088	0.000121658	-0.541276	0.153634	-2.31996	0.124916	1.58997	4.65453	0.0716369	0.017144	0.0391907	0.781255
AT1G02350	0	1.28883	0.0173349	0.258068	0.716994	0.440834	0.217067	1.09821	0.0177024	0.147041	0.749264	-1.66131	0.346082	-0.295685	0.672334	-1.69426	0.101024	-0.533269	0.437374	0.748815	0.146287	-0.0101242	0.990697	-1.83235	0.264843	1.59225	1.36127	10.7712	0.188963	1.13136	0.0489838
AT1G49130	0	0.098734	0.894469	0.523562	0.477764	0.662965	0.0728093	0.689299	0.181832	-1.13267	0.00118173	-2.54934	0.193317	-0.432329	0.187179	-3.2949	0.000618511	-1.62332	0.00309521	1.28046	0.0124059	-1.16193	0.000829261	-2.33755	0.190754	1.60154	1.37884	2.38564	0.299814	0.0127609	0.0433554
AT3G26230	0	0.364997	0.665364	0.471306	0.617488	1.02707	0.0163181	1.68353	0.00213235	0.137928	0.749457	-0.198904	0.926858	-1.57693	0.0307227	-0.879146	0.360642	1.16317	0.0437196	1.89812	0.000850247	0.185069	0.662427	-0.970583	0.589871	1.60499	3.32755	0.0620814	0.0598815	0.145051	0.660974
AT1G60360	0	-0.540568	0.442068	0.321928	0.617719	1.42626	0.0122607	1.12928	0.0386736	-0.222392	0.749259	0.0874628	1	0.125531	0.913281	0.465664	0.592549	0.251539	0.697337	0.954196	0.0418658	0	1	-0.156487	0.919301	1.61268	0.182038	0.699323	0.0839551	1.00907	3.63975
AT2G19190	0	0.523562	0.336784	1.64386	0.206776	0.754888	0.12629	1.55459	0.0393205	2.65415	2.92937e-09	1.70044	0.431618	-2.22707	0.177954	0.211504	0.864826	0.485427	0.540211	2.39232	0.04693	2.75229	8.35822e-10	0.465002	0.514417	1.61659	0.771176	0.216902	0.212142	0.0181467	0.569998
AT5G40310	0	-0.584963	0.424356	-0.321928	0.701108	0.415037	0.49956	0.900464	0.0659941	0	1	-0.447459	0.557197	0.137504	1	-0.137504	1	-0.137504	1	1.1375	0.0195211	0	1	-0.441889	0.582865	1.62185	0.403174	1.97665	0.116198	0	0.00627742
AT1G31820	0	1.2311	0.111953	1.19951	0.173913	0.943905	0.0341422	1.76841	0.0016296	-0.291049	0.635012	1.08314	0.537096	-0.304855	0.733547	0.0138058	1	1.36026	0.052419	1.36528	0.0296134	-0.166249	0.759774	0.81502	0.625954	1.65469	0.975635	0.180538	0.12856	0.274105	0.141105
AT5G50450	0	0.46421	0.466688	0.609327	0.370771	0.255115	0.497418	1.00788	0.0342716	-0.362833	0.308075	-0.0591131	0.972852	-0.117852	0.748144	-2.79177	0.00260514	-0.775897	0.15051	0.95996	0.0606118	-0.419913	0.234285	-1.08459	0.492963	1.67087	1.55982	1.98737	0.0243253	0.073109	0.8982
AT2G22980	0	0.581852	0.127733	-0.0330043	0.942906	0.509203	0.0357973	1.03454	0.00490399	-0.803943	0.0188239	-1.55955	0.234609	-0.149177	0.62192	-2.11399	0.0255272	-0.940928	0.0886894	0.974725	0.0120725	-0.878473	0.00968131	-2.0066	0.172722	1.68179	0.970159	3.37455	0.0297416	0.0443519	0.12543
AT4G24130	0	-0.191224	0.783703	0.954517	0.123824	0.155481	0.680608	0.84523	0.0765666	0.450166	0.490418	1.99502	0.136097	0.733485	0.463374	2.1901	0.0320341	1.17218	0.135757	1.2316	0.0115673	0.519778	0.346327	0.805515	0.578209	1.69902	0.392671	0.76463	0.18586	0.071622	0.424438
AT3G04720	0	0.411069	0.523811	0.68203	0.310355	1.931	1.72475e-10	1.15517	0.013674	-0.260725	0.459828	4.8032	0.00346617	-0.108854	0.763041	-0.587854	0.502988	0.500557	0.350848	0.438624	0.423117	-0.26617	0.447361	3.71165	0.030177	1.70907	13.2038	0.587799	0.449021	0.0103723	0.128163
AT1G75900	0	-0.233199	0.651612	1.28362	0.00636086	0.658804	0.0187638	1.31665	0.000908846	0.773408	0.0638521	-3.35337	0.0398304	0.874469	0.121169	1.72348	0.0547426	0.84986	0.159325	1.61652	0.000102416	0.866733	0.0359303	-2.46358	0.105255	1.72193	0.146176	0.126472	0.102161	0.0568318	0.153017
AT3G05110	0	-0.378512	0.67764	0.106915	1	0.206451	0.850554	0.621488	0.296206	-0.321928	0.701108	1.10692	0.0943364	0.0995357	1	-0.206451	0.850554	0.415037	0.49956	1.05445	0.0384773	0.280108	0.7201	1.48703	0.133263	1.72595	3.21284	0.334548	0.258031	15.1189	0.146426
AT4G00230	0	0.015854	0.984254	1.04125	0.0617405	1.32988	8.31618e-06	1.55408	0.000247897	-0.388565	0.343768	0.320333	0.822087	-0.0626765	0.908001	-0.526069	0.561318	0.239466	0.67922	1.58363	0.000449394	-0.407059	0.316469	0.00955011	0.996986	1.75203	3.0305	0.693936	0.00941278	0.0233034	0.936423
AT3G21550	0	-1.04103	0.428201	1.56687	0.0691842	2.37228	6.0079e-10	2.29471	2.10942e-05	0.530515	0.4835	0.598383	0.757667	0.285402	0.787033	0.720846	0.658466	1.6545	0.0408529	2.55085	4.48165e-06	-0.435215	0.450554	-0.38894	0.831719	1.76007	0.369489	0.178161	0.0528406	9.92535	4.66945
AT4G22810	0	0.137504	1	0	1	0.485427	0.541256	1.20163	0.035082	-0.192645	0.855536	5.19377	0.011996	-0.5025	0.458258	-0.678072	0.32694	-0.192645	0.855536	0.847997	0.184933	-0.180572	0.86005	2.34471	0.0909638	1.76311	1.00296	2.30025	0.172369	0.0325223	0.377836
AT5G54960	0	0.179032	0.75956	0.899396	0.105854	1.06039	0.000435358	0.662572	0.140161	0.165225	0.633775	2.03599	0.123816	-0.0522673	0.879316	-0.907657	0.304883	0.321656	0.549707	0.660208	0.168768	0.161374	0.638361	1.24236	0.387746	1.79629	288.618	0.533749	0.0017838	0.0117179	0.241934
AT4G24140	0	-0.237692	0.871261	0.10561	0.957703	1.40358	0.00354301	1.49064	0.0210512	0.228269	0.753886	2.42073	0.153772	0.828729	0.47527	0.47063	0.742092	0.936806	0.266692	1.49712	0.0287241	0.237692	0.702205	-0.606118	0.758971	1.79824	0.63126	0.199272	0.00216875	0.0201354	1.6662
AT4G37770	0	0.338027	0.589126	0.136204	0.850936	0.708111	0.0371205	1.46591	0.00090244	0.549653	0.131496	-3.59932	0.0643143	-1.18558	0.0132177	-3.1768	0.000912283	-1.10494	0.0504836	1.55449	0.000886764	0.488861	0.177551	-4.1001	0.029569	1.8019	1.09031	4.59201	0.0293071	0.0584249	0.0650585
AT1G33970	0	0.76037	0.135631	1.32462	0.00953686	0.42344	0.179828	0.923869	0.0309425	-0.243422	0.487117	2.03497	0.123203	-0.220327	0.531115	-0.462474	0.599883	-0.244294	0.648161	0.854723	0.062733	-0.265753	0.44413	1.811	0.22075	1.80926	2.06804	3.68617	0.0388332	0.044032	0.0582044
AT2G24160	0	0.430929	0.402801	0.435437	0.430668	0.128065	0.690033	0.785449	0.0638789	-0.972444	0.0269549	-1	0.49901	-1.48113	0.0221923	-0.762359	0.414843	0.813587	0.15579	1.21323	0.00588754	-0.960555	0.0241681	-1.64764	0.268497	1.82414	3.68642	0.726456	0.213819	0.00615718	0.244794
AT1G20850	0	-0.832206	0.0688876	0.175087	0.701532	0.900122	0.000218974	1.09469	0.00336138	-0.203005	0.603394	-1.36218	0.299825	0.244792	0.601154	-0.0404284	0.965246	0.723447	0.190174	1.18836	0.00249378	-0.262624	0.500259	-1.66977	0.250831	1.83972	1.57704	0.108685	0.0409925	0.128592	0.101516
AT5G43380	0	0.137504	0.896866	-0.371969	0.795416	1.05153	0.0191626	0.241008	0.745678	-0.14439	0.770802	-0.423808	0.882512	-0.467332	0.559556	-0.834322	0.412879	0.582416	0.377693	0.241008	0.758882	-0.00702043	1	-0.937846	0.607522	1.84498	0.383922	0.286754	0	0.919411	0.378066
AT1G18330	0	-0.305808	0.634564	0.973415	0.0859972	0.325166	0.33813	1.14449	0.00892347	-0.345275	0.357642	0.37289	0.793072	1.01683	0.00804827	-0.892595	0.308783	-0.873612	0.118853	1.34285	0.00347719	-0.323622	0.382781	0.159193	0.913952	1.85497	22.5308	2.19378	0.0796849	0.0324671	0.400118
AT1G29520	0	-0.111748	0.867742	-0.141092	0.848142	0.417276	0.228217	0.666263	0.158555	0.415037	0.377679	-1.44827	0.395167	0.368471	0.585502	0.673772	0.488617	0.415037	0.547033	1.00671	0.0381828	-0.0665512	0.893149	-1.45992	0.34915	1.85612	1.52402	0.00268301	0.203253	1.37406	0.00400827
AT2G46430	0	0.678072	0.171317	0.932313	0.0710688	0.632268	0.0333044	0.802193	0.0575524	0.364156	0.359341	-1.37551	0.364943	-2.25972	0.000721863	-0.190606	0.834334	1.93705	0.000554049	1.36107	0.00180275	0.227123	0.567624	-1.90584	0.204491	1.85978	1.50989	0.507436	0.258109	0.230977	0.161717
AT2G44260	0	0.378512	0.67764	1.07039	0.0707556	1.96347	4.49009e-05	0.925999	0.136046	0.115477	1	1.07039	0.0707556	-0.115477	1	0.222392	0.845019	0.415037	0.571588	1.848	0.000156417	-0.115477	1	0.908609	0.157095	1.86387	0.654934	0.650464	0.332132	115.477	0.0816663
AT1G56250	0	0.341037	0.818718	1.42403	0.252444	1.41504	0.0126939	1.55254	0.0360508	0.378512	0.461391	-1.26303	0.738272	-1.10692	0.029598	0.485427	0.544465	1.23266	0.173224	1.77961	0.0151735	-0.415037	0.391603	-1.85693	0.306099	1.89553	0.49104	0.0688292	0.068104	22.9842	0.190474
AT1G61830	0	0.736966	0.15386	0.180572	0.86005	1.34104	0.00795865	1.30256	0.0211689	0.176878	0.782091	0.616671	0.284699	-0.229482	0.856715	0.383329	0.700427	0.120294	0.907968	1.87447	0.0347472	-0.332575	0.558815	0.695615	0.325235	1.89692	0.35829	0.834222	0.1799	3.31465	0.0600656
AT3G61210	0	0.134356	0.78955	0.183041	0.732006	0.333737	0.251783	1.27676	0.00139046	-0.529983	0.139273	-1.1842	0.403984	-0.436427	0.25437	-0.831992	0.342027	-0.605221	0.261049	1.28185	0.0025406	-0.561272	0.115505	-0.876826	0.543323	1.90216	1.56895	3.48428	0.00198737	0.0287259	0.149281
AT4G09950	0	-0.36257	0.817206	0.326501	0.872781	1.3265	0.0187748	1.02272	0.230859	-0.654503	0.37062	-0.19592	0.975145	0.116645	0.923944	0.27711	0.832983	0.436099	0.613213	1.58496	0.0348206	-0.341037	0.556542	0.188162	0.929563	1.9646	0.0815561	0.504591	0.215445	0.315505	66.6978
AT5G18430	0	-0.16665	0.845881	0.375145	0.673423	0.91908	0.0230387	0.838249	0.140537	-0.38109	0.516568	-2.00877	0.438129	0.50696	0.559061	0.770074	0.448661	0.0995357	0.909069	1.28473	0.0254526	-0.10497	0.862318	-1.49533	0.408997	1.96784	0.344249	0.80299	0.210111	0.570427	0.14661
AT2G32160	0	1.35811	0.0164458	0.0671142	0.936394	1.05339	0.00226705	1.9251	1.37358e-05	-0.136779	0.780558	-2.02308	0.270823	-0.449307	0.570149	0.124927	0.902635	2.46009	2.87974e-05	1.79751	0.000166659	0.11078	0.819965	-1.29505	0.430794	1.98442	0.297939	0.400146	0.0342555	10.3157	0.219544
AT4G33300	0	0.246286	0.491409	0.751598	0.0559855	0.548539	0.0148414	1.24494	0.000463456	-0.425473	0.216945	0.424796	0.744218	-0.749366	0.0254225	-1.13371	0.208191	0.413697	0.449316	1.44578	8.7605e-05	-0.443919	0.193539	-0.584597	0.697767	1.98701	4.95991	0.139844	0.0745871	0.0212657	6.3966
AT5G51890	0	-1.07529	0.124665	0.744283	0.20756	1.63174	2.26339e-08	1.46461	0.000619109	-0.0878433	0.855295	-0.548742	0.723647	0.357933	0.576997	0.230198	0.810747	0.751502	0.224716	1.82702	4.34712e-05	-0.0422798	0.932651	-1.21601	0.419329	2.00351	0.526467	0.369036	0.110033	0.355623	0.378536
AT5G48940	0	0.206451	0.850554	0.469485	0.47313	0.206451	0.850554	0.29956	0.711071	-0.584963	0.361595	4.77529	0.0185471	-0.612977	0.284971	0.222392	0.749259	0.415037	0.440799	1.05445	0.0384773	-0.308122	0.560065	1.08649	0.134549	2.02565	0.356104	0.334548	0.556698	0.310678	0.629082
AT2G28840	0	0.832379	0.0100305	1.57131	2.79681e-05	0.575655	0.00792863	1.11742	0.00147787	-0.275501	0.418219	1.77321	0.243384	-0.283643	0.314987	-1.73295	0.0845085	-0.438395	0.462238	1.14431	0.00165942	-0.301458	0.370944	1.31695	0.462493	2.02642	20.6973	7.28167	0.0118809	0.0451452	0.147553
AT4G23810	0	0.505891	0.236787	1.33275	0.00211533	1.00508	6.91111e-05	0.897127	0.0200186	-0.665081	0.115912	-2.94996	0.0430989	-1.48197	0.0187965	-2.00727	0.0411894	-0.319212	0.598057	1.56617	8.38363e-05	-0.68966	0.0975484	-3.94439	0.0139598	2.04076	4.96644	1.92521	0.271385	0.0181696	0.14428
AT1G58070	0	-0.578862	0.605623	0.59309	0.541646	1.39813	0.000954673	1.45275	0.0127334	-0.388271	0.572385	-1.39079	0.701979	0.197301	0.835952	-0.0494687	0.980033	0.611729	0.441862	1.58496	0.00966939	-0.214125	0.705439	-0.906679	0.615291	2.0449	1.17766	0.390882	0.043496	0.290052	0.210898
AT1G65480	0	-0.211504	0.755229	0	1	2.38606	0.0031037	3.90251	2.7834e-08	0.321928	0.701108	0	1	0.610053	0.384362	1.11548	0.0335525	5.11894	9.0907e-10	4.11422	1.75354e-08	-0.547488	0.377086	1.56629	0.423576	2.05108	0.99821	0.364045	0.0264011	3.88897	0.998725
AT1G47960	0	0.0122783	0.993147	0.91427	0.185616	0.816136	0.0253743	1.32439	0.00584254	-0.316184	0.452206	1.10405	0.451675	-0.0395284	0.946021	-0.446064	0.627644	0.0964628	0.874747	1.57465	0.001574	-0.513288	0.216502	0.232711	0.877867	2.05175	2.89306	0.786873	0.0862649	0.2382	0.650855
AT5G22460	0	0.477773	0.558765	0.226965	0.820703	0.382616	0.407525	1.77805	0.000941789	0.434403	0.600963	2.92177	0.0384121	-0.16601	0.930911	0.490986	0.800288	0.899071	0.460099	1.26748	0.0382144	0.0614005	0.959093	2.72625	0.0715665	2.05181	0.366721	0.402322	0.167536	0.749296	0.0346053
AT1G26420	0	0.961526	0.217828	1.63472	0.339098	0.839535	0.0952321	2.16146	0.0630069	1.60224	0.00114431	4.42803	0.0219573	-2.7633	0.0656808	0.339206	0.794267	1.5076	0.0371419	2.63472	0.0239901	0.942969	0.0521097	2.81401	0.151208	2.06961	0.655648	0.284389	0.0986316	0.258821	0.222807
AT1G52855	0	-0.0703893	0.974024	-0.222392	0.926738	0.929611	0.147226	1.28951	0.0982715	0.473931	0.564498	2.152	0.237614	0.197939	0.900331	-0.263034	0.862707	0.917538	0.451315	1.73008	0.016709	0.612977	0.329826	1.25326	0.487476	2.07124	0.0840706	0.00652886	0.145808	0.127693	0.263774
AT2G25295	0	0.736966	0.215327	1.11548	0.0335525	1	0.0652454	0.807355	0.162756	0	1	-0.263034	0.831812	-0.263034	0.831812	0	1	0	1	1.16993	0.0237027	-0.125531	1	-0.119961	1	2.10114	0.99821	0.998004	0.183183	1.01619	0.375527
AT1G22500	0	0.359542	0.709884	0.811238	0.407105	0.57586	0.247955	1.33278	0.028237	0.102051	0.836856	4.00085	0.00542943	-1.01282	0.212579	0.317389	0.746663	-0.310642	0.662353	0.930291	0.165878	0.037802	0.944749	2.66545	0.0806527	2.10718	0.436792	3.31753	0.177692	0.452927	0.200261
AT5G11360	0	-0.0874628	1	0	1	2.38827	0.00563938	2.21632	0.0528015	-0.115477	1	3.22542	0.344623	0.241008	0.83882	-0.115477	1	2.56635	0.0385777	2.51245	0.0399654	0	1	3.45649	0.0763685	2.11174	1.01762	0.035927	0.062597	1.01762	0.0345711
AT5G59320	0	-0.666263	0.65982	2.09095	0.0215784	2.37623	4.68065e-08	2.68362	3.30897e-06	-0.943416	0.0729514	7.10824	0.000210378	0.237039	0.84417	1.18903	0.505548	3.77821	1.6107e-06	2.97508	4.81705e-07	-0.347923	0.479888	6.72556	0.00248824	2.11435	0.274807	0.227726	0.0514888	0.461859	0.0276583
AT3G26500	0	0.270398	0.704559	0.90182	0.198288	1.14725	0.00112764	0.860597	0.0936314	0.859301	0.0435022	-0.693339	0.691894	-0.754888	0.312743	-1.53478	0.135713	1.25396	0.0372741	1.24659	0.0170037	0.805827	0.0563448	-2.93493	0.116503	2.12499	3.86175	0.0444043	0.183007	0.0320753	0.618154
AT1G54790	0	-0.29956	0.83722	1.1565	0.522664	1.55459	0.0144652	1.61471	0.057904	0.337035	0.542384	-0.263034	0.953585	0.106915	0.945343	0.0740006	1	1.47999	0.134748	1.8413	0.0261439	0.29956	0.590938	-1.35443	0.380607	2.13211	0.878296	0.0245658	0.0655268	0.058683	0.675592
AT4G40090	0	0.662965	0.281042	0.807355	0.162756	0.662965	0.281042	1.58496	0.00164005	0	1	4.63421	0.0252087	-0.241008	0.83882	-0.321928	0.701108	-0.447459	0.557197	0.584963	0.361595	-0.115477	1	0.645574	0.312145	2.13223	2.31683	5.10526	0.460421	1.01762	0.755168
AT5G59390	0	0.125531	1	1.58496	0.00955795	1.44746	0.00432401	1.24101	0.0200739	-0.263034	0.831812	1.8625	0.0922202	-0.347923	0.690038	0.415037	0.571588	1.5025	0.00533521	0.788496	0.200488	0.36257	0.596615	3.00557	0.16079	2.14823	0.584378	0.0186457	0.222747	6.16143	0.234714
AT5G42230	0	-0.469485	0.47313	0.584963	0.369733	1.91754	0.0162193	0.222392	0.749259	-0.29956	0.711071	0.63743	0.471265	0.169925	0.864166	0.247928	0.735879	2.06609	0.0742089	1	0.0925868	0.643856	0.211024	-0.0268512	1	2.14884	0.403688	0.0372718	0.635097	2.72431	1.0844
AT5G44255	0	0.900464	0.0775168	0	1	0	1	1.41504	0.0220318	-0.448985	0.525927	-0.447459	0.557197	-0.330824	0.746931	-2.8413	0.1655	-2.03395	0.101795	1.1375	0.0195211	-0.663951	0.228309	-0.178854	0.901298	2.15396	1.0007	1.00098	0.108643	0.1935	0.43024
AT1G02580	0	0.137504	1	0.263034	0.831812	0.765535	0.247789	1.80735	0.000247088	0.206451	0.850554	1.32193	0.0166739	-0.378512	0.67764	-0.241008	0.83882	1.42884	0.0128131	1.48543	0.00509765	0.387023	0.584665	0.406108	0.654465	2.15899	20.9788	0.302001	0.0977085	0.303241	0.529365
AT2G29670	0	0.297909	0.367399	0.570615	0.133872	0.360483	0.0951974	0.838448	0.0166632	-0.380816	0.261681	-0.997069	0.44259	-0.110687	0.700796	-1.94328	0.0464498	-0.53935	0.347278	1.14129	0.00155968	-0.366665	0.274914	-1.5153	0.32785	2.15935	1.83407	5.08762	0.152815	0.0189821	0.206437
AT5G42930	0	1.05445	0.0384773	0.621488	0.296206	1.25376	0.00955989	0.884523	0.0988718	-0.206451	0.850554	2.7425	0.612123	-0.392317	0.511376	-0.447459	0.557197	0.0931094	1	0.691878	0.229481	-0.222392	0.749259	1.39683	0.129674	2.17844	6.07255	0.860461	0.122051	0.0373475	0.324937
AT3G57240	0	0.552541	0.324009	1.58496	0.149465	0.552541	0.324009	0.485427	0.405032	-0.870717	0.288187	0.180572	0.86005	-1.49304	0.382356	1.04439	0.39654	0.61471	0.537049	1.26303	0.019784	-1.03847	0.0960967	-0.0633771	1	2.17963	0.205433	0.0531698	0.44423	0.0879603	2.04664
AT1G12780	0	0.483517	0.257128	0.930737	0.0370726	0.98236	9.77908e-05	1.63528	1.35199e-05	-0.938527	0.0060331	2.17807	0.111289	-0.181622	0.5352	-2.41329	0.0136754	-0.80034	0.157941	1.74595	9.86943e-06	-0.893268	0.00825039	1.391	0.364022	2.18872	2.25863	9.68751	0.0327122	0.0247344	0.2204
AT5G64120	0	0.745702	0.134187	-0.107156	0.862666	0.631157	0.0356151	2.01324	4.95536e-07	0.704394	0.0479037	3.164	0.0254205	-2.00316	1.93449e-05	-0.588266	0.499557	-0.566601	0.298921	2.53292	1.18459e-09	0.663131	0.0604216	1.82583	0.220052	2.18953	0.69382	17.9961	0.114262	0.0301294	0.268072
AT4G33810	0	-0.0962153	0.952397	2.23563	0.167661	2.71114	2.97024e-06	2.61566	0.00125889	0.706269	0.145617	0.0901978	0.979383	0.253757	0.813329	1.33703	0.331294	1.47999	0.134748	3.18536	1.32466e-05	-0.176878	0.77545	0.233272	0.89825	2.19361	0.251378	0.29361	0.0981724	1.66195	0.439592
AT5G07100	0	1.05153	0.0679303	-0.627554	0.447878	0.0963845	0.807759	1.08159	0.021794	0.461077	0.194713	0.232103	0.882135	-0.399382	0.319497	-3.36481	0.000422857	-0.518891	0.338779	0.694374	0.188603	0.350743	0.320857	-1.45242	0.371049	2.21802	0.685967	1.46318	0.217785	0.135576	1.38266
AT1G77145	0	0.0995357	0.948119	3.71621	0.000135829	-0.163499	0.813024	1.66838	0.142129	-0.401363	0.613645	3.6105	0.0589962	-0.255257	0.873823	0.440573	0.761195	-0.703018	0.561064	1.63559	0.165934	-0.887525	0.154203	2.85142	0.131125	2.30802	0.787643	0.62407	0.00991841	0.377782	0.117433
AT1G04220	0	-0.28703	0.721351	1.7175	0.00719104	0.783791	0.0446916	1.1945	0.0210042	1.6644	0.00271908	2.42661	0.0772746	0.717066	0.523373	1.10497	0.434966	2.1669	0.00393238	2.08308	2.61201e-05	1.5381	0.0035094	1.47685	0.315543	2.3241	0.216866	0.468423	0.270942	0.0394137	0.243187
AT5G57340	0	0.271302	0.650236	0.54005	0.381567	0.168081	0.633577	1.00621	0.0239666	-0.273761	0.462627	-0.0942153	0.951576	-0.109823	0.795605	-1.15543	0.189767	-0.80776	0.146597	0.729484	0.136515	-0.420924	0.254078	-1.73001	0.267109	2.33134	2.76417	1.5303	0.159247	0.212454	0.897691
AT5G28030	0	-0.0642288	0.898229	1.03636	0.0274565	0.795547	0.00331001	0.582071	0.151264	0.0338336	0.945561	-3.57202	0.0263253	0.154446	0.798793	-0.0396642	0.969971	1.68873	0.00321758	0.814147	0.0562008	0.0202345	0.969203	-3.12778	0.0449185	2.3713	1.07743	0.359245	0.16598	0.242546	0.0663267
AT5G22240	0	-0.115477	1	0.884523	0.0988718	1.05445	0.0384773	1.25376	0.00955989	-0.180572	0.86005	0.621488	0.296206	0.280108	0.7201	-0.387023	0.584665	0	1	1.62149	0.00571558	-0.106915	1	0.249989	0.794866	2.37402	2.54564	0.998107	0.127807	0.258004	0.425311
AT3G03470	0	1.74322	0.00593897	1.43063	0.0535215	2.3468	3.03919e-12	3.23419	3.26862e-13	-0.221871	0.535916	1.98876	0.175475	-0.711963	0.0737691	-1.39362	0.114698	1.2487	0.0217933	3.07635	1.06801e-10	-0.27139	0.445588	2.04817	0.168706	2.37615	72.3956	0.305242	0.0250033	0.100801	0.0147108
AT4G20000	0	0.447459	0.557197	1.06413	0.0576127	1.66985	0.000535586	2.15528	0.00309592	0.0588937	1	3.07973	0.590437	-1.09954	0.0589071	0	1	0.369234	0.62425	3.12553	0.0135738	0.0931094	0.924799	1.63784	0.0589777	2.37971	0.998124	0.637219	0.183662	0.222176	0.305513
AT1G70530	0	0.286033	0.474749	0.676378	0.112889	0.0755385	0.768493	0.635758	0.0896737	0.148392	0.68565	0.0316553	0.980888	-0.119728	0.773834	-1.07084	0.222796	0.137504	0.80094	1.12717	0.00373969	0.130163	0.719755	-1.09168	0.449436	2.41086	4.45194	0.288153	0.278432	0.0649756	1.06173
AT4G12290	0	0.814133	0.250305	1.35019	0.0577022	1.1822	0.00177047	1.39005	0.00694222	-0.23483	0.518211	3.35329	0.0159964	-0.338316	0.397934	-0.808904	0.354304	1.20513	0.0260943	1.52563	0.0047615	-0.322415	0.370336	3.08029	0.0451912	2.4119	3.97416	0.00959516	0.0464676	0.157742	0.0424201
AT5G54080	0	1.17674	0.0170432	0.491612	0.401843	0.406879	0.208235	1.15092	0.00704719	-0.704009	0.0409893	1.59697	0.224716	-0.49425	0.124174	-3.16209	0.000989956	-1.26262	0.0206334	0.978141	0.0341116	-0.739189	0.0304426	1.25437	0.383305	2.44122	1.36921	1.95551	0.0810759	0.0244103	0.120067
AT3G62590	0	0.770074	0.356636	0.311586	0.779642	0.532495	0.275518	1.22607	0.0428663	0.399607	0.47009	1.88264	0.252802	-0.32484	0.747919	-0.467126	0.750958	1.32805	0.0635407	0.754888	0.264322	0.303192	0.566395	1.44424	0.360089	2.44819	5.07173	0.427135	0.237615	0.136799	0.131696
AT4G16860	0	0.178951	0.588564	0.720915	0.0557915	0.303944	0.15796	1.02838	0.00322142	0.164804	0.632572	-1.70748	0.193815	-0.42844	0.209335	0.0492831	0.956713	0.71713	0.18936	1.23637	0.000571864	0.176896	0.604247	-2.1998	0.160844	2.45422	0.869766	0.403867	0.091758	0.0351816	0.126065
AT1G19530	0	0.70044	0.164149	1.24793	0.165286	-0.0931094	1	2.22882	0.0464677	-2.20324	5.84708e-08	5.6865	0.000927446	-1.64211	0.000916741	-4.41825	1.47172e-05	-1.0929	0.0516966	1.35755	0.0370773	-2.03115	4.98905e-07	2.85732	0.163571	2.49295	1.78838	0.84441	0.242803	0.0406609	0.33106
AT2G42790	0	0.597346	0.182694	1.13354	0.0139257	0.197301	0.486522	0.740692	0.0637035	-0.644313	0.0642588	3.84708	0.0218788	-0.258903	0.438434	-1.81468	0.0449274	-0.670899	0.211814	0.647169	0.129955	-0.725617	0.0358835	3.23662	0.0849633	2.5151	4.34113	1.84098	0.0672894	0.0594363	0.0861531
AT2G26440	0	0.582283	0.228633	0.817642	0.10667	1.06285	0.000131097	1.16784	0.00404474	0.607915	0.106258	2.38989	0.0754169	-0.253089	0.613601	0.462583	0.596119	1.55912	0.00461093	1.16546	0.00705849	0.704939	0.0601635	1.60518	0.279486	2.5223	0.276909	0.189129	0.00102112	0.0737904	0.196322
AT3G26220	0	2.03787	0.0390609	0.888355	0.668283	1.01527	0.178868	2.49526	0.000174388	-0.0465426	0.90381	1.46778	0.647512	-0.895764	0.0562002	-2.23478	0.0147912	0.174029	0.751227	2.50611	0.000368647	-0.0588336	0.876062	0.421375	0.840402	2.56413	2.32303	0.706153	0.00216802	0.118896	0.553315
AT3G24230	0	-1.30666	0.185545	-0.799701	0.61189	0.767339	0.334561	1.42269	0.123956	0	1	-1.55459	0.38537	0.584963	0.424356	1.24101	0.0200739	1.24101	0.0200739	1.82045	0.0314542	0.137504	1	-1.82655	0.175355	2.62835	4.60338	0.235615	0.122571	0.985663	0.0804831
AT2G01422	0	-0.125531	1	-0.263034	0.831812	-0.125531	1	-0.125531	1	0.584963	0.424356	1.11548	0.0451711	0.263034	0.831812	0	1	0	1	6.60486	1.54264e-25	0.485427	0.541256	1.465	0.0884349	2.78534	1.00766	1.01619	1.03843	0.0928167	0.135345
AT5G65600	0	0.353637	0.532709	1.38466	0.27243	1.41504	0.0259216	0.917538	0.103489	1.078	0.179709	2.03953	0.6567	-0.752072	0.328371	-0.36257	0.792487	1.27302	0.277812	1	0.0925868	1.2854	0.0410166	0.496711	0.56395	2.78913	1.70613	0.0527941	0.0429594	0.0876804	0.60783
AT3G28100	0	0.153246	0.834277	0.326894	0.675326	0.229482	0.566711	0.920096	0.0693623	-0.517399	0.275226	0.316945	0.845106	-0.326574	0.629353	0.253119	0.794151	0.120031	0.8622	1.11643	0.0345082	-0.688314	0.127414	-0.239174	0.879469	2.80059	0.126759	0.311372	0.0963133	0.141989	6.97144
AT1G54575	0	-0.215389	0.820843	-1.26514	0.374381	1.15936	0.00533388	0.18737	0.778777	0.312739	0.419328	2.35112	0.109718	0.100719	0.838114	-0.988595	0.274867	0.943073	0.0895946	0.602408	0.355279	0.216037	0.575318	2.44165	0.104679	2.80561	0.122815	0.102775	0.524184	0.18219	0.018881
AT2G39518	0	0.14439	0.874629	-0.247928	0.735879	1.27563	0.0408084	1	0.122611	2.06228	0.00148594	2.53343	0.636325	-0.29956	0.862127	-0.628031	0.546045	0.934905	0.441743	0.752072	0.167335	1.9542	0.000449571	0.539002	0.569792	2.89841	0.434922	0.153999	0.141344	0.0268977	0.648714
AT4G19430	0	0.180572	0.86005	-0.0995357	1	1.1375	0.0132833	2.09311	0.0368671	-0.29956	0.711071	0.0931094	1	-0.36257	0.596615	-0.192645	0.855536	2.64386	0.0354799	1.04731	0.0258961	-0.584963	0.361595	1.48411	0.225641	3.01749	0.320867	0.398152	0.332803	0.323394	0.880815
AT1G21110	0	0.934112	0.469293	2.74723	0.00216717	2.22055	3.58948e-06	2.8365	3.70417e-06	-0.0374747	1	4.97236	0.000969614	-1.85798	0.177022	1.03653	0.575865	1.26919	0.261238	3.51907	3.30767e-09	-0.431716	0.503925	3.1559	0.0465149	3.02873	0.45188	0.272462	0.107364	0.843855	0.22342
AT1G13990	0	1.06728	0.103612	1.09808	0.126462	0.886937	0.0201882	1.58496	0.00117652	-0.274933	0.432834	2.34209	0.087928	-0.542095	0.136087	-1.94478	0.0308272	0.200861	0.708065	1.02159	0.0685278	-0.210425	0.545511	2.25128	0.128836	3.05277	3.60231	0.629545	0.215973	0.133458	0.0197596
AT2G26560	0	2.03833	0.0144057	1.31748	0.275792	2.51679	1.35242e-08	2.86638	9.04798e-07	0.954503	0.00587275	1.56259	0.440822	-1.04117	0.00645867	-2.28283	0.0120978	1.0869	0.0466507	3.10692	2.4403e-07	0.967898	0.00484929	-0.669841	0.744491	3.08208	3.7373	0.396564	0.0402557	0.00696072	2.49503
AT1G12490	0	0.263034	0.831812	0.847997	0.184933	0.765535	0.247789	1.26303	0.0243065	1.08246	0.0364204	0.263034	0.831812	-0.514573	0.391528	0	1	0.719892	0.167152	0.847997	0.184933	0.887525	0.0726706	0.280577	0.818167	3.11618	0.997647	0.0306857	0.196418	0.098853	0.0321527
AT1G62935	0	-0.137504	1	0.788496	0.200488	0.932886	0.110184	0.788496	0.200488	0	1	0.628031	0.344928	0.263034	0.831812	0.137504	1	0.378512	0.67764	1.39855	0.00642658	0.137504	1	0.143074	0.981869	3.14071	0.701501	0.422092	0.278685	0.985663	0.627285
AT4G37520	0	0.159642	0.714025	0.390604	0.396963	0.57922	0.0239346	1.1156	0.00321746	-0.332314	0.34874	1.63514	0.215369	-0.311616	0.39319	-1.90623	0.03363	0.383652	0.473599	0.78099	0.0548982	-0.375326	0.28488	0.130515	0.928398	3.14225	1.51744	0.202689	0.17624	0.0609537	0.851198
AT5G04180	0	0.616671	0.255875	0.616671	0.255875	0.847997	0.0884296	1.41504	0.0220318	0	1	0.0931094	1	-0.321928	0.853449	-1.94342	0.12513	-1.25154	0.196898	0.552541	0.324009	0.286881	0.663364	-0.304385	0.739755	3.163	1.93251	5.22868	0.437909	0.993077	1.89938
AT2G28110	0	0.227806	0.865679	-0.440573	0.836793	0.381429	0.570691	1.53998	0.0179401	-0.26529	0.561217	2.29897	0.185833	-0.436603	0.509162	-2.27208	0.0310118	-0.714598	0.293134	1.14439	0.130933	-0.357686	0.412869	1.04489	0.559496	3.21286	0.67567	3.30957	0.147257	0.148791	0.374813
AT2G42890	0	1.12374	0.0233158	0.876425	0.11095	0.615735	0.0501201	1.42843	0.000665894	-1.20597	0.000665303	1.98919	0.131951	-0.606769	0.0807383	-2.93159	0.00179758	-1.14424	0.0343337	1.04939	0.0220314	-1.16281	0.000963685	1.19073	0.407273	3.33452	1.8547	3.34275	0.152852	0.0182352	0.250939
AT1G71520	0	1.1375	0.362205	1.26303	0.509845	1.65992	0.0464793	1.62293	0.153493	2.05585	0.0149166	-0.736966	0.247014	-0.616671	0.255875	-0.925999	0.136046	2.22781	0.0750955	1.69599	0.151852	1.98423	0.00207404	-1.17885	0.051124	3.35514	6.45666	0.145995	0.0220009	0.0177187	0.230894
AT5G11620	0	0.152003	0.871415	0.584963	0.369733	1.03953	0.046826	1.078	0.0873682	0.476438	0.399431	0	1	-0.283793	0.746735	0.430634	0.670746	0.334419	0.638098	1.28951	0.0807039	-0.222392	0.687213	0.143074	0.91293	3.3577	0.151659	0.512454	0.0892607	2.72932	0.986214
AT5G66870	0	0.206451	0.850554	1.15754	0.0350478	0.106915	1	1.38702	0.00393462	-0.378512	0.67764	5.77327	0.00129869	-0.378512	0.67764	0.621488	0.296206	-0.115477	1	1.15754	0.0195205	-0.241008	0.83882	4.93449	0.00727301	3.43973	0.300979	33.8909	0.0901143	0.222671	0.0783192
AT1G02065	0	0.116024	0.882834	0.553833	0.484337	-0.205904	0.641201	1.06937	0.039158	-0.10561	0.889878	0.596759	0.713052	-0.213244	0.824602	0.175572	0.900797	0.460974	0.590026	0.229482	0.712298	-0.478834	0.379214	0.961554	0.51309	3.45796	0.517171	2.59415	0.645646	0.640789	0.233796
AT3G01310	0	0.787712	0.0384139	1.25847	0.00217414	0.344105	0.166853	1.11108	0.00262669	-0.593521	0.0807564	1.13389	0.383942	-0.437132	0.132914	-1.46964	0.130046	-1.0431	0.0678146	1.21528	0.00173474	-0.605365	0.0720187	0.474407	0.750236	3.47395	13.043	1.99026	0.0447539	0.00989529	0.40954
AT2G38080	0	-0.461731	0.501896	0.54773	0.396584	1.12323	0.000429563	1.08908	0.0164273	-0.197232	0.690225	-0.786826	0.630449	0.255257	0.725379	-0.0995357	0.926168	0.963474	0.135294	1.22894	0.0101005	-0.0962153	0.847265	-1.46505	0.350588	3.5065	1.43775	0.0764864	0.0602828	0.346604	0.301448
AT1G22890	0	0.289507	0.508273	0.458664	0.325761	0.377862	0.154318	0.869398	0.0242448	-0.411653	0.2429	-0.981557	0.455173	-0.516363	0.165897	-2.45709	0.00729338	-0.416863	0.436156	1.23392	0.00219941	-0.292834	0.40405	-1.91021	0.193183	3.58393	1.46049	21.4787	0.173142	0.169141	0.321358
AT5G59310	0	-0.137504	1	2.15528	0.0551954	2.29546	0.000495809	3.70044	0.000933386	-0.137504	1	8.88375	1.89349e-06	0.241008	0.83882	1.06413	0.0576127	3.5518	0.00344362	3.84435	0.000533181	-0.137504	1	9.23174	0.000113749	3.58763	0.338718	0.214786	0.019069	0	0.0192073
AT3G56230	0	0.180572	0.86005	0.736966	0.15386	1.09311	0.0186239	0.900464	0.0659941	-0.169925	0.864166	1.70782	0.358935	-0.321928	0.701108	0.0780025	1	-0.263034	0.728333	1.34104	0.0206745	0	1	0.558111	0.399544	3.60588	0.806596	1.62983	0.196377	1.01191	0.506941
AT1G68320	0	0.523562	0.336784	0.857981	0.176096	0.169925	0.864166	1.39232	0.0371282	0.356144	0.560567	1.90689	0.507038	-0.29956	0.778257	0	1	0.163499	0.85794	0.321928	0.617719	-0.0458037	1	1.04996	0.284005	3.64211	0.997674	0.0191587	0.623681	1.28689	0.289614
AT2G38320	0	-0.659925	0.470352	0.310929	0.733842	1.0091	0.0127925	1.03607	0.0655579	0.447459	0.560478	-0.57586	0.769845	0.380031	0.769686	0.788496	0.613587	1.1375	0.22442	1.2276	0.0364404	0.23644	0.696054	-1.57574	0.386222	3.74228	0.43359	0.0597603	0.0845363	0.307653	0.465148
AT1G80160	0	1.25376	0.0181337	1.88452	0.0994385	1.38702	0.00308768	2	0.0126777	-0.611274	0.188129	3.33298	0.477697	-0.735405	0.299804	-3.37504	0.00269212	0.148523	0.822177	1.82312	0.00921977	-0.704544	0.119876	3.93449	0.0489287	3.82273	3.53343	0.805505	0.0462411	0.0709918	0.0827438
AT5G63090	0	-0.140598	0.882113	0.819084	0.351466	0.156119	0.749851	1.20611	0.0347755	-0.426265	0.581064	1.71307	0.277682	0.08092	0.973632	0.551015	0.77981	1	0.382435	1.05559	0.0885463	-0.490986	0.442562	1.31757	0.385306	3.84058	0.195371	0.728665	0.0664907	0.0707146	0.130413
AT2G28630	0	1.04715	0.0192925	2.19188	5.5639e-07	1.15262	2.04245e-05	2.18433	1.61007e-08	0.953742	0.00659855	0.0219518	0.988112	-0.630029	0.114296	-0.852774	0.329426	0.454595	0.395934	3.25785	2.86788e-16	0.923315	0.00803188	-1.14125	0.431817	4.00168	2.27026	0.433766	0.197188	0.0161926	1.04108
AT5G64905	0	0.392317	0.511376	0.906891	0.170055	1.04439	0.022501	1.08746	0.0394837	1.074	0.0679465	3.12928	0.444676	-0.652077	0.242985	0.395929	0.571629	0.452512	0.408656	1.20945	0.0362478	0.540568	0.263082	1.66664	0.281686	4.05182	0.391596	0.394876	0.0530644	0.329978	0.30485
AT3G13065	0	0.51334	0.446598	0.572579	0.43854	0.13526	0.742387	1.10118	0.0257678	-0.200697	0.668418	-0.836942	0.633101	-0.850944	0.244592	-1.34395	0.186947	-0.328187	0.631067	1.08674	0.0398175	-0.0963845	0.833494	-1.42351	0.400358	4.06515	2.49102	2.42735	0.00659455	0.353505	0.259721
AT4G13540	0	0.579819	0.348578	0.692122	0.295705	0.00512503	1	1.00513	0.0334851	-1.3966	0.00237191	1.69371	0.208217	-0.353837	0.56187	-1.14868	0.232542	-0.682359	0.285655	0.450536	0.405526	-1.25154	0.00489284	2.05441	0.162686	4.09531	4.04967	1.01814	0.380465	0.0548217	0.0961828
AT4G21870	0	-1.03261	0.00706005	-0.826345	0.0496417	0.6773	0.00185752	0.614164	0.0834151	3.07195	1.98014e-13	-4.20534	0.00361087	1.68414	0.00571139	1.54806	0.108054	3.64035	2.13463e-09	0.488266	0.189615	2.88511	2.44016e-12	-4.70533	0.00515659	4.15704	3.28085	0.685947	0.113993	0.0313533	0.0561241
AT1G26380	0	1.84388	0.132705	1.953	0.187973	1.90442	0.00361466	1.953	0.0262057	1.73963	4.7181e-05	3.24207	0.0789144	-3	0.00463093	-0.252387	0.80805	1.08221	0.0977258	2.63346	0.000374945	1.63227	0.000121329	0.880039	0.664813	4.19704	1.2953	0.275111	0.148298	0.0318227	0.572738
AT5G24210	0	-0.130485	0.736686	0.711796	0.0783316	0.230943	0.330523	0.837327	0.0207493	-0.0939317	0.801051	-3.34844	0.0168074	0.0788689	0.850593	0.883688	0.314544	0.729548	0.176113	1.00748	0.00775856	0.0920007	0.801988	-3.7023	0.018964	4.21945	0.107602	0.518036	0.0921363	2695.16	0.0502025
AT2G04570	0	-0.321399	0.519162	0.797942	0.0951256	0.694398	0.0106138	1.15169	0.00338849	0.113742	0.773677	0.0126553	0.993498	0.509075	0.276751	-0.1991	0.822847	0.550747	0.325058	1.74331	1.84947e-05	-0.0464676	0.909384	0.0376245	0.979999	4.37836	1.65941	0.115184	0.204219	2.31268	0.477607
AT1G21120	0	0.627191	0.371084	1.65694	0.009109	1.16197	0.00150568	1.85749	7.95048e-05	0.341037	0.653708	1.52666	0.294378	-1	0.548393	0.552541	0.728513	1.46815	0.0666633	2.7448	4.11512e-09	0.195551	0.765056	-0.694959	0.677655	4.38821	0.499393	0.116325	0.192714	0.270125	2.66476
AT5G56960	0	0.706269	0.605738	0.395929	0.853922	0.524662	0.495889	1.69849	0.0202946	0.415037	0.440799	-2.24793	0.323822	-1.12553	0.0409596	0.0780025	1	1.73697	0.109535	2.06798	0.00332385	0.938599	0.103966	-2.23038	0.177927	4.39005	0.668009	0.535558	0.0980466	0.386211	0.00391905
AT1G11050	0	0.351985	0.505704	0.605902	0.267565	0.452512	0.142704	0.969626	0.0215097	-0.068387	0.879182	0.429205	0.748553	-0.561707	0.368219	-0.351165	0.707954	0.46105	0.43896	1.13722	0.0106553	-0.209228	0.622244	-0.724032	0.618546	4.39864	3.72782	0.00932508	0.0794699	0.511006	3.93829
AT2G40140	0	0.547078	0.187896	0.8499	0.0547938	0.714987	0.00481359	1.2699	0.000747758	-0.0109333	0.977566	1.39602	0.284138	-0.865184	0.0291391	-1.45079	0.101143	-0.088825	0.869397	1.47212	0.000195877	-0.0144431	0.968978	0.15857	0.912965	4.46768	3.84157	1.27963	0.0736961	0.150142	0.794975
AT5G46260	0	0.923649	0.287378	1.43351	0.115511	1.22664	0.00718756	1.27045	0.0414749	-0.272526	0.62291	1.33673	0.453376	-0.594744	0.520548	0.783508	0.436659	1.15141	0.0952081	1.30698	0.0477275	-0.481533	0.365962	0.0509556	0.983768	4.5886	0.292923	0.0316061	0.0141604	0.277913	0.925227
AT5G37300	0	-0.286881	0.857741	-0.230298	0.924607	1.40018	0.0130333	2.545	3.95101e-05	0.447459	0.557197	-0.345775	0.95388	0.440573	0.48685	0.447459	0.557197	3.47131	0.00525424	3.14073	2.76086e-07	-0.222392	0.845019	0.362084	0.85471	4.67241	3.0925	0.424978	0.104739	2.95002	38.6623
AT3G62020	0	-0.339486	0.742671	0.872352	0.336658	1.50933	0.000239417	1.63077	0.00374818	0.459432	0.544536	-0.295985	0.898871	0.514573	0.632204	0.70044	0.660087	1.25873	0.156733	1.79064	0.00234253	-0.106915	0.872663	-0.833843	0.642989	4.82283	0.109165	0.090465	0.0466995	1.59752	0.476897
AT1G69920	0	0.469485	0.47313	0	1	1.20645	0.0137182	1.75899	0.00785882	0.652077	0.242985	3.86942	0.17364	-0.710493	0.264931	-0.106915	1	0.514573	0.391528	1.34395	0.00453387	0	1	2.8689	0.178902	4.93698	1.01906	0.401548	0.13367	0.996942	0.148438
AT5G57655	0	0.779293	0.016585	0.788015	0.0392969	0.172679	0.438352	1.35293	0.000119048	-1.20164	0.000603632	1.64171	0.270106	-0.532948	0.0515839	-3.34193	0.00389837	-1.49186	0.0235382	1.04467	0.00419341	-1.19554	0.000571005	0.989256	0.564534	5.28395	1.61837	1.26371	0.128462	0.00254652	0.247803
AT4G14020	0	0.523219	0.479194	1.03505	0.171426	1.65423	2.96308e-06	1.38517	0.00708004	-0.194712	0.625618	1.61358	0.275752	-0.358597	0.51459	0.518903	0.553255	1.44331	0.00915858	1.48148	0.00633308	-0.0742938	0.857909	1.633	0.268537	5.2923	0.331722	0.0680477	0.0335743	0.450994	0.00597655
AT1G67970	0	0.447459	0.678504	1.49476	0.108011	0.788496	0.1358	1.29546	0.0430032	-0.872738	0.0253915	1.61738	0.364066	-0.652878	0.18773	-1.14417	0.197083	-0.568427	0.313211	1.8625	0.00379561	-0.811097	0.0391381	0.465002	0.798003	5.40922	7.48436	6.11037	0.179446	0.0366507	0.552864
AT3G10740	0	0.351628	0.324659	0.531782	0.183615	0.643131	0.00426837	1.14907	0.00127119	-0.907882	0.00852753	0.507632	0.696803	-0.244586	0.433997	-1.77858	0.0541682	-0.800107	0.142075	1.11027	0.00286635	-0.886921	0.00942806	-0.398844	0.791426	5.46775	1.85602	9.31263	0.0171605	0.0116919	8.18213
AT2G26150	0	-0.736966	0.55801	-0.0588937	0.988828	0.422233	0.612056	2.25096	0.000906085	2.81558	6.31931e-06	1.83188	0.421757	0.514573	0.51698	0.31034	0.785149	3.9855	2.77339e-07	1.67807	0.0485124	3.46566	9.32339e-09	1.3194	0.467458	5.67868	1.45685	0.808046	0.145735	0.103464	0.162523
AT3G51860	0	0.961296	0.17574	1.51542	0.0326588	1.654	5.13415e-06	1.68337	0.000884963	-1.51835	0.000193217	4.73399	0.00187646	-1.37015	0.00895212	1.65158	0.0648768	1.64877	0.00267761	2.28584	5.23495e-06	-1.49825	0.000228456	4.18489	0.0144095	5.73048	0.0429647	0.00158258	0.15171	0.00666667	0.061552
AT1G30700	0	0.928107	0.384008	2.20945	0.0137754	1.1788	0.0287718	1.96963	0.00172487	1.09576	0.101094	4.41504	0.00275693	-0.657112	0.58588	-0.280108	0.892711	0.89743	0.399516	2.47032	0.000100379	1.77173	0.0020296	2.60614	0.0964257	5.80678	1.28903	0.13539	0.112719	0.235572	0.25756
AT3G17600	0	-0.415037	0.571588	0.523562	0.336784	0.523562	0.336784	1	0.0429001	0.137504	1	1.32193	0.328696	0.584963	0.424356	0.263034	0.831812	0.925999	0.136046	1.08746	0.0373915	0.378512	0.67764	0.950429	0.299284	5.81649	0.330369	0.277245	0.041859	0.465253	0.163343
AT4G14480	0	-0.228269	0.789275	-0.849757	0.431558	0.92785	0.0218719	0.648073	0.266024	-0.0597062	0.918048	-3.35755	0.310941	0.320432	0.669321	0.139275	0.896068	0.066671	0.935439	1.20469	0.038413	-0.452906	0.365638	-2.69092	0.153207	5.82712	1.39599	0.864185	0.300102	0.770055	0.110252
AT1G11080	0	0.0429338	0.933562	-0.0729145	0.894145	-0.212108	0.481858	1.55171	7.21617e-05	-0.921997	0.0230973	1.61522	0.214898	-0.0630295	0.901176	-1.51457	0.0996612	0.796629	0.150575	0.9003	0.0355128	-1.05614	0.0095729	0.579173	0.68516	5.85573	0.909284	1.71986	0.265446	0.0678826	0.471705
AT1G72416	0	-1.56842	0.00101642	0.708002	0.0989309	1.19935	3.50907e-07	0.909534	0.0146697	1.74833	1.14774e-05	-1.603	0.224678	1.11005	0.0365573	0.413611	0.65757	3.24161	3.09116e-08	0.546477	0.172063	1.63397	3.62815e-05	-3.55225	0.0229527	5.86917	0.262004	0.459662	0.249008	0.0337901	0.378258
AT2G46970	0	1.56325	0.000425743	-0.599729	0.341517	0.743415	0.0109314	1.34929	0.000953257	0.235317	0.593895	-2.0816	0.190473	-1.11011	0.130159	-4.28824	0.00032476	-0.890653	0.195431	0.482486	0.294132	0.063128	0.890501	-1.80782	0.226638	5.87368	0.754919	11.251	0.472688	0.573113	0.0704265
AT5G50160	0	0.286505	0.492856	0.858475	0.0480974	0.591639	0.0186945	1.00072	0.00783704	-0.0667355	0.850302	0.473702	0.710582	-0.208527	0.564495	-0.225976	0.797737	0.0864332	0.872428	1.1044	0.00535179	-0.0354891	0.920167	0.294073	0.840387	6.18958	1.70914	0.742871	0.0492077	0.311764	0.233353
AT4G24040	0	0.548304	0.582339	0.835881	0.433162	1.45519	0.00123885	2.11905	0.000240218	-0.56454	0.129206	2.34348	0.15247	-0.759765	0.0881201	-2.83105	0.00246724	-0.150046	0.783977	2.30946	0.000120311	-0.440393	0.232969	2.66191	0.082835	6.24492	1.83975	1.22805	0.0429773	0.123784	0.0635905
AT2G20670	0	-0.293473	0.448063	1.0585	0.00716915	-0.12464	0.605935	1.24111	0.000529837	-0.13656	0.689887	-1.06656	0.406822	0.402521	0.144582	-2.513	0.0160261	-1.1145	0.0650023	1.5968	1.69573e-05	-0.156827	0.6432	-1.63517	0.27036	6.26747	2.45887	0.800119	0.125245	0.0695535	0.210616
AT3G17050	0	0.456784	0.289202	1.49128	0.000511412	0.58895	0.0242537	1.35876	0.000345165	0.0300051	0.942718	-1.28894	0.333323	-0.333228	0.495487	-0.419255	0.634267	-0.148918	0.794874	1.4766	0.000222248	0.091028	0.81362	-2.30953	0.121287	6.29209	1.77885	1.66927	0.0415303	0.495987	0.283777
AT5G13080	0	0.691878	0.229481	-0.115477	1	0.758992	0.175465	1.10692	0.0275332	0.65966	0.289023	5.07105	0.0102413	-0.952171	0.533936	-1.30117	0.504347	0.69883	0.446017	0.29956	0.711071	0.382248	0.491291	4.42563	0.0237364	6.36504	0.838154	0.0412115	0.573212	0.265744	0.0679486
AT1G72920	0	0.603341	0.505338	0.838719	0.393433	-0.0139392	1	1.24207	0.0434852	0.160465	0.739311	-0.224706	0.938987	-0.825321	0.317868	-0.215978	0.833024	-0.832649	0.249972	1.1883	0.0704209	0.218305	0.645231	-1.60317	0.408652	6.4945	1.68821	0.96936	0.0221065	0.151905	0.75496
AT1G10070	0	1.89724	0.10736	0.350497	0.872508	0.744161	0.367085	2.97728	6.53981e-06	-1.62601	2.89827e-06	2.41278	0.252605	-1.39621	1.79759e-06	-5.9848	4.81468e-07	-2.90937	2.22987e-06	2.19377	0.0083714	-1.59085	3.66776e-06	0.991071	0.62073	6.54728	1.12481	1.68894	0.15146	0.0109354	0.417432
AT5G60720	0	-0.710493	0.610966	0.7176	0.532386	0.874469	0.0856424	1.24286	0.0521946	-0.49304	0.464864	-0.561116	0.892925	0.959358	0.572726	0.0740006	0.981721	0.559427	0.646992	1.36613	0.0408452	-0.215729	0.742531	-1.06338	0.585284	6.65638	0.810987	0.219404	0.0472126	0.392365	0.309562
AT5G06690	0	0.426442	0.448089	0.554102	0.350578	0.0114048	0.982225	0.63743	0.159274	-0.37204	0.276935	-2.51785	0.151934	-0.317368	0.320103	-2.35906	0.0115466	-1.20252	0.0274811	1.11018	0.0162874	-0.386893	0.254279	-2.61181	0.106481	6.69649	1.61577	1.02086	0.270204	0.0196228	0.0183252
AT1G11190	0	-0.321928	0.694874	2.16993	0.213058	2.61667	1.97029e-05	2.72973	0.000604726	-0.667425	0.174171	1.82103	0.711222	0.237039	0.84417	0.768674	0.625278	1.3112	0.276259	3.14296	2.48611e-05	0.146841	0.835389	1.19038	0.556755	6.74357	0.476519	0.332191	0.0703397	1.57017	0.209281
AT2G38470	0	0.659652	0.0574135	0.70044	0.0772044	0.878824	7.53448e-05	1.13607	0.00144858	-0.431733	0.218684	-0.759756	0.553028	-0.890316	0.0164113	-1.80267	0.0445775	0.125711	0.815031	1.36592	0.000225617	-0.449389	0.197975	-2.0104	0.180807	6.77836	2.27508	0.748223	0.0917922	0.0200837	0.451797
AT1G20900	0	0.762961	0.528367	0.431339	0.814404	-0.0220263	1	2.19401	0.000484738	0.147677	0.707699	3.26622	0.0410883	-0.573839	0.26956	-4.64674	2.92965e-05	-0.946299	0.114114	1.57766	0.0312456	0.0992379	0.800489	2.04119	0.22922	6.9945	1.20522	0.956482	0.16333	0.194602	0.230727
AT2G22800	0	-0.166133	0.812995	0.0835866	0.913849	1.29639	5.60373e-05	1.11431	0.0165415	0.0858362	0.852773	-0.386634	0.812972	0.122857	0.849016	-0.940443	0.340692	1.12691	0.0568782	1.03747	0.0383804	0.0888093	0.842585	-1.53601	0.342414	7.00129	1.1979	0.0698802	0.0356739	0.0168309	0.598433
AT2G31085	0	0.222392	0.844609	-1.44746	0.00606924	-0.263034	0.662739	1.02385	0.344822	-0.704544	0.324724	-0.906891	0.294228	-0.169925	0.927975	-0.704544	0.642796	-0.330149	0.775986	0.793549	0.444733	-0.2824	0.671684	-1.44189	0.0539307	7.20279	0.345541	0.113525	0.126579	0.428597	0.227971
AT1G73370	0	-0.165059	0.855835	0.455883	0.616499	0.950418	0.0226131	0.82397	0.160662	-0.300509	0.596918	-0.537028	0.794945	0.215729	0.811585	0.29956	0.777042	0.248576	0.745572	1.21261	0.0430801	-0.146841	0.797508	-1.02199	0.570074	7.22977	0.206382	0.584384	0.190643	0.345049	0.311466
AT1G54020	0	0.63196	0.415137	-1.74655	0.220059	0.961268	0.0201507	1.7187	0.0010167	-0.139275	0.786127	-1.74655	0.52843	-0.836994	0.307037	-0.719372	0.488567	0.836147	0.209574	-0.27262	0.703587	-0.15277	0.756986	-0.540742	0.760648	7.235	0.416888	0.0695339	1.37515	0.0465289	0.527639
AT5G46330	0	0.217085	0.558252	-0.371384	0.390399	0.877837	9.90312e-05	1.13174	0.0016202	0.724893	0.0395828	-1.86455	0.156119	-0.166708	0.671703	-0.886579	0.310724	0.570043	0.287419	0.976289	0.00966467	0.823081	0.0187697	-3.4739	0.0264731	7.32758	0.4102	0.212289	0.0736707	0.0633482	0.301576
AT5G61600	0	0.691314	0.398216	1.31244	0.125115	1.05226	0.0158769	2.0944	8.24778e-05	1.01917	0.00456452	2.78351	0.0545245	-0.528356	0.221799	-2.63904	0.00453117	-0.716207	0.19655	2.0944	0.000226757	0.837425	0.0185537	1.05783	0.511298	7.39378	2.98314	5.23138	0	0.0977875	0.449006
AT1G13130	0	0.341037	0.607591	2.48543	0.274789	1.55254	0.00671036	1.67807	0.026853	-0.137504	1	1.82103	0.401007	-0.263034	0.831812	1.12553	0.0409596	0.347923	0.690038	2.53605	0.0373355	0.115477	1	1.19038	0.225164	7.55065	0.376394	0.633188	0.2035	12.6324	0.209281
AT3G01970	0	0.956057	0.489014	0.545968	0.805434	0.847997	0.264922	1.65076	0.0429481	0.0721498	0.881466	3.46205	0.0399689	-1.24419	0.104146	-1.49533	0.144108	0.309544	0.633271	1.38957	0.138803	0.288599	0.504875	2.28712	0.196929	7.68962	2.15473	0.464367	0.0858545	0.596691	0.204294
AT4G33150	0	1.06182	0.0294239	0.630766	0.255261	0.255257	0.427598	1.39706	0.000767999	-1.4996	1.5658e-05	2.79735	0.0407257	-0.821375	0.00683213	-4.17794	5.64672e-05	-1.9634	0.000550329	1.00498	0.0264571	-1.47431	1.77861e-05	2.66866	0.0952492	7.76764	1.35641	1.30039	0.163093	0.00850914	0.0235351
AT4G15417	0	0.447459	0.557197	1.54057	0.00820531	1.18442	0.0288167	0.710493	0.264931	0.612977	0.222053	2.58496	0.395628	-0.347923	0.690038	0.160465	0.867939	0.556393	0.279956	1.7885	0.00059636	1.23704	0.00794273	1.2072	0.0470025	7.83353	0.81038	0.360354	0.43103	0.336964	0.363125
AT5G24110	0	1.65015	0.00273612	0.671236	0.350588	0.833103	0.0214232	1.29501	0.00694689	0.0458037	0.975264	-1.53727	0.394617	-1.28951	0.439207	0.255257	0.88659	1.63826	0.0312861	2.01057	2.28342e-05	0.241008	0.699172	-2.46634	0.171598	8.10626	0.448015	0.325532	0.21634	0.675888	0.232176
AT4G14400	0	1.19681	0.00025627	0.730985	0.0626564	0.702794	0.0015724	0.528096	0.141568	-0.130256	0.72148	-7.03578	2.50496e-05	-1.52112	0.000844518	0.86334	0.32812	1.93905	0.000510233	0.926289	0.012862	-0.0863073	0.8126	-3.94517	0.0143024	8.43279	0.0829124	0.467598	0.273412	0.20483	0.281503
AT4G33050	0	0.530744	0.121288	0.34531	0.385434	0.52609	0.0181842	0.886759	0.0125604	-0.239372	0.494817	-2.00448	0.128207	-0.674062	0.0651139	-0.98879	0.262401	0.396349	0.460335	1.26781	0.000561973	-0.273171	0.432372	-3.20444	0.0411906	8.52554	2.07972	0.140346	0.176694	0.066201	0.230455
AT2G47240	0	-0.375329	0.196967	0.449821	0.210949	0.424961	0.0265051	0.848397	0.0130605	0.486535	0.162638	-1.32103	0.356925	0.464036	0.182128	0.928403	0.304385	1.49818	0.00694295	1.01381	0.00297843	0.36875	0.287427	-1.36556	0.446834	9.2535	0.346742	0.557476	0.0887316	0.137394	0.0165892
AT5G39190	0	0.793549	0.117275	0	1	0.900464	0.0659941	1.45066	0.02248	-0.514573	0.518497	-0.447459	0.557197	-0.643856	0.621995	-1.04182	0.592723	-0.574694	0.633284	1.41504	0.0217536	-0.643856	0.261871	-0.441889	0.582865	9.47576	1.00192	4.50059	0.0124225	0.111795	0.00627742
AT1G52030	0	0.729273	0.0790175	0.0313462	0.950836	0.786475	0.002116	1.97561	1.21287e-07	-0.42195	0.24238	-3.00167	0.0394605	-0.594146	0.139551	-0.85214	0.329762	0.0513393	0.925061	0.57548	0.165489	-0.340122	0.342479	-1.46374	0.311848	9.65103	1.07901	0.875355	0.548406	0.107658	0.344565
AT5G24600	0	0.547488	0.377086	1.05445	0.0384773	1.29956	0.00660883	0.469485	0.47313	0.392317	0.511376	4.79941	0.0177739	-0.447459	0.557197	-0.0931094	1	0.857981	0.0966491	0.29956	0.711071	0.616671	0.255875	4.0276	0.044192	9.75162	1.19123	0.204478	0.220383	0.221915	0.0874175
AT2G45660	0	0.19885	0.619126	0.500409	0.243461	-0.0728789	0.777191	1.31242	0.000336186	-0.501957	0.171739	-1.96953	0.139636	-0.24484	0.546344	-0.189295	0.828424	0.211919	0.694441	1.36257	0.000389115	-0.535316	0.141817	-2.44901	0.100765	10.0863	2.20272	2.01927	0.0187334	0.0322229	0.108566
AT2G26290	0	0.180572	0.86005	0.793549	0.132391	1.04731	0.0258961	0.616671	0.255875	0	1	4.05889	0.0629065	-0.222392	0.845019	0.280108	0.7201	0.947533	0.0595839	1.1375	0.0195211	0	1	3.38593	0.0840374	10.1196	0.477328	0.0499656	0.296572	0	0.0903692
AT3G54340	0	-0.115477	1	0.106915	1	1.79141	0.00169149	4.61697	7.70913e-10	0.378512	0.67764	7.37236	1.26177e-05	0.137504	1	0	1	2.1375	0.00253429	4.73835	1.6605e-09	0.378512	0.67764	7.68759	9.72782e-05	10.5293	0.981637	0.0880431	0.0129716	0	0.0209289
AT5G27420	0	1.02541	0.122041	1.9478	0.00130443	1.11604	0.00266534	1.19493	0.0203373	0.134301	0.741905	0.704378	0.662835	-1.23961	0.0345113	-1.23654	0.188373	0.072064	0.905934	1.67257	0.0012335	0.0529258	0.897717	-0.490293	0.768082	10.6739	4.46444	0.877214	0.166453	0.430041	5.52873
AT2G41510	0	0.18737	0.831092	1.06687	0.21068	0.223896	0.640471	1.56375	0.00449108	0.371094	0.566244	1.86486	0.231324	-0.158698	0.901317	0.0565835	0.979742	0.900464	0.269621	1.3366	0.0269407	0.073249	0.912943	1.70682	0.253794	11.2827	0.897671	0.600668	0.0782643	0.667301	0.0442244
AT1G30250	0	0.505235	0.548217	1.69686	0.0317913	0.934547	0.0336823	0.577185	0.36086	-3.12749	1.33993e-11	-3.25376	0.520151	-0.426751	0.385416	-5.14855	3.96145e-06	-1.76841	0.00368613	0.696855	0.290892	-3.19543	2.84463e-12	-2.5632	0.193969	11.5797	1.98435	3.24928	0.0937825	0.0107478	0.118756
AT4G15210	0	0.910448	0.270881	-1.36257	0.467295	2.17289	3.23208e-08	0.530515	0.436654	-1.40336	0.0816843	3.09217	0.0326839	-1.08246	0.418829	-0.228269	0.888706	2.64526	7.18167e-05	-0.432959	0.636883	-1.26303	0.0312507	4.78426	0.00614063	11.7221	0.713918	0.0979995	9.67778	0.0526654	0.214775
AT5G42680	0	-0.121136	0.861215	0.817005	0.193838	0.453257	0.199937	1.10501	0.0162109	-0.0338336	0.945561	-2.33653	0.199974	0.100335	0.870251	-0.476854	0.615631	0.119147	0.851643	1.19022	0.0143883	-0.103538	0.813224	-2.34817	0.165249	11.7793	3.78154	0.581663	0.0370926	0.51491	0.00248763
AT2G39330	0	0.744335	0.0855842	-2.02748	0.0010112	1.86614	2.01958e-14	2.19732	5.82565e-09	-0.443607	0.326834	-4.17772	0.00986955	-0.879532	0.207899	1.03148	0.250625	2.47954	1.64019e-05	0.869866	0.037492	-0.255257	0.559357	-2.90035	0.0589868	12.1914	3.07742	0.141088	0.432509	0.270282	0.18052
AT5G27280	0	0.267205	0.635373	1.09523	0.0399454	0.403356	0.210981	0.800691	0.0677542	-0.295205	0.401519	0.81907	0.538861	-0.314936	0.381473	-1.31564	0.137314	-0.560754	0.295498	0.802745	0.086154	-0.242283	0.487218	0.395328	0.783415	12.7298	11.0384	6.20411	0.00127919	0.0988298	0.348357
AT5G67520	0	-0.324064	0.700968	-0.345597	0.721542	0.621488	0.136143	1.72065	0.000652731	0.632791	0.238286	0.285621	0.871495	0.373217	0.693785	-0.831877	0.617748	0.872995	0.245655	1.08696	0.063175	0.736966	0.156458	-0.138865	0.937394	13.6312	0.413689	0.168065	0.225545	0.0759425	2.85356
AT2G47270	0	1.28011	0.0368673	1.23704	0.0720557	1.89308	0.00358625	3.06301	0.00886806	0.443607	0.481396	2.25873	0.509849	-1.11247	0.502799	-0.980891	0.605971	-0.0995357	0.938686	3.24793	0.00530559	0.797013	0.142873	0.423182	0.52441	14.1044	8.5917	1.10976	0.0292919	0.284404	0.683908
AT1G03710	0	-0.447459	0.543333	2.08179	0.254101	2.68557	7.18561e-06	4.853	7.47512e-18	0.621488	0.296206	5.13203	0.00117711	0.387023	0.584665	2.10692	0.151585	4.15754	2.81303e-06	4.69488	1.80826e-14	0.758992	0.175465	4.86372	0.00372455	14.2803	0.00599448	0.21504	0.016557	0.0994615	0.0268372
AT3G26210	0	1.56429	0.0160825	1.81737	0.007161	1.12223	0.00445784	2.15222	8.11349e-06	0.969964	0.00793613	2.28991	0.106649	-1.77982	0.000555026	-0.882086	0.316011	1.25542	0.0211721	2.26633	8.10927e-06	0.982126	0.00654981	0.472022	0.76707	15.6613	2.88008	0.0559703	0.0258127	0.00622425	0.657717
AT5G51190	0	0.747516	0.379251	1.38663	0.115863	0.980009	0.0307946	1.65808	0.00442206	1.53675	0.00018997	2.10833	0.191216	-0.840395	0.268423	-1.24286	0.223921	-0.0622843	0.933885	1.89359	0.00171579	1.50474	0.000239732	0.0331009	0.99118	17.4727	18.0377	1.13327	0.0662732	0.0105185	0.968181
AT1G64360	0	0.794416	0.516857	-0.790547	0.722987	0.988685	0.112104	2.16993	0.000629353	-0.0806686	0.855551	-1.91254	0.573303	-0.89198	0.181561	-0.320839	0.73128	0.662736	0.257344	1.13955	0.181974	-0.0392061	0.932629	-0.333364	0.874834	17.6467	0.423395	0.197136	0.311152	0.351751	0.703762
AT4G12500	0	0.263034	0.831812	0.263034	0.831812	0.378512	0.67764	1.48543	0.00509765	0.463947	0.517567	7.82909	5.7164e-06	-0.237039	0.84417	1.38995	0.475782	-0.0506261	1	0.584963	0.424356	0.125531	0.875856	4.66035	0.0215111	17.8628	0.680922	1.30087	0.434505	0.572154	0.253673
AT5G46871	0	-0.456378	0.76521	0.439285	0.830072	1.10604	0.0817207	1.83846	0.00758521	-0.0458037	1	-1.97575	0.459604	0.504473	0.771305	0.0443941	1	1.47573	0.213129	1.70232	0.0242865	-0.104337	0.905238	-1.93221	0.276057	19.1808	0.81307	0.143082	0.0384266	0.395118	0.0111466
AT5G39520	0	1.926	0.192173	-0.0740006	1	-0.152003	0.871415	2.52356	0.0245142	-0.920871	0.0384551	0.485427	0.628885	-2.11211	0.003151	-1.31979	0.173839	-0.0390528	0.95431	1.20163	0.135815	-0.947051	0.0281979	1.14307	0.432104	21.933	0.895098	0.597444	0.354671	0.0140305	0.403341
AT1G20630	0	0.379604	0.405923	0.596415	0.216186	0.567953	0.0368033	0.981621	0.0126436	-0.431814	0.209535	1.61707	0.215139	-0.413339	0.203102	-1.14604	0.204438	0.00560089	0.992441	1.25931	0.00229211	-0.490534	0.15009	0.944329	0.517107	24.9861	3.18184	0.977062	0.123806	0.0638015	0.262441
AT3G24065	0	-0.137504	1	0.540568	0.442068	1	0.0801433	1.06413	0.0576127	-0.378512	0.67764	-0.137504	1	0.125531	1	-0.115477	1	0.206451	0.850554	1.29546	0.013853	-0.137504	1	0.00557026	1	26.3756	1.53608	0.656666	0.0979535	0.468874	1.10113
AT1G72910	0	1.06212	0.171897	1.54201	0.0576974	0.493647	0.289814	1.57337	0.00537899	0.276012	0.565794	-2.26534	0.590289	-1.14775	0.162266	0.34606	0.729149	-0.432525	0.552724	2.09491	0.000201908	-0.212849	0.656974	-2.57478	0.191258	26.4238	0.632755	14.6726	0.142097	7.50205	0.0639583
AT2G36770	0	1.09115	0.322673	0.383329	0.683853	1.72437	0.0380668	2.97628	0.000685701	1.08597	0.0236657	2.97628	0.273268	-1.02106	0.335829	-1.7885	0.266651	1.41504	0.0390612	2.84276	0.0033667	1.07635	0.0224269	1.86744	0.364082	29.3011	1.5478	0.0984681	0.0229381	0.00444589	0.22883
AT4G18425	0	-0.523562	0.336784	1.76184	0.431767	2.32193	0.00375807	2.48767	0.0178531	-0.152003	0.871415	1.86876	0.742212	0.556393	0.315762	0.263034	0.7346	1.07039	0.191607	3.03868	0.000733721	0.436099	0.429591	1.01183	0.532136	31.0052	0.739466	0.368716	0.0996709	2.05561	0.297277
AT3G14280	0	0.847997	0.564187	-0.0418202	1	0.598637	0.452748	2.19265	0.0117677	-0.340075	0.590344	4.98055	0.0013844	-0.807355	0.484651	-0.785875	0.597709	1.11103	0.121549	1.93681	0.0531215	-0.250962	0.653939	3.25696	0.0609451	38.8198	0.901125	0.299353	0.0619247	0.151287	0.209185
AT5G09520	0	0.247928	0.735879	1.2854	0.167578	0.807355	0.0961418	1.16993	0.0378279	0	1	3.41785	0.27701	-0.263034	0.728333	0.514573	0.391528	0.652077	0.242985	0.247928	0.735879	-0.584963	0.361595	1.00105	0.290753	38.9842	0.427769	0.106251	0.649361	1.00343	0.546675
AT5G04720	0	0.393517	0.304272	0.649585	0.119864	0.102527	0.680037	0.813134	0.0270079	-0.872958	0.0148818	0.755253	0.558497	-0.378377	0.300893	-1.01743	0.247741	-0.37571	0.482904	1.08714	0.00464117	-0.860668	0.0155151	-0.194826	0.895005	45.0366	4.55664	1.76352	0.144042	0.00709742	1.68925
AT5G24770	0	0.123447	0.701984	0.0595208	0.876468	1.11442	3.65829e-08	1.61759	3.59894e-06	0.0650198	0.859109	-1.02571	0.435558	-0.120156	0.765975	0.569532	0.515848	1.60654	0.00343958	0.407175	0.259807	0.151474	0.672805	-1.12074	0.481731	46.0462	0.808191	0.18073	0.597214	0.395683	0.0443165
AT1G52200	0	0.429113	0.48386	1.82875	0.000547488	1.44824	2.65305e-06	2.03953	1.58409e-06	2.00669	2.46407e-08	1.97982	0.137927	-0.444279	0.320429	-1.00504	0.252687	1.47714	0.00672954	2.39456	7.07655e-08	1.90034	1.02688e-07	-0.974763	0.523503	66.3347	3.43192	0.00987235	0.0800327	0.0272057	2.93387
AT5G56870	0	0.640791	0.322558	1.37397	0.0259392	0.277681	0.475463	1.91823	1.67912e-05	-0.493289	0.146523	2.43078	0.0724816	-0.65869	0.0233177	-3.87459	0.000230575	-1.58938	0.00607212	1.72692	0.000360255	-0.494933	0.141097	0.361254	0.807216	81.7309	2.10059	1.42556	0.0524547	0.00166735	0.740694
AT2G31110	0	-0.173648	0.777789	-0.056881	0.934319	0.184722	0.584956	1.02031	0.0186782	0.74366	0.0673396	1.25651	0.340885	0.174546	0.765041	-0.109498	0.90979	0.802554	0.173158	0.840956	0.0738491	0.635806	0.116354	0.109215	0.941279	120.167	0.320097	0.624529	0.0962562	0.0780722	0.838835
AT5G03260	0	-0.746552	0.435474	1.61334	0.0280599	2.31618	1.80051e-11	2.2353	4.85337e-06	0.398549	0.63684	-0.140373	0.942851	0.751321	0.570662	1.32193	0.387053	1.95842	0.0193887	2.59449	2.19056e-07	0.0473057	0.968066	-0.945584	0.598041	221.276	0.0992132	0.0836559	0.0743378	0.78428	0.742845
AT4G27140	1	1.19265	0.253956	7.08544	4.35088e-33	0.251539	0.658738	-0.304855	0.627103	0.415037	0.571588	9.88424	0.000130336	1.19265	0.0590602	1.36923	0.0254307	0.222392	0.845019	-0.584963	0.310505	0	1	10.3401	0.00932616	0	0.67594	0.0612407	0.315502	0.995204	0.0225385
AT3G21370	1	0.263034	0.831812	1.58496	0.00222144	0	1	0.137504	1	-0.263034	0.831812	10.5044	1.31624e-05	0.263034	0.831812	-0.125531	1	-0.263034	0.831812	0.137504	1	0	1	10.4961	0.000648009	0	1.17042	1.00766	0	1.00766	0.000395736
AT4G19620	1	0.263034	0.831812	4.47249	0.00109732	0	1	0	1	0	1	0.584963	0.424356	0.263034	0.831812	2.43296	0.0671078	0	1	0	1	0	1	0.143074	0.998604	0	0.295265	0	0	0	0.605297
AT5G35660	1	0.263034	0.831812	1.58496	0.00222144	0	1	0	1	0	1	7.15279	2.75421e-05	0.263034	0.831812	0	1	0	1	0	1	0	1	7.36321	9.32392e-05	0	0.99874	0	0	0	0.0144936
AT5G55800	1	0.263034	0.831812	2.16993	0.0241277	0.137504	1	0	1	0	1	1.37851	0.011331	0.263034	0.831812	0.263034	0.831812	0	1	0	1	0	1	0.143074	0.998604	0	0.78313	0.985663	0	0	0.810875
AT1G09550	1	0.137504	1	2.3505	0.0443395	0	1	0	1	0	1	0.137504	1	0.137504	1	0	1	0.137504	1	0	1	0	1	0.908609	0.157095	0	0.99915	0.985663	0	0	0.735709
AT3G17320	1	0.137504	1	1.63227	0.00218913	0	1	0	1	0.137504	1	1.72247	0.021399	0.137504	1	1.26303	0.0243065	0.137504	1	0	1	0	1	0.521585	0.511839	0	0.127441	0.985663	0	0.985663	0.534663
AT5G33395	1	0.137504	1	4.52356	0.000687205	0	1	0	1	0	1	0.378512	0.67764	0.137504	1	0	1	0	1	0.378512	0.67764	0	1	0.728036	0.294228	0	0.999558	0	0.994744	0	0.3153
AT5G51760	1	0.137504	1	1.26303	0.0243065	0.263034	0.831812	0	1	-0.137504	1	6.47249	0.000240462	0.137504	1	-0.137504	1	0	1	0.263034	0.831812	0.137504	1	6.49357	0.000372532	0	1.24213	0.992454	0.992454	137.504	0.00162578
AT1G11470	1	0	1	2	0.0122931	0.137504	1	0.137504	1	0	1	2.07039	0.0758679	0	1	1.26303	0.0243065	0	1	0	1	0	1	0.991071	0.111993	0	0.225714	0.985663	0.985663	0	0.35232
AT1G28500	1	0	1	1.20163	0.035082	0	1	0.137504	1	-0.137504	1	2.7866	0.39384	0	1	0.241008	0.83882	0	1	0.137504	1	0	1	2.313	0.0864682	0	0.664958	0	0	1.01476	0.0928332
AT1G60410	1	0	1	1.26303	0.0243065	0.137504	1	0	1	0	1	1.53605	0.0101088	0	1	0.137504	1	0	1	0	1	0	1	1.06907	0.0786524	0	0.802496	0.985663	0	0	0.179117
AT1G63200	1	0	1	1.63227	0.00218913	0.137504	1	0	1	0	1	1.07039	0.0707556	0	1	0.263034	0.831812	0	1	0	1	0	1	0.521585	0.511839	0	0.721674	0.985663	0	0	0.344299
AT1G63205	1	0	1	1.43296	0.00763208	0.137504	1	0.137504	1	0	1	0.263034	0.831812	0	1	0.485427	0.541256	0	1	0	1	0	1	0.521585	0.511839	0	0.493407	0.985663	0.985663	0	0.328686
AT1G63206	1	0	1	1.96347	0.0105128	0	1	0	1	0	1	3.32193	0.578159	0	1	0.678072	0.32694	0	1	0	1	0	1	2.43586	0.105055	0	0.486242	0	0	0	0.153838
AT2G05510	1	0	1	1.32193	0.0166739	0.137504	1	0	1	0	1	8.38327	2.26795e-06	0	1	0	1	0	1	0	1	0	1	4.82115	0.0158856	0	0.998489	0.985663	0	0	0.269727
AT2G13910	1	0	1	1.20163	0.035082	0	1	0	1	0	1	3.76553	0.420025	0	1	0	1	0	1	0	1	0	1	0.628501	0.391922	0	0.998338	0	0	0	0.713605
AT2G15327	1	0	1	1.80735	0.00519795	0.378512	0.67764	0.137504	1	0	1	1.848	0.0348315	0	1	1.26303	0.0243065	0	1	0.137504	1	0	1	0.821146	0.216849	0	0.177165	0.994744	0	0	0.384424
AT2G20620	1	0	1	1.24101	0.0200739	0.347923	0.690038	0.447459	0.557197	0	1	2.24101	0.220142	0	1	0.485427	0.541256	0.485427	0.541256	0.125531	1	0.137504	1	2.38408	0.145447	0	0.437148	0.164606	0.559885	0.985663	0.0309209
AT2G35270	1	0	1	1.926	0.00892099	0.137504	1	0	1	0	1	3.45943	0.55792	0	1	0.765535	0.247789	0.263034	0.831812	0	1	0	1	0.628501	0.391922	0	0.430833	0.311849	0	0	0.692171
AT3G28230	1	0	1	1.37851	0.011331	0.263034	0.831812	0	1	0	1	4.46597	0.0756372	0	1	0.847997	0.184933	0.137504	1	0.678072	0.32694	0	1	4.465	0.0289655	0	0.238058	0.311849	0.997059	0	0.000108876
AT3G50990	1	0	1	1.39855	0.00642658	0	1	0.125531	1	0	1	2	0.129969	0	1	0.137504	1	0	1	0.125531	1	0	1	1.63784	0.0589777	0	0.819898	0	0	0	0.0994993
AT4G05500	1	0	1	1.80735	0.00519795	0	1	0	1	0	1	0	1	0	1	1.20163	0.035082	0	1	0	1	0	1	0.143074	0.998604	0	0.20117	0	0	0	0.986214
AT4G08263	1	0	1	2	0.0359598	-0.137504	1	-0.137504	1	0	1	-0.137504	1	0	1	0.378512	0.67764	0	1	-0.137504	1	0	1	0.00557026	1	0	0.681151	1.01476	0	0	1.10113
AT4G16050	1	0	1	1.20163	0.035082	0.137504	1	0	1	0.137504	1	0.485427	0.541256	0	1	0.137504	1	0.137504	1	0.137504	1	0	1	1.14307	0.0544687	0	0.793454	0	0.985663	0.985663	0.403341
AT5G17110	1	0	1	2.10434	0.0188055	0	1	0.137504	1	0	1	0.137504	1	0	1	1.20163	0.035082	0	1	0	1	0	1	0.280577	0.818167	0	0.272887	0	0.985663	0	0.340586
AT5G38195	1	0	1	1.32193	0.0166739	0	1	0	1	0	1	1.80735	0.0298289	0	1	0	1	0	1	0	1	0	1	1.67913	0.0302154	0	0.998489	0	0	0	0.0367576
AT5G43770	1	0	1	1.20163	0.035082	0	1	0.137504	1	0	1	4.92125	0.0189801	0	1	0	1	0	1	0.137504	1	0	1	4.59593	0.02394	0	0.998338	0	0	0	0.0341745
AT5G47600	1	4.39232	2.78952e-10	5.25226	1.34328e-16	-0.374396	0.554367	0.703607	0.521329	0.0995357	1	4.51277	0.00532825	4.39689	4.24404e-06	4.87564	2.77861e-05	0.440573	0.48685	0.36257	0.73406	0.0931094	1	4.67557	0.00483159	0.000520148	0.0371791	11.9537	0.31927	0.0330153	0.0177143
AT1G28390	1	1.14152	0.0165083	0.410284	0.466149	-0.196265	0.557379	0.0740006	0.875463	0.111361	0.828018	0.529054	0.690815	1.1394	0.0712354	0.304006	0.762947	-0.026967	0.979495	-0.515477	0.317711	0.107413	0.827203	-0.413692	0.775278	0.000929298	0.148373	0.765251	1.34132	0.0178833	8.03281
AT2G47680	1	0.784712	0.12412	1.04211	0.0488917	-0.077243	0.824568	0.108624	0.819201	-0.0468666	0.929323	0.788676	0.552074	0.786668	0.177737	0.247581	0.798724	0.23644	0.722868	0.108624	0.830593	-0.0711332	0.879165	-0.126814	0.931586	0.00124309	0.615109	1.94596	0	0.209195	1.37904
AT2G25330	1	3.22607	0.0319596	6.96413	1.2467e-25	0.36257	0.596615	0.947533	0.0595839	0.263034	0.831812	6.74531	4.9896e-05	3.21723	0.0784559	6.42291	2.71279e-08	1.1375	0.0501025	0.0995357	1	0.263034	0.831812	5.80739	0.00104408	0.00137113	0.0404233	0.515909	0.808333	0	0.0747066
AT5G16410	1	1.91772	0.000270167	0.87721	0.202904	0.574867	0.124874	1.44565	0.00213109	0.0554951	0.915188	-1.42513	0.427404	1.91225	0.000318434	-1.01421	0.318904	-0.0285692	0.974546	0.55446	0.32406	0.118807	0.801362	-2.47239	0.170325	0.00142707	14.0102	1.10056	0.445124	0.359112	0.268836
AT3G25080	1	4.88753	1.29671e-06	4.0268	0.0261434	0.137504	1	0	1	0	1	1.43296	0.00763208	4.90207	1.19715e-06	2.926	0.134501	0	1	0	1	0	1	1.67913	0.0302154	0.00148579	0.158279	0.985663	0	0	0.0790496
AT3G48280	1	2.73697	0.000100683	1.88952	0.0393654	0.372809	0.573476	0.547488	0.521175	0.758992	0.281394	1.49596	0.416403	2.74624	0.00606098	3.44422	0.00198982	1.48938	0.222601	0.415037	0.659138	0.68966	0.264255	1.35752	0.437383	0.00169142	0.291374	0.598959	0.137322	0.0477937	0.0484823
AT1G18910	1	0.853585	0.0679587	1.0132	0.0409219	-0.0567957	0.860212	0.129283	0.768604	-0.114643	0.799629	0.965105	0.456883	0.857186	0.12643	0.213779	0.819096	0.373107	0.543929	-0.065095	0.893806	0.0319092	0.948866	-0.534998	0.709948	0.00210262	0.650475	1.35057	2.93676	1.81526	3.4716
AT3G05300	1	3.3505	0.0412237	3.07039	0.174568	0	1	0	1	0	1	3.43296	0.564223	3.33628	0.0675012	0.678072	0.32694	0	1	0	1	0	1	3.3603	0.122603	0.00212503	0.637873	0	0	0	0.010692
AT3G21040	1	3.60638	4.0015e-06	3.70044	1.37591e-05	0.106915	0.919874	1.29956	0.226374	1.68281	0.0323445	3.96253	0.0189941	3.62449	8.02178e-05	3.52026	0.00318773	0.395929	0.464489	0.736966	0.529643	1.77259	0.00583244	3.11034	0.0703834	0.00250376	0.0249468	0.572481	0.275981	0.0259674	0.120453
AT3G07130	1	1.01505	0.175549	1.53362	0.0453349	0.223833	0.63404	-0.182591	0.794207	-0.606336	0.347309	1.88179	0.220454	1.02066	0.217998	0.985786	0.332634	0.13493	0.878978	0.347923	0.601068	-0.0139392	1	0.583115	0.720812	0.00275069	0.217272	0.246432	3.17043	0.958144	0.526438
AT5G57785	1	1.34912	0.00429006	1.20411	0.0197599	-0.498879	0.152421	1.03309	0.0149064	-1.15628	0.00517539	3.51407	0.0161695	1.35833	0.00174228	-1.6466	0.0762354	-1.29073	0.0332259	0.903092	0.0480507	-1.24302	0.00298132	2.83395	0.0819614	0.00340025	6.47159	0.442966	0.0670725	0.0361843	0.107104
AT1G73680	1	1.08052	0.00851598	1.31159	0.00299361	0.221341	0.420585	0.443282	0.266324	0.604122	0.10029	1.98008	0.138167	1.07173	0.00678623	0.20465	0.814852	0.278064	0.612562	0.673003	0.108185	0.67003	0.06559	1.70952	0.272618	0.00407963	0.729094	0.11313	0.205422	0.051646	0.0732921
AT1G12064	1	1.61471	0.0972689	4.09803	0.000261184	-0.540568	0.442068	-0.540568	0.442068	0	1	5.85175	0.000522267	1.62803	0.00825217	2.94486	0.135185	0.137504	1	-0.540568	0.442068	0.241008	0.83882	4.81903	0.00648403	0.00410553	0.163689	1.69068	0	0.99177	0.0967619
AT3G21030	1	3.26383	9.46771e-05	3.27563	0.000506631	0.980891	0.230903	-0.0384741	1	1.90332	0.014801	3.19916	0.0856508	3.29278	0.000247588	2.5119	0.0674697	1.72085	0.155053	-0.293731	0.754455	1.97575	0.00116373	2.71533	0.133728	0.00441505	0.131917	0.273679	0.773025	0.018662	0.0817767
AT5G57190	1	2.26303	0.00117555	2.32769	0.00219866	0.333424	0.550993	0.454176	0.535493	0.367732	0.617783	-2	0.715152	2.24286	0.0019853	1.29373	0.263929	1.37672	0.0870601	0.464668	0.547094	-0.169925	0.781054	-1.85693	0.352989	0.00447612	0.285354	0.609351	0.0113943	2.69088	0.0371145
AT5G11100	1	1.9301	0.0178441	1.49791	0.137808	0.130397	0.872147	0.390459	0.678269	-0.201634	0.825333	3.78207	0.0105276	1.9486	0.0414259	0.968291	0.567804	0.520832	0.670647	0.597902	0.514454	0.400538	0.529367	3.41945	0.0291968	0.00476792	0.214576	0.597701	0.209461	2.99731	0.0503391
AT1G12550	1	1.2667	0.0341108	1.08857	0.106142	0.315614	0.424755	0.258828	0.642902	0.121015	0.868866	0.0311609	0.987886	1.28085	0.100447	1.32912	0.196981	1.43296	0.0497043	0.0856087	0.893372	0.121306	0.834922	0.0982859	0.950945	0.00554898	0.099413	0.638274	0.500003	0.00119062	0.510662
AT5G60760	1	2.12928	0.0476347	3.51096	6.52551e-05	-0.736966	0.232033	0.292782	0.798923	-0.186413	0.809214	6.88448	4.42419e-05	2.15433	0.0983792	1.22239	0.524824	0.165059	0.890457	-0.112475	0.935073	-0.0962153	0.92002	6.66546	0.00074146	0.005844	0.483294	1.58276	2.22293	0.321414	0.0161613
AT3G14360	1	1.41504	0.0512938	2.42525	0.00020482	-0.113657	0.837188	0.135515	0.847069	-0.0836579	0.929166	3.92283	0.00597685	1.39734	0.0990397	0.536753	0.695584	-0.105353	0.937254	-0.0220263	0.987577	-0.450661	0.454303	3.51548	0.0245703	0.00628986	0.637144	0.0382645	1.36413	0.689442	0.0547497
AT3G12520	1	1.36431	0.00819071	0.683104	0.27249	-0.111748	0.769117	0.76184	0.10302	-0.181998	0.73226	1.24273	0.356546	1.34645	0.0595885	0.180572	0.864702	0.691369	0.323992	0.437267	0.400148	-0.0103419	1	1.24261	0.388887	0.00658406	0.580508	1.38083	0.270228	0.901839	4.85877e-05
AT5G25470	1	3.82782	9.77105e-07	3.64879	5.38322e-05	-0.175087	0.823847	0.228269	0.830443	-0.163499	0.81862	2.09954	0.490386	3.77712	4.51924e-06	1.7318	0.350353	0.550197	0.567024	-0.0418202	1	-0.253757	0.65643	0.440056	0.823096	0.00666448	0.356146	1.92327	1.43322	0.217355	0.65293
AT3G26120	1	0.925999	0.260522	3.17792	0.0305767	-0.736966	0.215327	0	1	-0.137504	1	2.58496	0.589619	0.938599	0.0895311	0.862496	0.149613	0	1	-0.621488	0.296206	-0.125531	1	1.79843	0.366656	0.00675026	0.572782	1.00272	1.00323	0.0458661	0.179354
AT5G20420	1	1.23644	0.193351	1.86546	0.0468208	-0.235628	0.774355	0.538096	0.550077	-0.125531	0.903492	3.13885	0.0470713	1.25376	0.213607	0.0874628	0.975145	0.196397	0.885373	0.269607	0.79762	-0.596103	0.345642	2.69134	0.0841211	0.00694825	0.909497	11.6039	0.331589	0.653905	0.0767308
AT5G13790	1	2.24207	0.000366845	2.10692	0.0028667	-0.407658	0.460327	-1.29445	0.143585	-0.103093	0.920048	1.34832	0.422344	2.21105	0.00513097	0.617752	0.698856	-0.334419	0.793176	-1.06817	0.232379	-0.259087	0.682716	1.34952	0.379948	0.00696274	0.546148	0.0989612	0.0958545	0.433099	0.000446346
AT4G28520	1	4.28011	8.05484e-15	8.70765	2.15245e-63	-1.08489	0.187045	-0.428843	0.706195	0	1	10.7648	0.50405	4.21723	0.000946048	6.45615	2.27428e-08	0.137504	1	-0.222392	0.854861	0	1	10.8911	0.752514	0.00739789	0.148459	1.29301	0.317991	0	0.00583041
AT5G09210	1	4.56682	4.14891e-05	4.71149	0.000110058	0	1	0	1	0	1	0.584963	0.424356	4.49825	6.05453e-05	2.70044	0.111306	0	1	0.137504	1	0	1	0.908609	0.157095	0.0075619	0.271253	0	0.985663	0	0.216403
AT5G61160	1	3.41181	0.000139458	1.6845	0.452238	2.15843	0.00406365	1.21501	0.267639	1.81684	0.000342825	-1.22239	0.0509625	3.35364	1.40233e-07	-0.0681715	0.978915	1.03291	0.230299	-0.283793	0.647295	1.94902	0.000134616	-0.576818	0.544068	0.00859654	1.08301	0.352456	1.60606	0.035081	0.359209
AT1G68610	1	1.26303	0.0243065	0.584963	0.424356	0	1	0	1	0.485427	0.541256	0.137504	1	1.24101	0.0200739	0	1	0	1	0	1	0.241008	0.83882	0.280577	0.818167	0.00878928	0.996593	0	0	0.33554	0.340586
AT3G47540	1	2.51515	3.95896e-09	1.5165	0.00347119	0.1361	0.694915	-0.443607	0.385173	0.824273	0.0934193	-0.853408	0.58553	2.56136	3.70014e-05	1.74357	0.0755461	1.86117	0.00533346	-0.16319	0.761853	0.993602	0.0465291	-1.71732	0.262986	0.00909957	0.0696085	0.86285	0.463654	0.0930446	0.336319
AT1G16705	1	5.42728	3.54787e-20	3.41913	0.000404973	0.313158	0.677383	1.0217	0.362559	0.50696	0.301996	2.94996	0.133192	5.52718	1.4889e-18	2.8501	0.0733969	0.796467	0.217546	0.862496	0.44508	0	1	3.80949	0.0218969	0.00911747	0.0907358	0.434777	0.0844021	0.99607	0.127122
AT3G09160	1	1.93451	0.00124959	1.5387	0.0297163	-0.261328	0.576097	-0.143492	0.825741	0.188445	0.76983	-3.15295	0.307131	1.89885	0.0116161	1.81691	0.0720329	-0.568284	0.599623	0.0989665	0.886911	0.0874628	0.891773	-2.30361	0.215257	0.00929707	0.0828594	0.370893	5.70152	0.363366	0.155712
AT4G15960	1	1.86716	0.0497413	2.24511	0.0224077	0.584963	0.452803	0.736966	0.477383	-0.632268	0.443012	2.63743	0.146278	1.90244	0.0256972	0.865983	0.522923	0.615659	0.545483	0.752907	0.485148	-0.139725	0.843396	1.872	0.29903	0.0093542	0.443009	0.0255249	0.0106856	0.639673	0.169664
AT4G19030	1	3.03814	0.0534051	3.70044	0.017129	0.514573	0.391528	0.192645	0.855536	0	1	6.1219	0.000299151	2.98019	0.000101787	1.47275	0.257682	-0.807355	0.447943	-0.222392	0.845019	0	1	5.25458	0.00286047	0.00962466	0.430455	4.54612	14.9577	0	0.0762247
AT1G18280	1	1.58496	0.00323123	2.24101	0.0683303	0	1	0.241008	0.83882	0	1	0.628031	0.344928	1.61667	0.118858	0.263034	0.728333	-0.447459	0.557197	0.628031	0.344928	-0.206451	0.850554	1.2072	0.0470025	0.00989778	0.789282	1.00449	0.444323	1.00978	0.315242
AT2G34850	1	1.80735	0.0108626	0.838456	0.364759	-0.253286	0.664091	0.215389	0.763918	-0.215729	0.784312	0.139725	0.949718	1.84549	0.204847	0.830075	0.671595	0.25634	0.831173	-0.0882272	0.921614	0.459432	0.458197	0.822673	0.622404	0.0104341	0.00501705	100.85	2.35066	2.74787	0.70816
AT1G27560	1	4.79796	1.22995e-06	4.1479	0.00604242	-0.137504	1	-0.137504	1	0	1	1.29546	0.02032	4.69488	7.66303e-06	2.1375	0.0291628	0	1	-0.137504	1	0	1	0.143074	0.981869	0.010856	0.31975	1.01476	0	0	0.799971
AT2G41470	1	5.85798	2.90537e-14	4.88076	3.10649e-06	0.29956	0.711071	0.106915	1	0.29956	0.711071	4.35484	0.0417251	5.98868	6.80169e-15	3.06774	0.114449	0	1	0.29956	0.711071	0.415037	0.571588	4.32528	0.0285318	0.0110311	0.228038	0.993368	0.47162	0.161146	0.00340534
AT3G21010	1	1.99048	0.00424835	1.81457	0.0234743	0.736966	0.111729	0.729352	0.251295	1.43063	0.00561302	1.714	0.304991	1.94698	0.0088001	1.59883	0.123732	1.04122	0.207587	0.233199	0.761788	1.11433	0.0294882	1.36547	0.388752	0.011041	0.0631649	0.170913	0.514387	0.124188	0.113108
AT2G19910	1	0.5101	0.388022	1.39762	0.0110856	-0.621145	0.110073	0.354608	0.470597	0.220599	0.677418	1.35635	0.311345	0.521537	0.533584	1.20979	0.224713	0.198904	0.800591	-0.318582	0.574263	0.412126	0.427494	1.38888	0.33631	0.0110652	0.0719826	1.95138	17.7036	0.301748	0.0118413
AT4G26466	1	1.848	0.00170944	1.53605	0.00337785	0	1	0	1	-0.137504	1	1	0.0987372	1.80735	0.0345446	0.447459	0.557197	0.125531	1	0	1	-0.263034	0.831812	0.280577	0.818167	0.0111124	0.548269	0.984318	0	0.314979	0.56092
AT1G53830	1	1.73081	0.118351	1.06012	0.583301	-1.09516	0.095632	-0.600393	0.539645	-0.796467	0.329861	2.66458	0.150965	1.77018	0.034918	-0.520832	0.788315	-1.65208	0.159615	-1.55459	0.04113	-0.545968	0.37855	0.173447	0.941368	0.0112373	2.92072	0.202868	0.443198	0.186878	0.877151
AT2G07706	1	0.476438	0.643993	2.82073	6.2077e-05	0.0310269	0.97989	-0.501194	0.613165	0.0317089	1	2.24462	0.17719	0.465664	0.789212	-0.40439	0.822897	-0.684498	0.498583	-0.114171	0.915335	-0.106915	0.902157	-0.210563	0.91312	0.0114124	1.33361	1.09832	0.630983	1.89361	1.20585
AT1G15300	1	2.05285	0.00144735	1.73481	0.0218613	-0.338169	0.527911	-0.159199	0.828106	0.426815	0.557879	1.59212	0.326236	2.00468	0.0123084	1.23919	0.298956	0.478654	0.657242	-0.379589	0.625557	0.318176	0.58288	1.32965	0.384714	0.0118672	0.16654	5.7327	0.410572	0.145435	0.0897718
AT4G30650	1	0.680192	0.104925	1.06228	0.016518	-0.184425	0.508867	-0.434403	0.292932	0.503495	0.145543	2.74213	0.0593563	0.664084	0.0469833	-0.0958095	0.914281	-1.25965	0.0203781	-0.378172	0.389129	0.473581	0.168318	2.00234	0.218393	0.0119647	1.19579	0.745611	0.0693713	0.0305539	0.155861
AT1G47840	1	1.8606	0.00132833	2.0595	0.00062198	-0.0941222	0.840503	-0.0941222	0.884328	0.188662	0.711685	1.77666	0.217275	1.81558	0.00244023	1.02106	0.29905	0.556393	0.431997	-0.389947	0.554083	0.283499	0.559607	0.280577	0.858775	0.0122402	0.336875	1.40115	0.613656	0.20001	0.726522
AT2G21930	1	1.34395	0.019133	3.52838	0.0597943	-0.115477	1	0.884523	0.0988718	0.137504	1	4.43399	0.0337245	1.37851	0.011331	2.1375	0.0291628	0.137504	1	0.884523	0.0988718	0.678072	0.32694	3.65209	0.0648703	0.012684	0.245396	10.5293	0	0.661185	0.0966731
AT1G15170	1	1.51798	0.00185688	1.29605	0.016054	0.402965	0.228162	-0.393821	0.444534	-0.330721	0.457571	1.84242	0.163765	1.47925	0.00250561	0.422532	0.644553	0.349711	0.570448	-0.206451	0.704837	-0.333737	0.437817	0.957282	0.504929	0.0129108	0.507687	0.0705646	0.313186	0.00455301	0.315929
AT3G24780	1	1.90465	0.0862825	2.45025	0.0204182	0.355095	0.677001	-0.140863	0.912202	-0.192645	0.765992	-0.0687128	0.9922	1.85561	0.278069	2	0.286826	0.0588937	1	0.0972972	0.950688	0.36257	0.470879	-0.639335	0.704847	0.0130353	0.101129	0.712042	5.72977	3.2294	0.808192
AT1G79360	1	2.8685	3.98495e-06	2.08832	0.0095118	-0.541894	0.430572	0.0710831	0.942859	-1.02385	0.0949024	1.02885	0.571647	2.945	5.94913e-08	0.0916305	0.937942	-1.64534	0.103033	-0.325576	0.736198	-0.794251	0.145029	0.171929	0.928531	0.0131545	0.915094	0.504955	1.57097	0.126422	0.712453
AT3G07260	1	2.8618	0.0100117	2.64829	0.0840035	-0.308122	0.560065	-0.115477	0.904879	0.387023	0.584665	1.44931	0.773424	2.9386	0.0424506	2.02748	0.138615	0.547488	0.377086	-0.241008	0.683796	0.152003	0.871415	1.50872	0.458756	0.0132353	0.132714	3.54487	0.354122	0.434397	0.0200727
AT1G50830	1	2.8893	0.0207821	3.06413	0.0313701	-0.211504	0.755229	-0.459432	0.417692	0.321928	0.617719	-0.652077	0.242985	2.96683	0.0130967	2.06609	0.260745	0.584963	0.268187	0.125531	0.882996	0.710493	0.160105	-0.615918	0.335055	0.0132357	0.194466	2.12132	1.76246	0.375635	0.0285614
AT3G53370	1	2.46831	7.84192e-07	1.88805	0.00124062	0.256492	0.52635	0.511305	0.345995	-0.323838	0.505119	1.56965	0.26806	2.40147	6.39144e-06	0.953457	0.311462	0.283248	0.678819	0.206451	0.734974	0	1	0.917414	0.531243	0.0137185	0.328677	0.0493892	0.423552	1.00621	0.262041
AT3G50980	1	2.16993	0.0059997	3.926	0.041599	0.137504	1	0	1	0.137504	1	8.57365	1.84963e-06	2.23266	0.0195318	0.925999	0.136046	0.137504	1	0.378512	0.67764	0.378512	0.67764	8.62528	6.00802e-05	0.0142433	0.618047	0	0.994744	0.465253	0.00300156
AT4G27250	1	2	0.126596	2.93289	0.00580257	0.479168	0.526086	0.415037	0.675983	0.201634	0.760792	2.80735	0.174332	2.05889	0.212191	1.53605	0.367767	0.321928	0.582106	-0.137504	0.896565	0.0588937	1	2.4296	0.192781	0.0145026	0.312425	0.195792	1.97665	0.543715	0.0721057
AT3G30460	1	1.73697	0.110268	0.481127	0.833039	-1.0614	0.115253	-1.67807	0.026853	-0.125531	1	0.938599	0.840876	1.7885	0.0133355	2.02975	0.092241	0.807355	0.162756	-0.125531	0.929916	0.125531	1	0.767565	0.696304	0.0146083	0.616275	7.41435	0.861755	125.531	0.100128
AT1G02770	1	6.19885	2.58059e-26	6.04712	3.28619e-21	0	1	0.624491	0.39066	0.862496	0.166106	5.70506	0.000348761	6.38586	6.40267e-23	4.58223	3.05032e-05	0	1	0.662965	0.375024	1.52356	0.00470939	5.43923	0.00151446	0.0148576	0.13779	0	0.0298375	0.276821	0.0238493
AT4G29270	1	2.6877	1.73011e-06	2.69727	7.52252e-06	0.305345	0.509869	0.338323	0.592186	0.152003	0.82716	4.21001	0.00357003	2.77024	2.25476e-05	1.85491	0.0679588	0.789433	0.32511	-0.0848889	0.914693	0.236067	0.680136	2.08793	0.163304	0.0151176	0.184964	0.441373	1.65684	0.21551	0.336841
AT4G34860	1	1.98162	3.49666e-05	1.85483	0.000391036	-0.470891	0.22286	0.396659	0.42005	-0.70711	0.123458	3.13657	0.0230863	1.92094	3.79456e-05	0.275403	0.768488	-0.787528	0.243024	0.180035	0.74165	-0.866498	0.0502439	2.53452	0.0971539	0.0155405	0.740738	0.252016	0.374332	0.101418	0.106123
AT2G01810	1	2.76939	0.0509839	1.93289	0.0294033	0.241008	0.83882	0.125531	1	-0.125531	1	0.241008	0.83882	2.68182	0.115661	0.807355	0.162756	-0.125531	1	0.447459	0.557197	0	1	0.00557026	1	0.0160572	0.410442	3.12009	0.559885	1.01619	0.947137
AT3G11165	1	4.58033	2.15133e-06	4.9542	1.59292e-06	0	1	1.46949	0.00449121	0	1	4.7047	0.0208897	4.73533	2.28443e-06	4.04836	0.00417265	0.347923	0.690038	1.72583	0.00731408	-0.137504	1	4.41418	0.024262	0.0166345	0.100597	0.994284	0.0801736	1.01476	0.0318526
AT4G12210	1	0.485427	0.541256	1.926	0.00892099	0	1	0	1	0.263034	0.831812	0	1	0.469485	0.47313	1.07039	0.0707556	0.263034	0.831812	0	1	-0.378512	0.67764	0.143074	0.998604	0.0166594	0.285357	0.992454	0	5.65352	0.986214
AT1G65330	1	2.91146	0.0232406	0.415037	0.605441	0.514573	0.301194	-0.14439	0.874629	-0.691878	0.315159	-0.584963	0.310505	2.81511	0.000445025	-0.63743	0.663415	-0.807355	0.365874	-0.14439	0.874629	-0.973033	0.111591	-0.789812	0.187866	0.0168195	4.77542	4.54612	0	0.169074	0.149223
AT1G48530	1	3.32193	0.0425312	2.82782	0.134282	0.137504	1	0.263034	0.831812	0	1	1.76553	0.0253561	3.43741	0.0323943	1.62803	0.0161802	0	1	0	1	-0.125531	1	2.10655	0.0613827	0.0170791	0.26914	0.985663	0.992454	1.01619	0.0880242
AT2G44910	1	1.01495	0.014717	0.122397	0.806546	-0.348948	0.226404	-0.27435	0.510899	-0.446334	0.339421	-0.702319	0.592976	1.05063	0.0550636	-1.0313	0.304611	-0.5974	0.385723	-1.33703	0.00502228	-0.453005	0.310204	-1.22272	0.396325	0.0172549	1.27213	0.263093	0.660305	0.007435	0.270614
AT1G25410	1	2.26303	0.00830195	0.378512	0.67764	0	1	0	1	0	1	0	1	2.18442	0.039563	0	1	0	1	0	1	-0.137504	1	0.143074	0.998604	0.0176673	0.994744	0	0	1.01476	0.986214
AT5G45730	1	1.29546	0.108703	1.79691	0.0352588	-0.0146468	1	0.125531	0.886575	0.514573	0.518497	2.35649	0.14232	1.34239	0.223806	1.15347	0.438728	0.0857299	0.960894	-0.0443941	0.972534	0.38247	0.539276	1.75689	0.264705	0.0177799	0.217937	1.37346	2.04392	0.146938	0.145696
AT3G19230	1	2.44815	0.0196424	1.06054	0.637251	0.040642	1	-0.175087	0.860271	0.189034	0.835047	-0.959358	0.42245	2.53887	0.00242533	-0.217591	0.919492	-0.785875	0.471295	-0.129283	0.91108	0.27208	0.677842	-1.17885	0.250123	0.018184	1.51267	1.11206	0.151482	0.179321	0.10275
AT3G16900	1	1.19265	0.0368893	1.05063	0.0679948	0	1	0.514573	0.391528	0.192645	0.855536	2.79256	0.635374	1.23704	0.0598513	0.652077	0.242985	0.280108	0.7201	-0.222392	0.845019	0.192645	0.855536	1.76198	0.201092	0.0182565	0.233794	0.992911	2.50515	0	0.226175
AT2G15400	1	2.67328	0.000434277	2.88338	0.000375892	0.0641303	0.954331	0.295456	0.780865	0.971986	0.155412	2.71716	0.113855	2.77317	0.000292971	1.69188	0.14064	0.365649	0.765316	0.14543	0.906756	0.939627	0.0946847	2.41156	0.137859	0.0183325	0.26031	0.698317	0.338745	0.0169095	0.0595617
AT1G67810	1	0.86507	0.512065	2.38247	0.0121628	-0.0794345	0.946399	-0.485427	0.668799	-0.17603	0.733454	3.34239	0.0438614	0.898555	0.216733	-0.154171	0.885885	0.148099	0.843369	-0.807355	0.461389	0.237579	0.635348	2.16227	0.215909	0.0189646	1.13735	3.21992	0.249406	6.50856	0.214309
AT2G25540	1	2.10852	0.121296	5.09803	2.40831e-08	1.08746	0.0204498	-0.0931094	1	-0.206451	0.850554	0.0874628	1	2.02975	0.0539646	2.98793	0.100647	0.485427	0.405032	0.169925	0.864166	0.115477	1	0.843513	0.323413	0.019027	0.260895	0.382272	3.33734	3.61824	0.810364
AT1G20480	1	1.73335	0.00645795	1.16189	0.138706	-0.202987	0.672385	-0.0181473	0.98819	-0.879706	0.0761771	0.336283	0.849382	1.66731	0.00271731	-0.247438	0.808897	-0.616671	0.391507	-0.0181473	0.98888	-1.03213	0.0387988	-0.520643	0.76664	0.0194105	1.53781	0.505938	0	0.0798114	4.69911
AT1G13950	1	1.87447	0.000540982	1.60407	0.00879108	0.191843	0.638866	0.0127673	0.990944	-0.111748	0.830742	1.1834	0.420675	1.79998	0.00320504	1.33442	0.158352	0.215978	0.763675	-0.184425	0.771302	0.244307	0.621827	-0.155008	0.92307	0.0202624	0.0917032	0.0588897	1.1623	2.6461	1.29893
AT5G44220	1	4.90689	1.06492e-06	4.57894	0.000406064	0	1	0	1	0	1	3.65535	0.480996	4.71149	6.47928e-06	2.72247	0.114808	0	1	0.137504	1	0	1	2.99107	0.151431	0.0203106	0.254193	0	0.985663	0	0.0999156
AT5G60250	1	4.2529	1.80597e-13	3.7697	2.99636e-08	-0.801454	0.32531	0.156726	0.898539	0.941106	0.195296	2.69131	0.125989	4.0831	6.7069e-09	3.7866	0.000661566	1.08406	0.312095	-0.345775	0.777044	0.668794	0.290869	2.53426	0.121282	0.0203638	0.00223516	6.62492	2.68646	0.168939	0.0300426
AT5G45990	1	1.14886	0.313953	3.14886	0.0151149	0.334419	0.536867	1.35908	0.179063	-0.584963	0.476914	3.43063	0.0995875	1.19704	0.434746	0.799701	0.612787	0.720846	0.505191	1.35908	0.189798	0.16601	0.822381	3.29194	0.0845483	0.0205177	0.59464	0.365497	0	1.8011	0.0206254
AT4G31900	1	6.39339	3.23948e-23	6.25857	4.39491e-19	-0.192645	0.855536	0	1	0.241008	0.83882	0.392317	0.511376	6.66249	4.22698e-20	4.72544	8.87855e-05	0.125531	1	-0.29956	0.711071	0	1	-0.156487	0.919301	0.0206082	0.139552	4.88643	1.00672	0.99177	2.30754
AT4G36260	1	1.06621	0.117572	1.80165	0.00542191	-0.177918	0.698563	0.45435	0.433969	-0.242201	0.681723	3.06811	0.0265504	1.11124	0.144527	0.669851	0.512177	-0.652077	0.479179	0.234864	0.714495	-0.239007	0.664106	2.68489	0.0743146	0.0206599	0.457569	0.572659	0.317538	0.00666468	0.0665896
AT1G35190	1	1.06565	0.0200264	1.19449	0.0144417	-0.0886387	0.781287	-0.0772564	0.865418	0.258265	0.506338	1.99731	0.129663	1.02023	0.0226593	0.281955	0.748407	0.386183	0.493223	-0.274362	0.569847	0.274175	0.479583	1.42192	0.332089	0.0217543	0.617226	1.58515	0.563774	0.0297691	0.168183
AT2G26450	1	3.20163	0.0461181	3.1375	0.178232	0.137504	1	0.137504	1	0	1	0.925999	0.136046	3.06413	0.0911212	0.807355	0.162756	-0.125531	1	0.378512	0.67764	0.241008	0.83882	0.908609	0.157095	0.0219382	0.590381	18.825	0.465253	0.99177	0.00946903
AT3G61090	1	2.49033	0.0933391	3.44689	0.00424836	-0.392317	0.511376	0.251539	0.658738	1.10692	0.0275332	1.13124	0.58497	2.60334	0.131938	1.97199	0.129682	0.106915	1	0	1	0.943416	0.0729514	1.03616	0.475941	0.0221787	0.272078	1.76157	0.992112	0.0796649	0.0438305
AT1G30840	1	0.965235	0.408961	1.96523	0.0436713	-1.02308	0.205637	-0.889817	0.424488	-0.145851	0.881483	1.71621	0.380733	0.922595	0.409046	0.408085	0.828574	-1.30812	0.191541	-1.27684	0.246538	-0.744161	0.236806	0.253257	0.901141	0.0225624	0.655554	0.122376	0.178792	0.673764	0.742063
AT3G28610	1	2.56294	0.0379234	1.75002	0.0164077	0	1	0	1	0.485427	0.541256	0.125531	1	2.44746	0.0673163	1.26303	0.0243065	0.263034	0.831812	0.125531	1	0.241008	0.83882	0.683642	0.303766	0.0230383	0.161518	0.992454	0.984318	0.33554	0.68803
AT2G21260	1	5.03892	1.26924e-12	4.53398	1.85272e-07	-0.415037	0.440799	1	0.258353	0.321928	0.701108	5.28694	0.00118152	5.28104	7.87938e-12	4.10154	0.00157156	1.58496	0.00613148	0.662965	0.375024	-0.5025	0.458258	5.73926	0.000926382	0.0234572	0.0500654	1.70659	0.202428	4.61678	0.0410149
AT4G00380	1	2.25177	1.03165e-07	2.23915	1.47623e-06	-0.476149	0.17009	-0.0200842	0.971166	-0.0173472	0.979036	2.18536	0.0992767	2.36164	1.34481e-07	1.4035	0.117867	-0.113563	0.868053	-0.399607	0.441227	-0.145494	0.739592	1.95801	0.190664	0.0238043	0.229283	0.616946	0.90862	0.796728	0.054844
AT1G53540	1	0.63743	0.548646	2.0906	0.299204	-1.29546	0.013853	-1.43296	0.00763208	4.1008	7.81224e-13	-0.667425	0.401902	0.607683	0.466894	1.27563	0.330756	1.4245	0.136538	-0.947533	0.0595839	4.18511	1.76533e-13	-0.524351	0.573374	0.023853	0.241957	20.7564	0.20409	0.0101727	0.120253
AT4G04630	1	1.2082	0.0387982	1.68243	0.00369495	-0.553317	0.188551	1.27942	0.00704899	-0.358612	0.374852	1.22322	0.391028	1.15153	0.00864324	-1.18386	0.198807	-0.735938	0.219292	1.08472	0.0367571	-0.448314	0.261729	0.143074	0.925555	0.0239917	5.72612	0.141869	0.082286	0.111441	0.789412
AT5G01120	1	1.11396	0.260252	2.28996	0.00923563	-0.282934	0.72845	-0.0400774	0.984034	0.280108	0.7201	1.20249	0.573761	1.16993	0.302527	2.5325	0.207654	1.23704	0.0249831	-0.635236	0.586642	-0.152003	0.871415	0.835892	0.642401	0.0244846	0.050273	1.58976	0.883925	3.32125	0.179672
AT3G26010	1	3.16993	0.0464833	3.64386	0.10514	0	1	0	1	0	1	4.6893	0.0360246	3.01792	0.0854577	2.23266	0.0394245	0	1	0.263034	0.831812	0	1	3.75188	0.0718297	0.0245568	0.24006	0	0.992454	0	0.111026
AT1G09960	1	1.96664	2.86895e-05	1.56496	0.00315012	-0.0344541	0.932428	0.106611	0.834958	-0.277985	0.565764	2.67167	0.0478012	2.0662	0.00016835	0.943119	0.315212	-0.0074558	1	-0.230216	0.678909	0.0644487	0.902654	2.11406	0.154985	0.0246759	0.247739	0.676481	2.76985	1.61879	0.116468
AT2G29170	1	3.09245	1.02228e-06	1.97431	0.024497	-0.199938	0.790456	0.291049	0.741846	1.87199	0.000432805	-2.94996	0.564109	3.25154	2.18972e-06	3.41674	0.000750462	1.20282	0.201218	0.358793	0.690735	1.75743	0.00102038	-2.17885	0.295505	0.0250698	0.26746	1.39594	0.103928	0.0315476	0.150406
AT3G18090	1	1.06224	0.0232711	0.811891	0.116782	-0.130006	0.689132	0.25385	0.563697	-0.495446	0.268492	0.108566	0.936856	1.11809	0.0328648	0.661125	0.46446	-0.426733	0.512722	0.196975	0.677239	-0.490528	0.263077	-0.0953084	0.948403	0.0255885	0.102213	0.534895	0.125599	0.00499799	13.3618
AT2G21770	1	1.72362	0.0372259	2.10522	0.0186644	-0.0191088	1	0.275634	0.776571	-0.0473057	1	1.72362	0.340827	1.63604	0.244816	1.42084	0.454537	0.68966	0.537845	0.321928	0.746546	0.345135	0.597092	0.860931	0.632355	0.0260525	0.193981	1.05385	0.0772124	1.30888	0.333528
AT3G15356	1	1.4124	1.156e-06	0.947533	0.01037	0.636437	0.00203	0.415996	0.23201	0.468544	0.16801	-1.36202	0.301977	1.3403	4.73439e-06	-1.13949	0.214262	0.570278	0.309931	0.429227	0.233656	0.487691	0.147329	-3.36808	0.0415545	0.0261738	10.9866	0.0547347	0.0156168	0.0199821	0.424284
AT2G41360	1	3.83794	0.0109361	2.82782	0.134282	0	1	0	1	0	1	1.43296	0.00763208	4.04439	0.00370881	1.53605	0.00337785	0	1	0	1	0	1	1.72804	0.0325533	0.0261849	0.295878	0	0	0	0.0932903
AT1G49330	1	5.16628	4.10964e-08	2.89812	0.192465	0.125531	1	0.125531	1	0.137504	1	0.788496	0.200488	4.90251	5.9826e-07	1.32193	0.0166739	0.263034	0.831812	0.125531	1	0	1	0.268605	0.810056	0.0261911	0.373324	0.352063	0	0.985663	0.49088
AT1G69630	1	3.60334	0.00892867	4.15754	0.00114786	0.106915	1	0.387023	0.584665	-0.222392	0.845019	2.02748	0.316084	3.41504	0.0352733	2.70044	0.183673	-0.222392	0.845019	0.469485	0.47313	-0.263034	0.831812	1.90207	0.170471	0.0268224	0.212406	2.90197	0.0960528	0.0840706	0.0318997
AT5G24910	1	2.7885	0.0519253	1.7885	0.0186062	0.125531	1	2.29546	0.00494327	0.332575	0.680562	3.64909	0.417656	2.94307	0.000543083	-1	0.57169	0.49304	0.669897	1.62803	0.000824083	0.893085	0.148087	2.95043	0.165183	0.02696	3.52753	0.592211	0.170023	0.456567	0.105834
AT1G27580	1	5.16993	1.50694e-08	5.01123	1.9359e-06	-0.125531	1	-0.125531	1	0.662965	0.281042	0.5025	0.458258	4.88961	6.71333e-08	3.57491	0.0314563	-0.125531	1	0.115477	1	0	1	0.806039	0.175226	0.0278598	0.167244	0	29.9253	0.996992	0.231613
AT3G10780	1	4.2555	0.00080163	2.32193	0.0405686	0.263034	0.831812	0	1	0.180572	0.86005	1.37851	0.011331	4.49985	1.08667e-06	1.18057	0.134953	-0.321928	0.701108	0.263034	0.831812	-0.192645	0.855536	0.908609	0.157095	0.0279017	0.325683	10.2817	0.992454	37.0519	0.205277
AT2G04230	1	1.09628	0.0101685	0.538316	0.272354	0.108125	0.708964	0.152639	0.714839	0.010148	0.986439	0.486334	0.706147	1.15949	0.0121562	0.374589	0.671347	0.214125	0.712999	0.449576	0.300313	-0.139773	0.733183	-0.00399461	0.999049	0.027997	0.178954	0.326907	0.491444	1.1747	1.01237
AT1G15150	1	2	0.0894694	2.48678	0.0299688	0.424498	0.60386	0.818162	0.470174	0	1	1.67094	0.660333	2.11548	0.218914	1.21299	0.437104	0.862496	0.294472	-0.0384741	1	0.530515	0.291215	0.872426	0.668379	0.0280456	0.344102	0.339799	1.09588	0.996244	0.313712
AT5G44950	1	1.67807	0.000940675	0.485427	0.541256	0	1	0.263034	0.831812	0	1	0	1	1.58496	0.00222144	0.678072	0.32694	0.137504	1	0	1	0	1	0.406108	0.654465	0.0285171	0.16529	0.985663	0.992454	0	0.995099
AT5G42280	1	2.19029	3.23171e-05	1.88253	0.00159239	0.371658	0.355874	0.550364	0.314849	0.514573	0.39476	1.9654	0.155945	2.31925	0.000469471	1.81536	0.0761185	0.675728	0.429499	0.143087	0.820859	0.278535	0.61118	0.885499	0.546535	0.0285847	0.0181532	0.28976	0.58563	0.296862	0.378528
AT2G39310	1	1.04126	0.000734156	0.180736	0.638798	-0.0909902	0.680467	0.293863	0.403973	-0.277632	0.430698	3.11475	0.146436	1.10361	0.000756952	-1.04424	0.235917	-0.519885	0.332018	-0.347974	0.354151	-0.273751	0.433283	1.20373	0.510872	0.0290412	1.4219	0.704405	12.3168	0.00706372	0.442316
AT5G21050	1	1.5502	0.0426342	1.05063	0.0679948	0.36257	0.596615	0.0995357	1	0.0995357	1	1.89308	0.347262	1.64386	0.159863	0.0995357	1	-0.106915	1	0.584963	0.310505	0	1	1.09061	0.183137	0.0293046	0.825483	1.82215	0.707106	0.980302	0.268775
AT1G60970	1	1.11548	0.0335525	3.52356	0.0829425	-0.263034	0.831812	0.115477	1	0.125531	1	4.43741	0.0421621	1.05063	0.0592816	1.62803	0.0161802	0.241008	0.83882	-0.125531	1	-0.106915	1	3.8155	0.0550924	0.0299115	0.367808	25.169	29.9253	11.2752	0.0753378
AT4G22390	1	2.25987	0.000638923	2.47545	0.000338731	0.121306	0.833281	-0.263034	0.748554	0.661198	0.223083	2.37168	0.123499	2.40131	0.000385002	1.28109	0.211361	0.143591	0.886019	-0.423499	0.630179	0.925232	0.0740716	2.1046	0.163745	0.030332	0.317771	0.0834949	0.234415	0.166223	0.0596393
AT2G27880	1	4.79586	4.04738e-14	6.49807	4.67124e-32	-0.584963	0.318278	0.0780025	0.963886	-0.222392	0.71898	1.47393	0.7633	4.51341	1.76923e-10	5.28143	6.18997e-07	-0.807355	0.105997	0	1	-0.369234	0.473093	1.465	0.451113	0.0303342	0.103267	0.159958	0.975001	0.249041	0.00303622
AT5G35600	1	2.34577	0.0439882	2.41504	0.152509	0	1	0	1	0.137504	1	0.115477	1	2.20163	0.0175943	1.63227	0.00376022	0.137504	1	0.222392	0.845019	0	1	0.0175429	1	0.0316835	0.19331	0.985663	0.991087	0.985663	0.725331
AT3G45638	1	1.99354	0.0260361	0.893085	0.610169	-0.415037	0.622128	0.342392	0.763212	-0.241008	0.766495	-0.0259952	1	1.87072	0.160402	-0.427421	0.772735	-0.197939	0.86699	0.0995357	0.947007	-0.175087	0.800391	-0.909394	0.63982	0.0317692	2.82362	0.35533	0.547063	0.159194	0.946442
AT2G05300	1	1.72247	0.0241401	1.9222	0.0205265	-0.184425	0.782079	-0.0892673	0.92774	-0.114171	0.871509	1.65535	0.33995	1.83838	0.0172762	0.733826	0.491019	-0.457473	0.653062	-0.0144996	1	0.321928	0.564158	1.38796	0.396504	0.0325346	0.447089	0.426706	0.734696	2.07907	0.0878041
AT2G33070	1	4.71149	8.61763e-06	3	0.166265	0.485427	0.541256	0.765535	0.247789	-0.447459	0.557197	6.62498	0.000136574	5.03562	3.99088e-07	0.485427	0.405032	-0.0995357	1	0.678072	0.32694	0.263034	0.831812	6.25786	0.000577775	0.033247	0.72104	1.50806	0.0605025	3.89472	0.0284925
AT1G71691	1	2.82312	0.00130267	4.13666	6.19122e-08	-0.378512	0.58613	0	1	-0.0995357	1	3.59111	0.0432274	2.6386	0.0602382	2.56884	0.204061	-0.0995357	1	-0.331206	0.724088	0	1	3.12446	0.0686324	0.0337722	0.233741	0.586026	1.00608	1.02051	0.069468
AT2G36660	1	3.64082	4.62319e-08	3.82889	3.07399e-08	-0.373458	0.660988	0.211504	0.860534	0.494765	0.357802	1.02509	0.757041	3.89575	6.02193e-06	3.15528	0.0102403	0.89812	0.284477	0.296393	0.804141	0.206451	0.729673	1.11754	0.535585	0.0338173	0.0964205	2.41441	0.166482	0.409994	0.0431066
AT3G13760	1	1.07039	0.0707556	3.9542	0.0368906	0.485427	0.541256	0.678072	0.32694	0	1	4.66676	0.0388277	1.14684	0.0587136	1.77052	0.278625	0.160465	0.867939	0.137504	1	0.192645	0.855536	0.908609	0.157095	0.0344498	0.381314	0.501569	0.661185	0.989725	0.673821
AT5G27630	1	2.03545	0.000214587	1.58735	0.0140032	-0.135352	0.762915	0.50882	0.362612	0.0484985	0.94328	1.16913	0.441718	2.18149	0.000397144	1.25376	0.206491	0.424256	0.564534	0.219313	0.725925	-0.225881	0.678617	1.08074	0.462172	0.0346166	0.117335	1.92368	0.396512	1.56446	0.0392522
AT1G23550	1	1.54157	0.0287967	1	0.248433	-0.0324215	0.964334	-0.0433926	0.960825	0.570316	0.386967	0.651105	0.712648	1.65344	0.0346919	0.909802	0.471134	1.0217	0.232191	-0.0324215	0.97537	0.415037	0.447817	0.905462	0.570088	0.0349928	0.0471795	1.0634	0.148632	0.157267	0.163199
AT4G27300	1	1.0475	0.00453429	1.30916	0.00134125	-0.0740006	0.775408	0.390686	0.301558	0.501156	0.170555	-3.16018	0.0248483	1.12399	0.00379048	0.433805	0.618365	0.992071	0.0670541	0.207999	0.607785	0.566597	0.1187	-3.0171	0.0479191	0.0351903	0.501645	1.15868	0.304132	0.0611737	0.0231688
AT5G44280	1	1.18798	0.00986456	5.50138	2.90648e-36	-0.0348354	0.918887	0.342998	0.429729	0.0220263	0.963713	-0.160633	0.907557	1.10702	0.0197773	5.42876	9.07178e-06	-0.478047	0.43481	0.275884	0.554795	-0.0558532	0.896032	0.0266402	0.986682	0.0352428	0.00664323	0.867542	0.108095	2.44697	1.41881
AT1G70260	1	3.33621	3.80814e-13	-0.2935	0.746121	-0.830873	0.0695091	0.320492	0.577049	0	1	3.86021	0.00677796	3.58496	0.00616761	3.64	0.00626384	2.11548	0.0605032	-0.856636	0.199731	-0.106915	1	2.9535	0.0538021	0.0359301	1.1747	2.29002	2.20376	1.01906	0.133032
AT2G25150	1	3.19555	0.000359065	2.65313	0.036829	0.0901978	0.937066	0.827163	0.430909	0.163499	0.81862	2.46366	0.362096	2.97303	0.00331621	1.21412	0.500953	0.485427	0.552471	0.718229	0.490505	0.152003	0.824057	-0.287561	0.83608	0.0360611	0.371908	0.684232	0.0703987	0.0362065	1.26313
AT1G10010	1	3.33498	0.0400369	2.58496	0.13634	0	1	0	1	0.137504	1	0.125531	1	3.58496	0.0376335	1	0.0987372	0	1	0	1	0.137504	1	0.00557026	1	0.0361139	0.441868	0	0	0	0.901274
AT4G02960	1	4.88753	3.30549e-08	4.54844	1.5523e-05	0	1	0.180572	0.86005	-0.347923	0.690038	0	1	5.25481	1.48121e-08	3.02554	0.108027	-0.106915	1	0.552541	0.324009	0	1	0.143074	0.926947	0.0362063	0.201017	1.01906	0.506002	1.00578	0.986214
AT5G67411	1	1.26303	0.38169	0.887525	0.692442	-1.23447	0.0237372	-1.32193	0.0367684	-0.0524674	1	-1.62149	0.175941	1.35845	0.366201	0.0995357	0.960742	-1.22239	0.016589	-1.41504	0.0217536	-0.241008	0.715188	-1.71942	0.113907	0.0363713	0.796705	0.00491794	0.0340441	0.646849	0.0293312
AT5G05890	1	1.30468	0.00700237	1.05259	0.0494075	-0.396117	0.261827	0.450313	0.321265	0.347923	0.371429	1.42792	0.277378	1.40364	0.00136062	-0.972807	0.285792	-1.45943	0.0196882	0.132951	0.794511	0.313601	0.422505	0.493291	0.730988	0.0365107	24.7641	0.573665	0.542253	0.0517275	0.485975
AT3G12203	1	5.65464	1.78012e-14	6.91064	9.52664e-27	0.0874628	1	0.523562	0.336784	0.378512	0.67764	6.49885	7.84596e-05	5.25481	1.48121e-08	3.51096	0.0745666	0.263034	0.831812	0.392317	0.511376	0	1	6.53539	0.000290592	0.0366424	0.326152	0.498079	0.142987	0.994744	0.00280311
AT3G50440	1	1.40244	0.00068276	1.47487	0.00105502	-0.0215011	0.946381	0.318509	0.438925	-0.729642	0.0566676	-0.797253	0.552455	1.51007	5.77971e-05	0.601993	0.489762	-0.323765	0.559602	0.0106316	0.984707	-0.817136	0.0325112	-0.210682	0.883115	0.0369265	0.419882	0.880553	0.929749	0.0566384	0.583111
AT1G74140	1	7.93762	3.47306e-44	6.18982	8.17865e-15	0.115477	1	-0.125531	1	0	1	0.115477	1	7.36194	1.03384e-32	4.78136	8.56064e-05	0.378512	0.67764	0.662965	0.281042	-0.263034	0.831812	-0.119961	1	0.037622	0.128355	0.530323	1.46171	1.00766	94.8044
AT1G23970	1	1.63529	0.000841679	1.49848	0.00507626	-0.0970987	0.795964	0.180321	0.718182	0.729471	0.100534	0.898329	0.511336	1.5157	0.00544951	1.18233	0.203218	0.221324	0.748027	-0.106259	0.850004	0.471675	0.27766	0.637012	0.658647	0.0379304	0.117842	2.52265	3.76769	0.214268	0.16998
AT1G03106	1	7.93342	6.38497e-42	5.70799	1.06247e-09	0.125531	1	-0.137504	1	-0.263034	0.831812	9.96395	6.1189e-06	7.35094	1.58804e-32	3.12928	0.116677	0.115477	1	0.241008	0.83882	-0.263034	0.831812	9.18399	0.000108761	0.0381048	0.291733	0.0413717	3.58763	0	0.0407292
AT2G17490	1	1.59145	0.0628937	2.02417	0.0269613	-0.232173	0.77614	0.571906	0.516094	-0.289507	0.665419	3.42898	0.0242431	1.47131	0.256474	0.838249	0.663323	-0.0901978	0.955066	0.23349	0.826112	-0.505235	0.408898	3.02373	0.0523309	0.0392008	0.414017	0.44316	0.419145	0.27213	0.0627835
AT2G37290	1	1.8009	0.039825	1.15987	0.381393	-0.790547	0.336355	-0.445411	0.700447	0.152003	0.84197	1.56224	0.447262	1.66458	0.0344878	0.0198996	1	0.0968615	0.939293	-0.752072	0.519694	-0.111645	0.860175	0.428476	0.822594	0.0393139	0.96463	1.28297	0.256517	6.22433	0.568955
AT4G39130	1	2.34792	0.0249633	1.18442	0.0288167	-0.137504	1	-0.137504	1	0	1	5.66727	0.00304297	2.16993	0.0157609	0	1	0	1	-0.137504	1	0	1	6.50701	0.000340377	0.0393815	0.998314	1.01476	0	0	0.0689649
AT1G06080	1	0.462369	0.275281	1.30828	0.00235466	0.134265	0.618791	0.840249	0.0287418	-0.0362635	0.942453	0.43272	0.735054	0.500429	0.368765	0.99744	0.265431	-1.782	0.0124426	0.588194	0.15418	0.038577	0.933555	-0.349487	0.806917	0.0394483	0.134695	1.16438	0.176208	17.3504	9.17731
AT2G47180	1	1.34756	1.37175e-05	-0.0362961	0.928224	0.696594	0.00119301	0.415357	0.241283	0.654442	0.115062	-0.033018	0.980187	1.24518	0.0140514	-0.108118	0.912323	0.719148	0.231822	-0.577939	0.13327	0.448798	0.277286	-1.12638	0.462582	0.0394577	0.504316	0.0159081	6.18562	0.186063	0.944672
AT4G17710	1	1.65208	0.0466704	2.51457	0.254388	0.192645	0.855536	0.0995357	1	-0.241008	0.83882	0	1	1.7885	0.0133355	1.46949	0.0641116	-0.241008	0.83882	0.36257	0.596615	0.241008	0.83882	-0.342353	0.714411	0.0396271	0.262186	9.35343	0.566755	241.008	1.00588
AT2G35810	1	1.59049	0.000254372	1.40113	0.0036585	-0.045	0.891977	-0.100327	0.826189	-0.136573	0.756948	1.73641	0.184113	1.46825	0.00300553	1.25331	0.157934	0.364121	0.548006	-0.0944022	0.846767	-0.0369416	0.937701	0.897654	0.530577	0.0399393	0.0556457	1.27404	0.0307417	0.580892	0.318186
AT2G37670	1	4.44222	5.52472e-08	2.44222	0.212834	-0.275634	0.643969	0.176878	0.800574	0.959358	0.0637098	2.63631	0.469382	4.81225	7.17859e-10	1.38466	0.291622	0	1	-0.275634	0.643969	0.777608	0.117098	2.50215	0.195527	0.0399754	0.276205	1.00731	4.67681	0.104516	0.0260977
AT1G53340	1	2.05998	0.0231701	1.95156	0.075042	0.154723	0.869795	-0.0274807	1	1.35669	0.0568228	1.73151	0.444501	1.89947	0.0446727	0.500429	0.80191	-0.187627	0.881145	0.0534393	0.981043	0.838719	0.1559	-0.125415	0.961026	0.0405177	0.591336	11.0777	2.89429	0.23572	1.15474
AT1G01390	1	1.56308	0.0187671	0.816633	0.334739	0.331206	0.457988	0.600393	0.312822	0.280108	0.749238	-1.84986	0.498637	1.69561	0.133018	2.2076	0.0491595	-0.0347654	1	0.672243	0.284967	0.309328	0.640327	-2.22616	0.228992	0.040644	0.459636	1.22628	0.0563693	0.0494054	0.0923659
AT2G23970	1	2.32193	0.0424029	2.85798	0.216334	-0.263034	0.831812	-0.125531	1	-0.137504	1	2.08746	0.250649	2.1375	0.0140372	1.96683	0.0428855	0.347923	0.690038	-0.125531	1	0.137504	1	2.53539	0.191699	0.0413375	0.184624	7.03148	0	137.504	0.0968524
AT4G27590	1	1.89401	0.0324448	1.26303	0.348806	0.0473057	0.975619	-0.321928	0.786239	0.253757	0.698264	-0.584963	0.913105	2.05889	0.14191	0.823122	0.59303	-0.452512	0.408656	-0.658963	0.570316	-0.152003	0.824057	-0.406265	0.847343	0.0416911	0.21067	1.23961	0.344303	3.9108	0.180644
AT4G13660	1	1.38827	0.354661	2.57075	0.0343643	-0.765535	0.137575	-0.180572	0.849713	0.640919	0.356236	5.5929	0.000335051	1.50956	0.0841051	-0.597241	0.762494	-0.297681	0.816731	-0.180572	0.851273	0.473931	0.406521	4.10546	0.012536	0.0418248	1.60363	0.440866	0	0.149517	0.153338
AT5G08460	1	1.77052	0.131383	3.62678	0.00637921	-0.180572	0.86005	-0.280108	0.7201	-0.378512	0.67764	4.71667	0.014218	1.62803	0.00825217	0.387023	0.584665	-0.241008	0.83882	0	1	0.628031	0.344928	3.93213	0.0417233	0.0419012	0.806752	0.144039	1.00719	4.00185	0.09069
AT3G22640	1	6.3782	7.53871e-18	7.65236	2.23246e-31	0.125531	1	0.710493	0.264931	-1.12928	0.0220106	9.93677	5.79532e-06	5.85929	6.8401e-28	2.20163	0.0830279	-0.881356	0.194752	0.540568	0.442068	-1.16046	0.0153859	9.32095	0.0001246	0.0423961	0.553037	1.3357	0.135608	0.0136298	0.0319748
AT4G25020	1	1.19343	0.0483618	0.885829	0.205935	0.498806	0.193496	0.0733732	0.903651	0.164631	0.793878	0.865316	0.568053	1.30218	0.105164	0.901596	0.386008	0.926834	0.210381	-0.173065	0.783934	0.146389	0.801954	0.174101	0.909987	0.0435437	0.00881139	0.299815	2.52261	0.0582749	0.663726
AT2G42005	1	1.3505	0.339775	2.71699	0.0074464	-0.277534	0.71455	-0.152003	0.89783	-0.321928	0.617719	0.655352	0.905696	1.47393	0.225523	1.45943	0.368535	0.0703893	1	-0.152003	0.9	-0.169925	0.864166	0.178698	0.937932	0.0436713	0.300965	1.69599	0	0.310303	0.570127
AT5G05430	1	4.45003	3.74378e-06	3.47805	0.0520179	0.192645	0.855536	0.192645	0.855536	0.95109	0.0487668	1.51457	0.224804	4.07039	5.52083e-05	2.70782	0.17309	0	1	0.440573	0.48685	0.900464	0.0659941	1.62112	0.188103	0.0445464	0.124474	0.989725	0.390303	0.027313	0.0339574
AT1G52040	1	2.17997	4.64439e-11	2.31149	3.70286e-09	1.58052	3.7306e-12	1.00121	0.00672626	1.3867	6.07163e-05	-3.50613	0.014296	1.99336	6.58541e-11	-0.199196	0.823655	-0.107619	0.841647	0.06271	0.879321	1.34548	8.46821e-05	-2.20694	0.135791	0.0446929	1.18748	1.14458	0.88046	0.015075	0.227487
AT3G06220	1	1.3261	0.0671489	1.72753	0.0208318	-0.879706	0.125725	0	1	0.211504	0.812887	-0.768674	0.743455	1.45138	0.221352	1.74076	0.229766	0.243926	0.845809	-0.479168	0.53555	-0.060121	0.960017	-0.336094	0.852389	0.0450715	0.00381274	1.7729	1.00419	1.77089	0.392268
AT5G51610	1	0.125531	1	1.24101	0.0200739	-0.137504	1	0.788496	0.200488	0.137504	1	0.540568	0.442068	0.137504	1	0.678072	0.32694	0.137504	1	0.347923	0.690038	0	1	1.2072	0.0470025	0.0451739	0.293031	137.504	0.387004	0.985663	0.380984
AT4G28700	1	2.94166	0.000558795	2.15815	0.0857103	0.475338	0.569093	0.370368	0.747143	0.752072	0.129666	-0.965235	0.575988	3.22055	0.000497565	1.30666	0.330932	0.881356	0.194752	0.982298	0.395519	0.777608	0.19676	-0.89255	0.532956	0.0452443	0.245611	0.298829	0.45172	0.0166713	0.0391664
AT2G42720	1	2.52546	0.0175685	2.75002	0.0162356	0.0848889	0.944288	-0.137504	0.8956	0.234465	0.742829	0.277534	0.921741	2.76553	0.112892	2.08246	0.279445	-0.0874628	1	-0.137504	0.896565	1.1375	0.0132833	-1.31636	0.142742	0.0453568	0.138083	300.294	0	0.657248	1.53728
AT1G05577	1	0.807355	0.162756	1.45943	0.0216192	0.222392	0.845019	0.222392	0.845019	-0.485427	0.541256	0	1	0.736966	0.15386	0.36257	0.596615	-0.485427	0.541256	0.222392	0.845019	-0.447459	0.557197	0.0175429	1	0.0455205	0.601349	2.71159	0	0.0407868	0.897661
AT1G80130	1	1.24238	0.00354667	1.6906	0.000154142	0.190407	0.510147	0.629741	0.121368	0.965707	0.0162631	0.953402	0.459354	1.36237	0.00466588	1.46383	0.100177	0.778011	0.188111	0.362073	0.411283	0.89743	0.0233561	0.584705	0.682584	0.0460303	0.0718449	0.605517	0.269334	0.0366067	0.239397
AT1G23000	1	0.6028	0.164901	1.23743	0.0054699	-0.519622	0.0743098	0.467007	0.241563	-0.322933	0.447013	0.763458	0.551422	0.661393	0.197739	-0.0869606	0.926782	-0.230452	0.709178	-0.00371829	0.996582	-0.317788	0.448211	0.972801	0.508382	0.0462748	1.14918	0.386552	1.01168	0.00805475	0.120432
AT4G02710	1	0.98043	0.0693827	1.45077	0.00722682	0.116142	0.749794	0.354388	0.466197	-0.228624	0.624567	1.02356	0.451084	0.892677	0.129813	0.900242	0.327024	0.147644	0.826328	0.212485	0.689737	-0.254573	0.577104	0.490689	0.734505	0.0467993	0.233966	0.118524	0.249445	0.0539248	0.351442
AT1G09500	1	4.98097	8.67932e-22	4.26255	3.84249e-12	1.07923	0.0809584	0.420843	0.688578	0.584963	0.291457	3.46787	0.0286698	4.53115	4.26862e-11	3.79323	0.000781087	3.57399	1.13501e-05	0.0458037	0.983455	-0.237039	0.696939	3.2029	0.0419924	0.0472796	0.0582438	0.535907	0.80026	2.34909	0.0397092
AT5G45830	1	2.95174	1.48711e-05	2.54324	0.00195821	-0.724366	0.369313	1.17834	0.0969801	0.121991	0.817648	2.23991	0.200036	2.68487	3.26625e-07	0.4975	0.622689	-1.6612	0.0761286	1.56585	0.0226081	0.0815299	0.879264	1.45739	0.402943	0.0473297	0.672334	0.393039	0.141111	0.196869	0.211533
AT2G21130	1	0.439285	0.762119	2.53098	0.0055903	-0.0246621	1	1.05987	0.231191	-0.0862813	0.829315	2.62118	0.14197	0.39927	0.401963	0.0788554	0.93024	-1.04389	0.0796309	0.987722	0.299216	-0.0234209	0.956704	2.08698	0.230034	0.0476053	0.938851	0.955629	0.035202	0.58365	0.113415
AT5G43030	1	3.9251	1.70795e-05	3.26589	0.0138283	0.192645	0.765992	0.777608	0.232942	-0.222392	0.845019	2.65208	0.524119	3.56768	0.00689994	2	0.180905	-0.106915	1	0.131245	0.880396	-0.106915	1	1.77312	0.379219	0.047688	0.240304	3.41458	0.709625	0.352809	0.198535
AT3G25160	1	2	0.00315387	3.91648	0.0432448	0	1	0.263034	0.831812	0	1	3.1375	0.555426	2.20163	0.0175943	1.67807	0.00462752	0.137504	1	0.137504	1	0.137504	1	3.29688	0.130119	0.0479666	0.399962	0.985663	0.311849	0.985663	0.0247617
AT3G44290	1	2.58496	0.0211912	3.05311	0.172893	0.263034	0.831812	0.263034	0.831812	0	1	6.43962	0.000272174	2.848	0.0777382	1.1375	0.0501025	0.137504	1	0.485427	0.541256	0	1	6.24111	0.000596017	0.0483968	0.4569	0.311849	0.296341	0	0.0156526
AT5G25475	1	1.29503	0.00451006	0.955877	0.0609964	-0.476186	0.151064	0.264	0.547893	-0.373598	0.355299	-0.038161	0.979159	1.42946	0.00121197	-0.723697	0.422961	-0.698518	0.242442	-0.168839	0.731319	-0.252823	0.532933	-0.165876	0.909137	0.0493063	7.17214	0.189589	4.45488	0.193419	0.632138
AT2G41340	1	1.13791	0.0337314	0.724247	0.243039	-0.345869	0.364279	0.0313155	0.957649	0.186413	0.691193	0.0834668	0.957722	1.03013	0.0607792	0.265401	0.786537	0.0141442	0.991581	-0.0227919	0.973229	-0.222392	0.616659	-0.151971	0.919271	0.0496695	0.46271	1.09186	5.14149	12.031	3.5402
AT3G10510	1	2.54057	0.0364744	2.47131	0.111577	-0.137504	1	0.241008	0.83882	-0.137504	1	1.96683	0.120011	2.29546	0.0505995	1.62803	0.0161802	0.125531	1	0.241008	0.83882	0.125531	1	1.68364	0.0618802	0.0506638	0.20561	26.3756	0	26.3756	0.077534
AT1G18180	1	2.27045	2.25644e-05	2.06008	0.000555458	0.220266	0.605508	0.416895	0.466188	-0.345135	0.505231	0.589912	0.719774	2.51307	1.06821e-05	1.25705	0.193795	0.218001	0.767477	0.14828	0.818697	-0.0931094	0.870883	-0.237671	0.886303	0.0506983	0.241939	0.00514567	0.473602	0.577717	2.33621
AT5G08000	1	0.543512	0.192051	1.0133	0.0205541	-0.513675	0.0662967	0.298479	0.447653	-0.250543	0.50104	1.35916	0.296079	0.601771	0.136262	-0.0524079	0.95324	-0.76184	0.170122	-0.305132	0.480149	-0.108216	0.771514	0.992467	0.507394	0.0507797	1.10678	0.194866	129.739	0.398944	0.155799
AT2G41690	1	3.07039	0.0426508	2.37851	0.274188	-0.321928	0.701108	-0.0995357	1	-0.137504	1	1.79355	0.389995	2.77259	0.114622	1.71049	0.0207016	0.540568	0.442068	-0.206451	0.850554	-0.125531	1	1.28058	0.222301	0.0509497	0.16329	3.90906	0.35171	0.0458661	0.166759
AT4G31610	1	3.51907	6.9518e-05	4.45239	6.9121e-08	-0.222392	0.711154	2.07529	0.0493863	-0.415037	0.571588	4.37006	0.0127823	3.89947	0.00108311	3.55459	0.00688707	0.906891	0.0892834	1.5502	0.189256	0.29956	0.711071	4.24261	0.0109687	0.0512629	0.112099	1.64499	0.144753	6.29728	0.0147951
AT2G15318	1	2.40599	0.0130643	1.07039	0.0707556	0	1	0.485427	0.541256	0.137504	1	0	1	2.16993	0.137626	0.765535	0.247789	0.137504	1	0	1	0	1	0.143074	0.998604	0.0515665	0.165869	0.985663	0.995897	0.985663	0.986214
AT5G47670	1	1.11103	0.366815	4.88166	4.24585e-10	-0.556393	0.279956	-0.736966	0.15386	-0.321928	0.701108	3.23879	0.127251	1	0.0987372	0	1	-0.321928	0.701108	-0.473931	0.360378	0.378512	0.67764	3.69889	0.0400397	0.052546	0.99959	0.267556	0.217582	11.9563	0.0663004
AT4G36930	1	1.85575	0.00552815	1.93673	0.0074556	0.409644	0.37397	0.721813	0.235661	-0.382333	0.431258	3.02402	0.03177	1.66789	0.002541	0.165678	0.870093	-0.231326	0.746516	0.634351	0.331111	-0.529821	0.269963	2.58081	0.0872631	0.0532852	0.841591	3.55465	0.0643979	0.162047	0.0790487
AT5G57780	1	1.02557	0.0122244	-0.0451726	0.929899	-0.418005	0.14394	-0.40617	0.328549	-0.0877288	0.841513	-3.0786	0.0380923	1.1414	0.018479	-0.0608456	0.950301	-0.704702	0.270223	-0.963118	0.035505	-0.167863	0.689003	-2.99692	0.0511929	0.053405	0.150675	0.255817	0.407338	0.315997	0.0134474
AT3G19470	1	1.49442	0.0344689	0.913195	0.295778	0.441127	0.331682	-0.356565	0.621952	0.33787	0.616523	0.778485	0.655882	1.34239	0.112935	1.1247	0.309227	1.18763	0.126627	-0.215389	0.776487	0.874469	0.103546	0.462894	0.782769	0.053555	0.103682	0.457764	0.247697	0.441886	0.253817
AT3G15170	1	1.72437	0.246805	3.00782	0.0323374	0.176878	0.777472	0.724366	0.315334	0.222392	0.749259	4.25452	0.0237241	1.54749	0.0435603	1.28951	0.288219	0.0780025	1	0.383329	0.53738	0.29956	0.711071	4.0666	0.0207976	0.0540274	0.39967	0.384908	0.307325	0.14728	0.0225781
AT3G15605	1	3.36923	0.0315198	3.18322	0.175152	0	1	0.5025	0.458258	0.125531	1	0	1	3.75489	0.00635912	1.39855	0.00824251	0.125531	1	-0.263034	0.831812	-0.125531	1	-0.119961	1	0.0541183	0.389346	0.984318	3.17036	125.531	1.01695
AT2G39820	1	3.03953	0.0259396	3.5025	0.00944863	-0.0824622	1	-0.169925	0.864166	0.125531	0.882996	-0.0824622	1	2.72247	0.0631894	2.42321	0.157749	0.0641303	1	-0.169925	0.864166	-0.321928	0.617719	-0.326412	0.660182	0.0550074	0.182075	8.97588	0	2.30178	0.59957
AT1G13609	1	0.523562	0.336784	3.01123	0.141594	1.20945	0.0162243	0.643856	0.211024	0	1	3.05528	0.487889	0.584963	0.424356	3.15381	0.129814	0.378512	0.67764	0.247928	0.735879	0	1	0.728036	0.361096	0.0552897	0.0231194	0.522616	0.44298	0	0.614809
AT1G49160	1	1.67713	0.00495173	1.79225	0.00457727	-0.630766	0.166966	-0.870717	0.174589	-0.632268	0.174225	0.569856	0.730252	1.50122	0.00537289	0.00580562	1	-0.856164	0.214556	-0.4975	0.450809	-0.254383	0.57943	-0.333364	0.841318	0.055311	0.992438	0.15179	0.273176	0.427158	3.78722
AT3G61560	1	1.65301	0.000167581	1.28616	0.00941055	-0.161851	0.620141	-0.155278	0.737151	0.527411	0.250723	0.596692	0.649723	1.84761	0.000942372	1.77593	0.0532064	0.440997	0.515346	-0.370584	0.457555	0.610294	0.1729	-0.392685	0.785675	0.0555574	0.159842	2.14425	0.410997	0.0727226	4.80263
AT5G13370	1	1.53741	5.98063e-05	1.53387	0.000336982	-0.699798	0.015582	-1.07193	0.0124853	0.91868	0.0148374	2.70004	0.0615968	1.37408	0.0010877	0.915742	0.29553	-0.328881	0.569407	-1.23961	0.00741904	0.893255	0.0167933	2.05486	0.208816	0.05606	0.252131	0.361279	0.0726024	0.0140164	0.135631
AT1G22250	1	1.078	0.0738464	1.41504	0.0212378	-0.224373	0.589874	0.700896	0.17225	0.413351	0.355548	1.47393	0.2921	0.962198	0.121556	0.153351	0.8776	0.218535	0.745339	1.23758	0.0158211	0.441227	0.320383	0.993048	0.495857	0.0567058	0.803423	115.405	0.276573	0.0325433	0.19477
AT1G62500	1	0.821831	0.01183	1.24448	0.00100725	-0.39118	0.091515	0.757059	0.0322313	-0.226335	0.542403	1.55107	0.288364	0.920956	0.0161214	0.339461	0.696828	0.344432	0.524899	-0.162609	0.670046	-0.15978	0.664591	1.05799	0.538226	0.0568117	0.570651	16.4389	1.5419	0.173268	0.188842
AT3G32920	1	2.1375	0.00533161	0.584963	0.424356	0.137504	1	0	1	-0.125531	1	0.137504	1	1.90689	0.0424707	1.11548	0.0335525	-0.125531	1	0.263034	0.831812	-0.125531	1	0.280577	0.818167	0.0569922	0.31162	18.825	0.992454	0	0.340586
AT4G37225	1	1.05889	0.047031	1.11548	0.0335525	0	1	0.321928	0.701108	0.347923	0.690038	0.662965	0.281042	0.943416	0.0729514	0.540568	0.442068	-0.137504	1	0.115477	1	-0.378512	0.67764	1.14307	0.086244	0.0576144	0.346739	1.01476	0.469842	25.4102	0.265541
AT4G01930	1	3.47079	0.000322049	3.03868	0.0276667	0.0614005	1	0.334419	0.590978	0.0874628	1	2.91107	0.311341	3.09245	0.028568	2	0.259517	0.0874628	1	0.120294	0.892044	0.304855	0.627103	1.99455	0.330841	0.0576286	0.20606	0.172754	0.468839	0.551312	0.186754
AT4G20700	1	1.20163	0.035082	1.67807	0.00276453	0	1	0	1	0	1	0.137504	1	1.07039	0.0707556	0.765535	0.247789	0.137504	1	0	1	0	1	0.406108	0.654465	0.0577147	0.373133	0.985663	0	0	0.4923
AT3G02670	1	1.48745	0.192184	0.912537	0.632224	-1.86507	0.00356257	-1.21299	0.177209	0.152003	0.871415	0.517399	0.926026	1.67243	0.162151	0.688056	0.3538	-0.710493	0.264931	-1.3505	0.128305	0.70044	0.164149	0.470648	0.817189	0.0585031	0.140074	0.44863	0.053681	0.641865	0.0472207
AT4G35370	1	4.61839	3.26126e-07	4.26679	7.10338e-05	0.0874628	1	-0.540568	0.442068	0.137504	1	-0.678072	0.32694	4.10434	0.00238587	3.27798	0.115024	0	1	-0.192645	0.855536	0	1	-0.156487	0.919301	0.0589186	0.131023	0.977644	0.475816	0.985663	0.626485
AT5G26950	1	1.12553	0.0409596	1.58496	0.00955795	0.241008	0.83882	0.125531	1	-0.263034	0.831812	0.125531	1	1	0.0987372	0.584963	0.361595	-0.125531	1	0	1	0.137504	1	0.143074	0.981869	0.0590031	0.460421	3.12009	0.984318	3.24241	0.0648285
AT2G41280	1	2.32193	0.0235787	0.540568	0.442068	0.241008	0.83882	0.447459	0.557197	-0.263034	0.728333	4.75002	0.0229953	2.61667	0.139713	-0.169925	0.864166	-0.847997	0.184933	0.241008	0.83882	-0.584963	0.424356	3.97826	0.0470379	0.0596574	1.90663	1.80004	0.299002	0.380531	0.0884002
AT2G44590	1	2.96782	0.0413236	3.24345	0.0540201	0.160465	0.867939	-0.0874628	1	0.0931094	1	0.667425	0.401902	3.34577	0.0448837	1	0.134749	-0.206451	0.850554	-0.387023	0.584665	0.5025	0.458258	0.303538	0.702359	0.0598448	0.528437	8.3416	0.634009	0.685047	0.373998
AT5G15240	1	1.6477	0.000221323	-0.153728	0.80282	0.323788	0.299213	-0.778938	0.112815	0.0213737	1	-1.43482	0.351248	1.85798	0.0258982	1.45747	0.170866	0.181838	0.877014	-1.21004	0.0266135	0.25634	0.670569	-2.83537	0.071686	0.0599492	1.23393	0.279635	0.216962	0.840024	0.328136
AT2G04110	1	1.16393	0.0102328	0.64127	0.2148	-0.0492809	0.879976	0.0988177	0.824285	0.112303	0.783429	0.0760179	0.955733	1.03188	0.0255314	0.228269	0.797819	0.280108	0.62866	-0.297905	0.537966	0.133346	0.73936	-0.431162	0.764354	0.0600811	0.473876	1.41474	2.01293	0.0849695	1.43618
AT1G55050	1	2.72935	0.000578436	2.32193	0.0147821	-0.10497	0.920363	0.254573	0.828033	-0.459432	0.553154	0.86755	0.814675	2.4185	0.00468465	0.471306	0.812849	-0.289507	0.808105	0.275634	0.819243	-0.342888	0.602934	0.57697	0.764292	0.0603611	0.662064	0.470187	0.0395741	0.145622	0.200882
AT1G73120	1	3.67948	0.0012342	2.24793	0.294406	0.392317	0.511376	1.08746	0.0394837	0.425306	0.601462	6.28309	0.000134267	3.25239	0.000186617	1.26303	0.495978	-1.66985	0.0021617	1.04439	0.0384335	0.889817	0.15805	6.1103	0.000562885	0.0615952	0.28036	1.61671	0.0201835	0.352671	0.0139397
AT3G42670	1	1.21883	0.0175122	1.78588	0.000508689	-0.278037	0.450332	-0.0635651	0.904989	-0.125095	0.778861	0.983321	0.466962	1.38085	0.00491554	0.835159	0.350351	-0.0537106	0.937287	-0.0809997	0.885354	-0.28993	0.498117	0.243162	0.867741	0.0622741	0.362449	0.680297	0.122292	0.399091	0.602498
AT1G14250	1	1.87341	8.09525e-12	-0.602352	0.114795	0.951354	1.62526e-06	0.662563	0.0544675	1.04352	0.00247889	-8.00201	4.48764e-06	1.65306	1.2515e-07	0.220574	0.805644	0.219425	0.683138	-0.161458	0.655258	1.09138	0.00142498	-6.27398	0.0010202	0.0624486	2.16686	0.624098	1.63787	0.0223964	0.121062
AT3G12410	1	4.33985	3.67686e-06	3.85175	0.00200149	-0.0931094	1	1.24793	0.0369218	0.347923	0.690038	3.62205	0.169319	3.82655	0.000273963	2.49476	0.123541	0.628031	0.344928	0.954196	0.0418658	-0.192645	0.855536	3.48292	0.0740536	0.0628399	0.213748	1.3431	0.133264	3.43702	0.0195763
AT5G25110	1	2.3155	0.0124764	2.54157	0.011071	-0.968291	0.135439	-0.0655883	0.974167	1.4689	0.00425842	3.49683	0.0430835	2.62765	2.08275e-05	1.23133	0.264046	-1.25054	0.303121	-0.36257	0.73406	1.01937	0.0415196	-0.219496	0.919872	0.0631219	0.347094	0.127322	0.696881	0.180518	1.13326
AT4G25330	1	3.48543	0.0333521	3.03562	0.170927	0	1	0.137504	1	0.263034	0.831812	0.263034	0.831812	3.07039	0.0852435	0.485427	0.541256	0.137504	1	0	1	0.263034	0.831812	0.143074	0.998604	0.063289	0.72386	0.985663	0.985663	0	0.293943
AT5G65165	1	2.44746	0.0306623	3.68012	0.0687983	-0.137504	1	-0.137504	1	0.584963	0.424356	7.7211	6.75561e-06	2.15528	0.0369059	0.378512	0.67764	0.378512	0.67764	-0.137504	1	0	1	8.2747	6.81704e-05	0.0634522	0.813078	2.12345	0	0.996593	0.0346046
AT5G20710	1	3.26793	1.86652e-05	3.82616	2.47033e-07	0.267933	0.759824	0.794681	0.460008	0.476438	0.399431	3.36257	0.0503346	2.87673	0.00397066	3.59538	0.00140929	0.605721	0.429191	0.292181	0.813612	0.427421	0.470121	2.68318	0.115189	0.063645	0.0310876	0.385755	0.461491	0.0541109	0.112337
AT3G23290	1	0.436978	0.366315	1.2024	0.0123325	-0.337168	0.282924	0.0762727	0.863068	-0.0724085	0.898449	1.33951	0.301426	0.384513	0.596548	2.01755	0.0310363	1.09279	0.10329	-0.132207	0.780266	-0.255945	0.603229	1.24076	0.39446	0.0637106	0.252998	1.88742	3.86542	0.562386	0.0382422
AT4G14780	1	3.7761	0.0141866	4.60288	0.000321886	0.263034	0.831812	0.378512	0.67764	-0.115477	1	4.72247	0.032319	3.32193	0.012408	1.25376	0.0499099	0.206451	0.850554	0.485427	0.541256	-0.415037	0.571588	3.75188	0.0718297	0.0639681	0.571656	0.120011	0.123467	0.566796	0.114505
AT3G12440	1	2.23266	0.00748545	2.65535	0.0975055	0.263034	0.831812	0.678072	0.32694	-0.137504	1	2.20163	0.112686	1.96347	0.00716233	1.29546	0.013853	0.125531	1	0.137504	1	0	1	1.99107	0.050418	0.0641205	0.344033	0.352063	0.661185	1.01476	0.0501974
AT5G23800	1	1.35393	0.025284	0.854723	0.241115	0.091423	0.834622	0.13505	0.819492	0.109624	0.888397	-0.0135465	0.996772	1.53964	0.0522756	0.740757	0.536443	0.291231	0.769417	0.141176	0.822582	0.128008	0.831344	0.202507	0.896355	0.0641354	0.0713409	0.519449	0.0220184	0.0767139	1.1314
AT5G49690	1	2.12338	0.0743111	1.19265	0.0702971	-0.347923	0.690038	1	0.0435585	0.790904	0.213452	2.14684	0.458059	2.41504	0.00498898	-1.88982	0.285001	-1.22239	0.302023	1.4021	0.0100384	1.22239	0.0322505	1.03616	0.188405	0.0642353	4.4341	0.557585	0.167255	0.214106	0.348723
AT1G63070	1	3.5518	0.0228707	3.39855	0.142577	-0.137504	1	-0.137504	1	0.125531	1	2.06413	0.150841	3.12102	0.0838883	1.62803	0.0161802	0	1	-0.137504	1	0	1	1.14307	0.0477917	0.0645382	0.352091	1.01476	0	0.984318	0.287005
AT1G35513	1	1.96963	0.0234857	1.65535	0.139006	0.0931094	0.927783	-0.321928	0.786239	1.12199	0.0341525	1.3599	0.574966	2.24207	0.124532	2.08246	0.279445	0.866733	0.129352	-0.206451	0.872579	0.428843	0.435241	1.24741	0.489384	0.0646578	0.114206	0.804314	0.21938	0.446376	0.0431094
AT5G08600	1	1.3022	0.0122088	1.68113	0.00150247	-0.703225	0.0723472	-0.864117	0.119039	0.344759	0.470168	-1.86412	0.285879	1.14296	0.0966766	1.94819	0.0349608	-0.734018	0.322661	-0.832055	0.158617	0.508549	0.284916	-1.77051	0.265584	0.0650729	0.073543	0.0214548	0.0189244	0.191499	0.0257679
AT5G03860	1	2.43296	0.00667541	4.91648	1.67266e-15	-0.736966	0.282883	-0.0995357	0.947352	-1.01838	0.197047	9.21707	0.00118459	2.1348	0.00295402	1.25846	0.22513	-1.84435	0.13561	-1.16993	0.137917	-0.555519	0.335132	8.78388	0.00651696	0.0652469	0.592205	0.429332	0.844515	0.294459	0.0240621
AT2G18460	1	3.7866	0.013602	2.10434	0.0188055	0	1	0	1	-0.137504	1	0.137504	1	3.32193	0.0690187	0.628031	0.344928	0	1	0	1	0	1	0.143074	0.998604	0.0653494	0.539907	0	0	1.01476	0.0197123
AT2G25890	1	1.96347	0.00272835	4.44626	0.0013854	0	1	0.584963	0.424356	-0.115477	1	9.24864	1.64254e-06	1.72247	0.00252751	0.469485	0.47313	0.106915	1	0	1	0.263034	0.831812	9.43032	0.000105192	0.0653503	0.808658	0.981637	0.996593	2.53088	0.00972569
AT1G68600	1	1.32523	0.00497326	-0.220743	0.728501	0.767669	0.0106155	0.272905	0.54789	0.209057	0.626085	-3.34522	0.0608023	1.15915	0.0192224	0.435674	0.632944	0.144157	0.820381	0.323908	0.501363	0.0935568	0.826121	-3.34301	0.0412358	0.0667964	3.02592	0.682309	0.0851735	0.379169	0.000330716
AT1G02190	1	2.64636	0.001942	4.68833	1.3208e-13	0.705257	0.383489	3.02718	1.78704e-06	-0.106915	1	2.58496	0.165929	3.02554	0.0733563	2.90689	0.137214	2.05063	0.0423869	2.92765	1.73411e-05	0.36257	0.596615	2.74363	0.110672	0.0668274	0.234485	0.487827	0.0167095	1.82215	0.029766
AT2G11410	1	6.50144	5.04553e-18	0.584963	0.424356	0	1	0	1	0.137504	1	0.137504	1	5.6837	1.38333e-10	0.584963	0.424356	0	1	0.137504	1	0	1	0.143074	0.998604	0.0670988	0	0	0.985663	0.985663	0.0197123
AT4G35650	1	5.70966	2.19271e-16	4.95936	3.0111e-08	-0.263034	0.728333	-0.169925	0.864166	0.137504	1	-0.169925	0.864166	4.99095	5.8671e-07	4.48543	0.000433517	0.378512	0.67764	-0.36257	0.596615	0.485427	0.541256	-0.0268512	1	0.0671521	0.0501685	5.46103	0.363142	0.556739	0.734555
AT1G12070	1	3.98914	3.4341e-06	2.23879	0.265587	0.111031	0.901792	0.31034	0.658401	-0.289507	0.635828	0.641546	0.734318	3.48027	0.000164305	-0.0671142	1	-0.552541	0.324009	1	0.289958	-0.473931	0.360378	-0.0413508	1	0.0681095	1.06083	1.5098	0.525519	0.242206	1.13401
AT3G20380	1	2.88753	0.0388775	2.96347	0.160685	0.137504	1	0	1	0.263034	0.831812	6.0045	0.00134866	2.51785	0.0752217	2.03562	0.020388	0.263034	0.831812	0	1	0	1	3.50765	0.103333	0.0683653	0.185529	0.311849	0	0.992454	0.262436
AT5G50770	1	4.70044	7.40276e-08	6.04825	1.86896e-17	1.40439	0.0188625	0.0824622	1	0	1	6.50499	7.24887e-05	4.09592	0.00254355	4.06178	0.00752398	0.584963	0.424356	0.234465	0.742829	0	1	6.2442	0.00044373	0.0687077	0.196446	0.411493	0.476607	0	0.0204525
AT1G73860	1	1.85798	0.184369	2.8392	0.0117986	0.61471	0.417315	-0.245112	0.757167	0.415037	0.571588	1.02237	0.839182	2.13245	0.0992258	2.54432	0.169878	1.32193	0.0079159	-0.0931094	0.946039	0.387023	0.584665	-0.464609	0.708342	0.0687474	0.0547548	0.364802	0.452092	0.0348411	2.65646
AT5G04380	1	1.87447	0.0186537	2.8413	0.21644	-0.125531	1	-0.125531	1	0	1	4.16993	0.0962015	1.63227	0.00166523	0.137504	1	0.263034	0.831812	-0.263034	0.831812	0	1	3.86189	0.0522214	0.0690279	0.90707	2.78534	0.355706	0	0.038342
AT1G25530	1	1.078	0.0942024	1.83399	0.00250107	-0.513578	0.245844	0.152003	0.797931	0.154328	0.855325	2.95936	0.0311722	0.937844	0.315762	0.553598	0.719978	0.455195	0.672211	0.189156	0.762235	0.148523	0.809242	1.7961	0.221688	0.0694597	0.535821	17.1819	0.108268	0.0190441	0.244512
AT4G18330	1	4.03562	0.00386137	3.70044	0.0908291	0	1	0	1	0.378512	0.67764	0.765535	0.247789	3.51096	0.0466979	2.88753	0.132603	0	1	0	1	0.137504	1	1.14307	0.0544687	0.0695047	0.123356	0	0	0.465253	0.197601
AT4G21920	1	1.97143	0.03902	0.13493	0.960187	0.866733	0.247384	0.456858	0.687761	0.234465	0.787358	-1.14886	0.663689	1.7146	0.186473	-1.14886	0.470044	0.770518	0.485552	0	1	0.495957	0.439412	-1.06992	0.545441	0.0696397	1.26865	0.0586947	0.995641	0.357024	0.0356117
AT2G43920	1	1.18871	0.0034451	0.0437214	0.932405	-0.263034	0.357608	0.0562278	0.893289	0.219781	0.602568	-2.85244	0.0535347	1.36693	0.00462489	1.32921	0.134262	0.0360693	0.958772	-0.315009	0.478449	0.0832555	0.845767	-2.84955	0.0624133	0.069681	0.934948	1.32956	1.44573	0.447571	0.000508093
AT5G09360	1	2.14296	0.0313678	0.807355	0.162756	-0.263034	0.831812	-0.125531	1	0.115477	1	0.115477	1	1.8625	0.0166307	0.222392	0.845019	-0.263034	0.831812	0	1	0	1	0.258551	0.802303	0.0699849	0.566963	0	1.01619	0.982975	0.380487
AT3G12450	1	1.71049	0.00463286	1.39855	0.00642658	-0.137504	1	0.125531	1	0	1	2.60666	0.407071	1.48543	0.00509765	0.847997	0.184933	0	1	0.241008	0.83882	0	1	2.77111	0.171473	0.070379	0.244848	1.01476	0.313338	0	0.0305678
AT5G44120	1	4.28119	9.36592e-17	8.37366	9.6671e-61	-1.24998	0.118707	-0.704544	0.500644	-0.137504	1	10.5854	0.61859	4.93289	4.56718e-07	6.56709	1.00897e-08	-0.137504	1	-0.371969	0.72422	0	1	10.5145	0.746081	0.0707127	0.120899	0.802952	0.309513	1.01476	0.00335911
AT3G12460	1	3.3944	7.54889e-05	2.72379	0.0186691	-0.237039	0.727073	1.27753	0.259093	-0.321928	0.617719	3.99178	0.0237113	3.91169	2.843e-05	2.1375	0.278956	0.378512	0.516521	1.24101	0.290312	0.263034	0.651588	3.2228	0.0692007	0.0707837	0.120553	4.29038	0.0144913	10.2817	0.106557
AT1G10680	1	2.08746	0.0283262	0.115477	1	-0.125531	1	-0.263034	0.831812	0	1	0.115477	1	2.40599	0.0329181	0.137504	1	0	1	-0.263034	0.831812	0	1	-0.119961	1	0.0708559	0.0863842	1.01619	0	0	94.8044
AT1G60570	1	5.8802	6.43481e-12	4.73335	8.85963e-05	0	1	0	1	0	1	3.27798	0.577962	5.10014	2.21285e-07	3.48543	0.0791755	0	1	0	1	0	1	2.1787	0.0693265	0.0710285	0.151802	0	0	0	0.201383
AT4G14690	1	1.5108	2.86608e-05	1.12446	0.00748317	-0.691878	0.0114098	-1.16993	0.0047296	3.22882	8.40257e-06	0.159259	0.901097	1.7425	0.304745	5.56224	5.45238e-07	4.02237	1.87425e-06	-0.222392	0.596806	2.52838	2.66592e-05	-0.501709	0.727232	0.0711785	0.663473	1.41463	0.681522	0.121621	1.94145
AT3G24650	1	2.1375	0.00533161	6.62498	2.61315e-17	0.137504	1	0.378512	0.67764	0	1	9.29692	1.68986e-06	1.848	0.00441767	3.33628	0.105834	0.263034	0.831812	0.765535	0.247789	0	1	8.89529	6.78838e-05	0.0726035	0.330082	0.311849	0.337703	0	0.0220746
AT2G24800	1	2.54432	0.0575575	1.32193	0.0164611	-0.125531	1	0.115477	1	0.347923	0.690038	2.41504	0.407981	2.1964	0.0719825	1.06413	0.0576127	0.125531	1	0.321928	0.701108	0.321928	0.701108	2.04996	0.142706	0.0733595	0.107953	125.531	0.469842	0.0386919	0.0817267
AT3G16450	1	1.08178	0.00297404	0.900758	0.0304057	-0.462082	0.0766775	0.115296	0.763614	-0.536053	0.138534	4.10021	0.0537224	1.25379	0.000278883	-1.33442	0.130344	-1.22672	0.025741	-0.22357	0.58718	-0.458975	0.201516	2.70988	0.166111	0.0735854	5.17809	0.453308	3.18862	0.0776195	0.204098
AT2G45290	1	2.23994	6.87885e-08	2.10929	5.17728e-06	0.267148	0.394841	0.339736	0.44257	0.241008	0.571736	4.04953	0.0113328	1.93104	2.20767e-05	1.45102	0.10316	0.0240856	0.97516	0.179845	0.709774	0.153847	0.714289	3.48067	0.0541584	0.0740235	0.184787	0.828903	0.30655	0.21963	0.075524
AT5G39890	1	3.58142	1.45115e-05	3.53092	0.000164029	0.467126	0.544396	1.57075	0.146184	1.05063	0.189722	5.78367	0.000220527	3.08746	0.000332858	2.15843	0.170098	0.652077	0.513714	0.436099	0.677548	0.881356	0.159973	5.10137	0.00240384	0.074047	0.241154	0.164957	0.564826	0.0875244	0.062671
AT1G78030	1	3.05971	8.13301e-06	2.47961	0.00383069	0.47961	0.481432	-0.564785	0.61771	0.184425	0.770867	-0.723482	0.900441	3.5502	6.2489e-05	2.96683	0.0251476	1.03242	0.253833	-0.127379	0.92131	-0.163499	0.796521	-0.836748	0.681102	0.074183	0.0894244	0.365126	0.63377	15.176	0.0726888
AT4G02700	1	1.46503	0.0514171	0.93699	0.306458	0.329308	0.513578	1.28445	0.0309613	0.169925	0.805543	2.97199	0.0388644	1.26112	0.221286	0.0874628	0.959809	-0.540568	0.631936	0.5559	0.419708	0.561879	0.33508	2.99039	0.0504281	0.0747396	0.827634	4.1569	0.395447	0.53414	0.00308496
AT5G22300	1	2.89936	8.79122e-15	0.392187	0.464594	0.103378	0.741542	-0.267989	0.555648	0.96093	0.041645	0.113574	0.933217	3.36995	3.60757e-13	2.22161	0.0180532	2.65133	1.44344e-05	-0.458745	0.351318	0.691878	0.124472	-1.14491	0.432658	0.0750385	0.699375	0.924274	0.263208	0.162588	1.22262
AT3G07120	1	3.40808	0.0215597	2.65711	0.234931	0.387023	0.584665	0.387023	0.584665	0.547488	0.377086	2.60334	0.576169	2.93074	0.0667973	1.65711	0.0839853	0.29956	0.711071	0.547488	0.377086	0.321928	0.617719	2.32528	0.21324	0.0752816	0.231684	0.127019	0.171343	0.258843	0.0563953
AT1G65370	1	1.59824	8.00355e-07	1.3646	0.000430985	0.0026065	0.99414	0.399299	0.27272	0.203347	0.565677	1.82599	0.205529	1.37312	4.6476e-05	0.867744	0.331225	-0.117923	0.826868	-0.0786307	0.842146	0.219378	0.532569	1.79044	0.317916	0.0757116	0.222371	1.06365	1.48118	0.0377438	0.00982579
AT1G07645	1	2.20163	0.00671778	3.16993	0.178357	0	1	0.137504	1	0.263034	0.831812	7.61545	9.03763e-06	1.88753	0.00522446	0.263034	0.831812	0	1	0	1	0	1	8.09669	5.8885e-05	0.0767774	0.846266	0	0.985663	0.992454	0.0306248
AT5G61730	1	5.13676	5.61499e-08	5.7885	2.75449e-10	0.788496	0.200488	0	1	-0.106915	1	0.347923	0.690038	4.39232	1.09572e-05	3.50553	0.0195117	0.777608	0.143307	0.628031	0.344928	0	1	0.490997	0.516259	0.0781067	0.245585	0.00694362	0.996826	1.01906	0.17014
AT4G22235	1	1.09954	0.0377625	1.28011	0.0742421	-0.347923	0.690038	-0.222392	0.845019	0	1	2.86507	0.626458	0.938599	0.0895311	0.678072	0.32694	0	1	-0.485427	0.541256	-0.125531	1	0.920681	0.205415	0.0788851	0.307133	1.00578	0.372665	1.01619	0.513336
AT1G24070	1	1.49296	4.79727e-05	0.178636	0.698694	0.047813	0.859054	0.455918	0.235847	-0.470027	0.213222	-2.40128	0.0810764	1.2715	0.000723161	-0.827731	0.344911	-0.477356	0.389458	-0.228841	0.589807	-0.469274	0.208425	-3.42625	0.0276888	0.0800539	1.55521	1.22834	2.98921	0.000803608	0.175944
AT5G21150	1	5.70133	1.52642e-33	5.82593	3.41847e-29	-0.561879	0.499686	0.255257	0.820536	-0.214125	0.74186	5.37055	0.000433958	6.70673	7.63865e-33	5.09476	1.30277e-06	0.142019	0.89947	0.274622	0.813076	0.494765	0.301374	4.75683	0.00416461	0.0810146	0.0669407	1.68453	0.0364092	2.5081	0.0605874
AT3G23790	1	1.13418	0.0226323	0.91151	0.0977649	0.129179	0.705018	0.75367	0.088481	-0.331121	0.400165	1.34152	0.308323	0.96299	0.0317564	0.0764858	0.932282	0.403866	0.469986	0.354431	0.472947	0	1	1.05846	0.460449	0.0815507	0.843462	0.513392	0.359642	1.00608	0.117843
AT2G45135	1	4.83289	1.4975e-09	5.38716	1.98822e-12	-0.862496	0.149613	2.41954	0.0345482	0.540568	0.442068	5.23649	0.00223725	5.69766	1.10266e-10	5.44144	3.98151e-06	0	1	2.33628	0.051832	0.765535	0.247789	5.05477	0.00323725	0.0821048	0.00501168	1.00232	0.0174987	0.171979	0.017655
AT1G09420	1	1.8986	0.000126898	2.14492	3.44301e-05	-0.00496625	1	0.137053	0.796889	-0.457145	0.275309	1.20314	0.382235	1.60741	0.000292822	0.159308	0.860177	-0.691314	0.263538	0.203142	0.715898	-0.449875	0.276302	0.955378	0.509041	0.0830095	0.860978	0.988574	0.193133	0.00803299	0.114678
AT4G00320	1	0.447459	0.557197	5.55738	1.04358e-08	-0.137504	1	-0.137504	1	0	1	0.788496	0.200488	0.378512	0.67764	3.65535	0.0497631	0	1	0	1	0	1	0.00557026	1	0.0832727	0.206411	1.01476	1.01476	0	0.983493
AT5G05040	1	1.80735	0.00141928	1.80735	0.00519795	1.1375	0.0501025	1.07039	0.0707556	0	1	4.90207	0.0197334	2.1375	0.0140372	1.26303	0.0243065	1.37851	0.011331	1.26303	0.0243065	0	1	4.91918	0.012881	0.0836485	0.177165	0.0957135	0.0824883	0	0.00174119
AT5G66830	1	3.38014	0.00627481	2.61298	0.253851	-0.5025	0.458258	-0.0874628	1	0.192645	0.855536	2.21632	0.658131	2.85798	0.110086	1.19265	0.0874115	0.0995357	1	-0.180572	0.86005	0.115477	1	1.10001	0.32272	0.0836781	0.373023	1.50147	0.349989	0.24883	0.336409
AT2G32670	1	2.49099	0.0120524	2.22517	0.0978908	0.375509	0.642402	0.434403	0.690719	0.616671	0.255875	0.345135	0.929673	2.10535	0.0949829	1.41504	0.150975	1.18057	0.0446187	0.375509	0.73683	-0.400538	0.451382	0.325938	0.873218	0.0838636	0.22243	0.516702	0.072537	4.66324	0.0285224
AT3G12470	1	3.80735	0.000243318	3.41238	0.0239798	-0.5025	0.458258	-0.180572	0.86005	0	1	2.86673	0.548528	4.50462	5.66109e-05	2.40599	0.0629898	0	1	-0.0874628	1	0	1	2.6102	0.208766	0.0838667	0.172908	1.004	0.349989	0	0.0468218
AT1G13370	1	3.0156	0.00842133	3.23133	0.00916776	0.231326	0.685658	0.563901	0.396526	0.263034	0.831812	1.20436	0.672365	2.54749	0.132621	2.8679	0.131357	0.137504	1	-0.0641303	1	0	1	0.426867	0.724494	0.0841154	0.0595666	0.253006	1.25163	0.992454	0.476047
AT5G28635	1	1.37851	0.011331	2.20163	0.0270701	0	1	0.378512	0.67764	0	1	0	1	1.63227	0.00166523	1.20163	0.035082	0	1	0.137504	1	0.263034	0.831812	0.143074	0.998604	0.0842267	0.293663	0	0.465253	0.992454	0.986214
AT2G34020	1	3.50901	0.0141545	5.09398	3.81265e-07	-0.115477	1	0	1	0.0995357	1	5.85223	0.000983882	2.96347	0.0728467	3.39232	0.0329236	-0.222392	0.845019	0.106915	1	0.263034	0.728333	4.02006	0.044586	0.0842599	0.200471	0.318324	0.981637	0.44847	0.185549
AT4G18680	1	1.53605	0.00337785	0.847997	0.184933	0.137504	1	0	1	0.137504	1	2.45943	0.214077	1.29546	0.013853	0.847997	0.184933	0.137504	1	0	1	0.241008	0.83882	1.82115	0.0378168	0.0849113	0	0	0	0.272014	0.149042
AT5G02330	1	1.11548	0.0335525	1.27302	0.0151325	0	1	-0.125531	1	0	1	0.222392	0.845019	0.938599	0.0895311	0.29956	0.711071	-0.115477	1	0	1	0.321928	0.701108	-0.119961	1	0.0860268	0.618234	1.01762	1.01619	0.993826	3.27825
AT2G45430	1	0.765535	0.247789	4.49825	0.000868527	0.378512	0.67764	1	0.0987372	0.125531	1	6.89966	5.41899e-05	0.643856	0.217058	2.88042	0.154049	-0.137504	1	0.765535	0.247789	-0.0931094	1	5.54224	0.00252229	0.0862118	0.219199	2.12345	0.132651	6.35186	0.109083
AT2G26870	1	2.01136	7.87972e-05	1.20683	0.0547654	0.0559254	0.896611	0.325345	0.542492	0.0677446	0.920096	0.956586	0.51227	2.39453	0.000105538	2.13876	0.0275987	0.157541	0.854011	0.374558	0.508367	0.0792267	0.895676	0.384082	0.794342	0.0869286	0.278389	0.471608	0.0701136	0.0770758	0.426393
AT1G11170	1	2.58496	0.000440864	3.04498	3.41205e-05	-0.346176	0.665355	-0.251539	0.821907	0.492396	0.498459	3.19745	0.0400878	2.16799	0.00428314	1.72469	0.10615	0.0242475	1	-0.614109	0.596344	0.224873	0.701183	3.22487	0.0389666	0.0876917	0.276694	1.15783	0.419813	0.371937	0.00426844
AT3G51171	1	1.848	0.00170944	1.63227	0.00218913	0	1	0.137504	1	0	1	1.926	0.0464481	1.54432	0.019931	0.925999	0.136046	0.137504	1	0	1	-0.263034	0.831812	0.908609	0.157095	0.0894661	0.275857	0.985663	0.985663	1.00766	0.358665
AT4G10020	1	4.86271	4.28542e-10	4.23704	1.70136e-05	-0.304855	0.627103	-0.14439	0.874629	-0.0759489	0.957183	6.77698	3.43517e-05	4.06027	5.73336e-12	-0.156119	0.938131	-1.70044	0.0074718	-0.304855	0.627103	-0.847997	0.178737	6.71437	0.000291106	0.0899099	1.07598	0.696645	0.358785	0.837412	0.00463979
AT4G25250	1	2.26303	0.00830195	0	1	0	1	0	1	0	1	2.43296	0.202336	1.88753	0.00522446	0	1	0	1	0	1	0	1	0.521585	0.511839	0.0904284	0	0	0	0	0.646489
AT2G18120	1	1.44361	0.068531	1.85997	0.0267999	0.0703893	0.921924	0.31034	0.687796	0.473931	0.360378	1.28688	0.469603	1.73118	0.31239	2.79586	0.102637	0.917538	0.153445	0.367371	0.64497	-0.184425	0.770867	0.950429	0.580061	0.0905243	0.200928	0.855769	0.0839047	2.25846	0.150248
AT1G30920	1	2.58496	0.0211912	2.07039	0.0164374	0.378512	0.67764	0	1	0.415037	0.571588	2.16993	0.102894	2.15528	0.0369059	1.22239	0.0202332	0.415037	0.571588	0.137504	1	0.125531	1	1.90861	0.0437997	0.0906079	0.257376	0.0459128	0.985663	0.533585	0.0640398
AT3G11160	1	3.88753	0.00868568	5.14568	2.73999e-06	0.137504	1	0.584963	0.424356	0	1	5.57894	0.00501309	3.24101	0.071354	3.85798	0.0073629	0.321928	0.701108	0.678072	0.32694	0.241008	0.83882	5.12035	0.00792307	0.0906688	0.142987	0.399679	0.0736023	0.99177	0.0428532
AT5G56510	1	3.6386	0.0167543	3.70044	0.0641291	0.447459	0.557197	0.788496	0.200488	-0.125531	1	1.89812	0.101083	3.03242	0.0936562	1.73697	0.0527918	0.662965	0.281042	0.241008	0.83882	0.447459	0.557197	1.2686	0.0471311	0.0908403	0.360972	0.193727	0.530767	1.76888	0.198665
AT2G05540	1	1.75264	1.41906e-09	0.577847	0.124851	-1.05756	4.8283e-06	0.910506	0.00895113	-0.780374	0.0225408	-2.35151	0.0793539	1.45869	3.83671e-07	-3.27133	0.000880926	-2.47635	1.42396e-05	0.962791	0.0073324	-0.771713	0.0227708	-2.81392	0.0791359	0.0914782	1.43013	0.401704	0.0278811	0.00558756	0.089555
AT3G47950	1	1.23163	0.145689	2.70914	0.000225973	0	1	0.40691	0.616212	-0.254814	0.675634	2.39771	0.145416	1.02385	0.197509	0.552541	0.596952	-0.222392	0.806296	0.0941222	0.930231	-0.17897	0.752936	2.30759	0.134329	0.0920405	0.660788	1.00907	0.621805	0.175652	0.0191459
AT3G16530	1	0.906233	0.00495509	1.06779	0.00486608	0.921943	1.54581e-05	0.259961	0.466213	0.81703	0.0214619	-0.849577	0.510234	1.09103	0.0027783	1.01301	0.253526	1.7212	0.00180803	0.361254	0.331886	0.81217	0.0217559	-2.70769	0.0828463	0.0924342	0.0263001	0.30216	0.162532	0.00297952	0.522637
AT3G42806	1	2.41278	9.09141e-07	1.40599	0.0230553	-0.895663	0.0404351	-0.17897	0.759066	-0.21036	0.663662	0.242857	0.881393	2.00309	0.000134854	1.6853	0.0643128	-0.625397	0.37879	-0.407045	0.513697	-0.325027	0.493646	-0.0223498	0.991512	0.0927344	0.0902956	0.177917	0.390529	0.21498	1.1919
AT1G21860	1	1.926	0.00234725	2.10434	0.0188055	0	1	0	1	0	1	1.88753	0.0403712	2.32193	0.0258907	0.847997	0.184933	0	1	0	1	0	1	0.521585	0.511839	0.0931613	0.425253	0	0	0	0.566519
AT3G26460	1	2.4848	0.000596475	1.12626	0.28924	-0.291463	0.702163	-0.89812	0.414952	-0.40439	0.614397	2.73256	0.0903748	2.99689	6.20593e-05	0.917538	0.600762	0.438884	0.725089	-0.802963	0.480392	-1.21412	0.0500114	0.618412	0.732024	0.0933841	0.102026	4.88783	0.056005	0.500914	0.63053
AT2G04100	1	0.818553	0.264532	2.12553	0.000752195	0.149378	0.745815	0.0430687	0.954595	0.400538	0.5313	2.8086	0.0428891	0.989029	0.200984	1.84264	0.0724303	0.371094	0.701522	-0.147154	0.832837	-0.174029	0.754866	2.24843	0.131319	0.0942073	0.0712531	0.424361	1.86337	2.51442	0.110728
AT1G46552	1	1.65208	0.0466704	2.61891	0.254388	0.514573	0.391528	1.32193	0.0100975	0	1	4.3373	0.0360149	1.36678	0.260204	1.27563	0.330756	0	1	0.777608	0.143307	-0.341037	0.607591	3.90557	0.0496554	0.0944415	0.344735	0.996128	0.259011	1.0059	0.0523633
AT1G67100	1	2.15754	0.053113	4.77934	7.15817e-06	0.106915	1	0.106915	1	0	1	8.37203	3.00176e-06	2.60881	0.0531413	1.80735	0.00819112	0.137504	1	-0.115477	1	0	1	7.81767	9.39875e-05	0.0946382	0.451073	0.124131	33.8909	0	0.0342369
AT4G01920	1	2.48051	0.000154991	1.96171	0.014904	0.455679	0.379634	0.543142	0.432018	-0.187086	0.813096	2.44815	0.11672	2.05063	0.0124666	1.29834	0.217411	0.504792	0.58731	0.425306	0.57406	-0.175087	0.792538	1.14307	0.491509	0.0948317	0.20336	0.0510277	0.121425	0.0333142	0.363204
AT4G18900	1	5.70044	8.39857e-13	6.7518	3.76478e-22	0.206451	0.850554	-0.115477	1	1.26303	0.0243065	4.75899	0.019078	4.70598	6.84891e-06	6.61176	1.03246e-08	0.263034	0.831812	-0.115477	1	1.07039	0.0707556	4.71876	0.0125293	0.095544	0.0104776	0.120011	0	0.0824883	0.00424414
AT4G00250	1	2.88874	0.00242061	4.224	2.65982e-07	0.321928	0.661158	-1.41504	0.00365777	1.05445	0.1736	4.16239	0.016683	2.38042	0.0555068	2.61244	0.0537682	0.0544478	1	-1.29956	0.00660883	1.2713	0.044606	3.318	0.0604655	0.096434	0.235662	0.706917	0.0425707	0.0931605	0.112851
AT2G42040	1	1.96458	1.152e-07	1.70375	6.50204e-05	-0.226885	0.4233	0.0597547	0.885758	-0.478463	0.188012	-0.372602	0.774405	1.61853	1.56981e-06	0.062612	0.943654	-0.847764	0.120297	-0.231092	0.600165	-0.587718	0.103372	-0.736488	0.605911	0.0965251	0.928055	0.578827	1.71756	0.102666	0.328687
AT3G27660	1	1.86318	0.0111976	4.445	1.92879e-17	-0.392317	0.543036	0.524159	0.450679	-0.275634	0.643969	6.20182	0.000391945	2.26534	0.116881	3	0.0175657	0.724366	0.371669	0.598637	0.406325	0.206451	0.729673	6.19887	0.00436215	0.0973632	0.194037	3.34288	0.0662148	7.17564	0.00023768
AT5G66150	1	2.73118	0.0239908	2.22651	0.271099	0.526069	0.381268	-0.473931	0.360378	0	1	-0.836501	0.160177	3.32193	0.0690187	1.88452	0.115867	0.621488	0.296206	-0.184425	0.772964	0.485427	0.541256	-0.91582	0.171505	0.0975614	0.0831469	0.0830055	0.441082	0.995897	0.0453166
AT1G23201	1	1.54057	0.00285569	1	0.0801433	0	1	-0.137504	1	0	1	2.64909	0.430532	1.26303	0.0243065	0.137504	1	0.137504	1	-0.137504	1	0	1	2.74973	0.171372	0.0989213	0.756905	0.985663	0	0	0.0186339
AT5G07500	1	3.44626	0.0358673	4.926	1.44583e-05	0.378512	0.67764	0.137504	1	0.222392	0.845019	6.2724	0.00051126	2.82103	0.101801	1.66297	0.0452649	0.321928	0.701108	0.584963	0.424356	-0.206451	0.850554	5.93228	0.00104426	0.0997285	0.495077	0.0805529	0.61764	23.9023	0.027863
AT1G10540	1	1.62515	0.0941621	2.19951	0.0216134	1.4924	0.0077429	0.845277	0.373275	-0.157541	0.833573	1.31703	0.605634	1.33015	0.413448	1.40881	0.469141	1.68118	0.157015	0.746714	0.466093	-0.544321	0.297152	1.35846	0.452556	0.0997542	0.219012	0.059448	0.0618346	0.552651	0.0154747
AT4G17770	1	-0.164745	0.736794	1.0124	0.0298963	-0.109952	0.708127	-0.348112	0.414274	-0.270089	0.532232	0.757576	0.555653	-0.134797	0.818263	1.63963	0.0658003	0.0687128	0.915155	-0.197695	0.662109	-0.316857	0.451004	0.00370081	0.999107	0.100651	0.23633	4.55319	0.2766	0.0799525	0.987683
AT4G11710	1	1.12553	0.0409596	0	1	-0.137504	1	0.125531	1	0	1	-0.137504	1	1.37851	0.011331	0	1	0.263034	0.831812	-0.137504	1	0	1	0.00557026	1	0.100948	0	3.14071	26.3756	0	1.10113
AT3G05150	1	4.5812	4.12859e-11	1.71425	0.404157	-0.142019	0.861531	-0.0458037	1	0.201634	0.764379	1.87036	0.660589	3.74	4.12243e-11	-0.540568	0.753737	-1.73697	0.158702	-0.29956	0.687041	0.579157	0.291639	-0.769463	0.463381	0.101066	1.91789	0.849739	0.739031	0.482278	2.39353
AT3G59340	1	1.04439	0.476622	0.169925	0.920995	-1.09311	0.0186239	-0.678072	0.234895	0.222392	0.80574	2.04439	0.575068	1.28011	0.316421	-1.48543	0.158164	-1.58496	0.0280382	-0.476438	0.456587	-0.0297473	1	-0.102039	0.96756	0.101317	1.26026	0.183797	0.174952	1.29538	1.10393
AT1G79760	1	2.68257	0.00126102	2.17632	0.038228	-0.0892673	0.939015	0.400538	0.729256	0.206451	0.790858	0.695994	0.893031	2.18866	0.00705498	0.206451	0.907734	-0.437405	0.722722	-0.0892673	0.956752	0.570749	0.317351	-0.0745177	0.98223	0.101352	0.82602	0.663534	1.56352	0.467528	1.23583
AT5G45920	1	1.33848	0.0916181	1.90689	0.0197959	0.182203	0.755641	0.354843	0.630585	-0.528379	0.494127	2.34395	0.139464	1.64075	0.0385204	-0.395929	0.823759	0.246915	0.810178	0.91427	0.177387	-1.07973	0.0722242	1.71876	0.271399	0.101391	1.52206	0.150101	0.440108	0.343283	0.153811
AT3G54940	1	3.31079	0.0303037	6.72057	8.44119e-22	-0.378512	0.67764	0	1	0.137504	1	10.7258	0.000109115	2.70044	0.0629794	2.23266	0.0394245	0	1	-0.378512	0.67764	0	1	10.6819	0.00277679	0.101501	0.50115	1.00531	1.00531	0.985663	0.00205004
AT1G65090	1	5.75132	9.45154e-15	7.64482	2.77489e-36	0	1	0	1	0	1	9.31636	7.66331e-06	4.6893	8.11109e-06	4.2555	0.0021566	0	1	0.0931094	1	0	1	9.30513	0.000347126	0.101701	0.284761	0	0.978972	0	0.000602873
AT1G78450	1	2.74076	2.47279e-10	0.368513	0.576942	0.487977	0.154243	0.365049	0.456949	-0.351005	0.392993	-4.16547	0.0363402	2.23243	2.87113e-08	-1.36839	0.146033	0.325986	0.571369	0.0265534	0.967216	-0.578323	0.15749	-4.19232	0.0244308	0.102172	1.7406	0.198527	0.859994	0.245132	0.00321349
AT5G05420	1	4.20387	1.80894e-06	3.13906	0.0280371	0.131245	0.880396	-0.222392	0.749259	0.857981	0.0724543	1.16227	0.588967	3.42321	0.00053365	2.18982	0.257192	0.169925	0.864166	-0.485427	0.405032	0.540568	0.263082	1.42318	0.430902	0.102327	0.178064	0.127587	0.372665	0.226634	0.100837
AT5G24130	1	6.70874	1.44823e-20	4.93074	1.38871e-05	0	1	0.137504	1	0	1	8.65356	1.73326e-06	5.44294	4.68276e-09	0.847997	0.184933	0	1	0.263034	0.831812	0	1	8.19673	5.77915e-05	0.104149	0.706267	0	0.311849	0	0.0271081
AT4G33280	1	2.5025	0.00614431	2.6466	0.00868371	-0.438121	0.541217	-0.106915	0.940012	0	1	2.37587	0.248134	3.08489	0.000579716	0.634716	0.747194	-1	0.171826	0.162271	0.901529	0.347923	0.582869	1.68149	0.357306	0.104195	0.61276	0.391248	4.69324	0.994284	0.171055
AT1G22275	1	1.61502	0.0403836	0.805184	0.447384	-0.0152668	1	0.116645	0.899497	0.387023	0.585331	-0.814968	0.847146	1.30933	0.114506	-0.378512	0.846091	-0.215013	0.86632	0.171611	0.851206	0.0763509	0.909807	-0.472586	0.799389	0.104462	2.76131	0.875006	0.189372	0.667575	0.266331
AT1G78500	1	2.52838	0.0768326	5.54273	7.79194e-10	-0.115477	1	-0.241008	0.83882	0.415037	0.571588	5.75694	0.00137438	3.11974	0.0686401	2.14296	0.110593	0.115477	1	-0.115477	1	0	1	4.90207	0.00791151	0.104663	0.442236	115.477	0.354122	0.995204	0.0801871
AT1G71890	1	3.34897	8.65132e-10	3.14075	2.1955e-07	0.597902	0.21577	0.856636	0.173455	0.211504	0.755229	1.61073	0.343653	4.14886	1.43815e-06	3.34453	0.00818946	2	0.104243	1.11847	0.0860801	0.0614005	1	0.382081	0.830629	0.106655	0.0314123	0.539289	0.132435	0.54602	0.615922
AT4G13985	1	4.16993	0.00156129	4.67243	0.000162248	0	1	0	1	0.485427	0.541256	4.38543	0.0973767	3.36457	0.0643875	3.62059	0.0555157	0.263034	0.831812	0.263034	0.831812	0.137504	1	3.80983	0.0653745	0.10686	0.126804	0.992454	0.992454	0.556739	0.0702187
AT1G47540	1	3.50779	0.00422918	7.54206	9.44146e-36	-0.29956	0.711071	-0.192645	0.855536	0	1	8.94928	6.09516e-06	2.82782	0.0760331	4.18587	0.00344584	0	1	-0.29956	0.711071	0	1	9.09308	0.000316292	0.107292	0.286123	1.00672	0.218103	0	0.00796943
AT2G35300	1	1.18442	0.0288167	5.17356	9.51816e-07	0.241008	0.83882	-0.137504	1	0.115477	1	10.1348	8.81331e-06	1.46949	0.0391861	1.54432	0.0353989	-0.125531	1	0	1	-0.115477	1	10.4887	0.000896072	0.107331	0.540075	3.12009	1.01476	115.477	0.0171586
AT3G06630	1	1.73839	0.0220916	2.06971	0.00979868	0.149143	0.808494	0.599176	0.390078	0.169925	0.84728	0.161967	0.949831	2.16008	0.0174173	1.16993	0.372559	0.169925	0.898477	0.439821	0.569202	0.451379	0.475517	-0.814698	0.659874	0.108111	0.277571	0.0647263	0.15308	0.451552	1.50088
AT3G26320	1	1.64245	0.0445626	1.73521	0.0598144	0.0853915	0.917229	0.449803	0.597007	0	1	-1.77259	0.753146	1.31808	0.140755	1.05795	0.406574	-0.0480943	0.983139	0.729911	0.370465	-0.274622	0.661146	-1.30759	0.518009	0.109492	0.242297	3.39683	0.237035	1.00734	0.151064
AT2G11405	1	3.52356	0.0307909	0	1	0	1	0	1	0	1	0	1	2.82782	0.0760331	0.137504	1	0	1	0.137504	1	0	1	0.143074	0.998604	0.109508	0.985663	0	0.985663	0	0.986214
AT4G00390	1	0.788496	0.364458	3.74024	0.000371362	1.21299	0.0792669	1.58496	0.139168	0.321928	0.551484	5.16993	0.00215002	0.632268	0.416783	2.9542	0.0407256	1.848	0.127441	1.51785	0.156754	-0.152003	0.871415	4.54783	0.00754907	0.109806	0.117382	0.207315	0.0216162	2.75662	0.0640033
AT4G01170	1	0.847997	0.184933	1.72247	0.00344014	0	1	0	1	0	1	0	1	0.678072	0.32694	1	0.0987372	0	1	0	1	0.137504	1	0.143074	0.998604	0.111202	0.265177	0	0	0.985663	0.986214
AT5G16460	1	0.678072	0.32694	1.67807	0.00276453	0	1	0	1	0	1	5.08321	0.0146035	0.847997	0.184933	0.378512	0.67764	0	1	0.137504	1	0	1	5.34471	0.00433817	0.111202	0.631289	0	0.985663	0	0.0250715
AT1G62290	1	3.00592	7.44137e-09	4.93105	5.89762e-26	0.161463	0.73155	-0.440573	0.519614	-0.162939	0.794675	7.11381	0.00272094	3.75988	9.5204e-15	2.22938	0.0213474	0.731352	0.317632	-0.547488	0.456168	-0.46073	0.392599	6.61282	0.0134388	0.111404	0.3772	0.636878	0.108427	0.479019	0.0364922
AT5G15070	1	1.235	0.00598534	0.892671	0.0761874	-0.0603497	0.851827	0.0784266	0.861287	-0.43837	0.368063	0.394746	0.763631	1.54783	0.0067062	0.647862	0.499608	0.132586	0.852962	-0.108776	0.82182	-0.277338	0.56346	-0.197784	0.891084	0.112332	0.158706	2.59895	6.60335	0.225627	2.97811
AT4G32500	1	1.37851	0.011331	3.03562	0.170927	0.137504	1	0.263034	0.831812	0.0931094	1	2.63227	0.301132	1.09954	0.343581	-0.206451	0.850554	-0.584963	0.424356	0	1	-0.584963	0.310505	1.82115	0.0378168	0.112488	1.14513	1.62185	0.992454	1.38424	0.182053
AT5G51210	1	4.88787	1.19108e-12	6.24996	1.94317e-25	-0.347923	0.499686	0.514573	0.545289	-0.758992	0.175465	7.66152	1.68699e-05	3.89918	7.85088e-06	2.48308	0.137048	-0.652077	0.242985	-0.347923	0.545326	-0.736966	0.15386	7.8018	0.000461604	0.112492	0.431237	0.304763	5.11412	0.0147436	0.00907008
AT2G41780	1	1.25376	0.39132	2.39408	0.0406888	0.174029	0.847078	0.269187	0.813354	0.802061	0.324052	3.15754	0.0892163	1	0.470039	1.35845	0.416253	0.495957	0.68668	-0.530515	0.521858	0.594361	0.332113	2.16145	0.241968	0.112493	0.275833	0.479069	3.08374	0.148524	0.1872
AT1G64240	1	1.926	0.0864892	4.3552	5.74271e-05	-0.206451	0.850554	-0.0995357	1	0	1	2.97575	0.56886	1.53605	0.00337785	2.88042	0.154049	0	1	-0.321928	0.701108	0.137504	1	2.25855	0.25683	0.112569	0.203767	1.00978	0.530183	0.985663	0.136967
AT3G55130	1	1.06351	0.00132111	1.12832	0.00348063	0.484752	0.0315497	0.531241	0.139253	0.847473	0.0151513	-1.83156	0.16228	0.848081	0.0131553	-0.0685518	0.93836	0.979105	0.0702696	0.425624	0.261012	0.809403	0.0192775	-2.60416	0.0890572	0.11258	1.12724	0.337245	0.110148	0.0229495	0.174255
AT5G64690	1	2.65344	0.0394758	2.11548	0.333335	0.273018	0.636017	-0.0614005	1	-0.106915	1	1.1964	0.704038	2.11548	0.164767	1.51457	0.112692	0.652077	0.242985	0.222392	0.745518	-0.206451	0.850554	0.465002	0.720487	0.112759	0.165445	0.408867	1.74115	0.319674	0.439699
AT5G10130	1	1.06413	0.0576127	1.34792	0.00947531	0.347923	0.690038	-0.137504	1	-0.137504	1	4.81669	0.0203004	0.847997	0.184933	0.347923	0.690038	0.241008	0.83882	0.241008	0.83882	0	1	1.3275	0.0475533	0.112915	0.588981	0.180927	3.58763	1.01476	0.5677
AT3G15670	1	1.18442	0.283065	4.7956	1.5899e-08	-0.137504	0.877614	-0.289507	0.635828	-0.115477	1	10.1846	0.000422708	0.943416	0.0729514	2.20645	0.167774	-0.115477	1	-0.758992	0.175465	-0.241008	0.83882	10.2272	0.00876543	0.113158	0.369664	0.0877609	0.448625	0.354122	0.00208524
AT1G04660	1	5.13561	2.14375e-33	6.15356	1.36076e-39	-0.530515	0.383037	0.521953	0.425234	0.814444	0.294642	5.69973	0.000536161	6.45533	8.13413e-33	5.78407	7.92168e-08	0.696608	0.509227	-0.142444	0.868566	0.747234	0.212854	5.90593	0.00499002	0.113838	0.0309467	7.30025	1.7415	0.0429823	0.0177644
AT3G21020	1	2.25716	0.00273012	2.00877	0.0231425	1	0.0550566	0.871267	0.238573	1.3806	0.0211675	2.19319	0.20352	2.84246	0.000226745	1.85704	0.0878313	1.1669	0.220437	0.750972	0.353648	1.46395	0.00796721	1.82444	0.266549	0.114729	0.0392284	0.0769503	0.0740619	0.0292786	0.0917382
AT1G77330	1	3.58796	1.08693e-09	2.76288	0.000291384	0	1	0.459432	0.594886	0.0671142	0.934903	3.71836	0.011208	2.84537	2.21666e-06	0.836501	0.442875	-1.58496	0.192548	-0.213404	0.850229	0.153351	0.790016	1.39857	0.419385	0.115393	0.5349	1.00126	2.71274	0.387641	0.453178
AT2G24645	1	0.847517	0.124312	1.43807	0.00785734	-0.188947	0.612174	0.351005	0.47068	-0.193772	0.694554	0.302796	0.835686	1.06946	0.0845539	0.833028	0.381747	-0.14066	0.84788	0.139858	0.796493	-0.135564	0.780601	0.500836	0.729162	0.115659	0.266175	0.147393	0.42841	0.177823	0.24582
AT4G33370	1	1.18442	0.0288167	0.788496	0.200488	-0.137504	1	-0.137504	1	0.584963	0.361595	0	1	0.938599	0.0895311	0.321928	0.701108	0	1	-0.137504	1	0.736966	0.215327	0.00557026	1	0.115681	0.419415	1.01476	0	0.114812	0.735808
AT2G24700	1	0.81842	0.139614	1.3271	0.0157421	-0.458892	0.225653	0.610649	0.194376	-0.624491	0.202905	0	1	0.64784	0.336949	0.155119	0.879193	0.0979752	0.893969	0.0592392	0.917489	-0.663519	0.177486	0.0120349	0.995814	0.116178	0.789628	1.55152	0.820687	0.0303484	0.857498
AT2G21840	1	3.10753	0.000175892	3.88613	7.5325e-07	0.797507	0.329275	0.817136	0.468478	-0.263034	0.674151	4.25154	0.00768678	2.45943	0.0187256	3.01197	0.00638037	0.485427	0.633525	0.36257	0.761474	-0.0430687	1	2.16015	0.240294	0.116377	0.126688	0.242877	0.384669	0.723326	0.326083
AT1G48990	1	1.32193	0.0166739	4.07895	0.0198029	0	1	0	1	0	1	6.54844	0.000180967	1.67807	0.00206421	0.847997	0.184933	0	1	0	1	0	1	6.22841	0.000610204	0.118636	0.655506	0	0	0	0.0250432
AT1G36675	1	0.206451	0.850554	1.34395	0.0419586	0.106915	1	0.29956	0.711071	0	1	-0.378512	0.67764	0.263034	0.831812	1	0.0987372	0.263034	0.831812	-0.115477	1	0.137504	1	0.530097	0.412057	0.120011	0.146616	0.419732	2.23039	0.985663	5.91599
AT1G30740	1	2.48113	0.053243	1.77259	0.0441684	0	1	-0.125531	1	-0.540568	0.442068	0.321928	0.701108	1.94753	0.114352	0.247928	0.735879	-0.415037	0.571588	0	1	-0.106915	1	0.258551	0.802303	0.120432	0.753844	1.00484	1.01619	0.671827	0.108806
AT3G20190	1	3.23095	0.0104514	3.22239	0.0443531	-0.0824622	1	-0.0824622	1	0.584963	0.361595	0.415037	0.587229	2.53605	0.151435	2.11548	0.106063	0.321928	0.701108	-0.36257	0.596615	-0.321928	0.701108	0.973149	0.381648	0.120454	0.207293	1.67473	0.632252	3.42178	0.401465
AT5G19740	1	0.995949	0.0312299	0.928127	0.0645222	0.0240678	0.944292	1.06202	0.00939958	-0.254573	0.595565	1.78445	0.172718	1.26942	0.0237223	0.482393	0.614642	0.706953	0.27064	0.495026	0.272555	-0.431589	0.350701	1.7154	0.251298	0.120611	0.31556	0.931604	0.36368	0.258734	0.0197178
AT3G11740	1	1.926	0.00234725	0.263034	0.831812	0	1	0.137504	1	-0.125531	1	0.137504	1	2.45943	0.0378675	0	1	-0.263034	0.831812	0.137504	1	0.378512	0.67764	0.143074	0.998604	0.121582	0.992454	1.00766	0	1.97679	0.0197123
AT5G58520	1	1.03281	0.0278141	0.830255	0.107867	0.194087	0.532846	0.708408	0.093139	-0.296457	0.476797	0.0621217	0.964667	1.32006	0.00465243	-0.192121	0.833604	0.119707	0.842099	0.66175	0.142718	-0.243844	0.556493	-0.603542	0.676187	0.121982	1.59713	0.235534	0.0340037	0.0977405	1.23404
AT4G36280	1	3.01572	4.54789e-10	2.506	6.19461e-06	0.342602	0.409964	-0.268996	0.662889	0.00803732	1	1.30698	0.386785	2.35973	3.09862e-06	1.49346	0.106998	0.446922	0.50944	-0.0763509	0.912805	0.128188	0.786785	1.08619	0.46057	0.121988	0.253041	0.131796	0.56108	0.869238	0.0921792
AT3G11210	1	1.37868	0.000926794	0.77434	0.108479	0.0700784	0.812763	0.287131	0.487792	0.0816838	0.844243	0.0865666	0.947976	1.76222	3.306e-05	0.101402	0.911586	-0.714957	0.243874	0.104893	0.816397	-0.0799405	0.84585	-0.478247	0.737774	0.122034	0.766669	1.22113	0.462504	43.1772	1.44943
AT1G77880	1	1.64386	0.0984547	2.16993	0.288142	0.0874628	1	1.42626	0.037448	0.304855	0.627103	3.59991	0.17936	2.10692	0.096323	1.16046	0.237773	0.160465	0.867939	0.954196	0.0418658	0.884523	0.0988718	3.391	0.0811007	0.123391	0.302924	0.292092	0.198143	0.486553	0.0298747
AT4G24420	1	0.485427	0.541256	1.67807	0.00276453	0	1	0.263034	0.831812	0.137504	1	3.37851	0.573582	0.378512	0.67764	0.584963	0.424356	0.137504	1	0	1	0.263034	0.831812	3.28058	0.131933	0.123467	0.482602	0.985663	0.992454	0.311849	0.0147024
AT1G14760	1	1.59585	0.193652	2.27528	0.0409851	-0.601451	0.390718	-0.330149	0.751301	-0.25634	0.762918	1.66985	0.582214	1.24462	0.364264	0.573735	0.770063	-0.902703	0.310456	-0.415037	0.682701	-0.201634	0.775889	1.8931	0.301432	0.123564	0.59682	0.200547	0.114223	0.119976	0.062622
AT3G09162	1	1.40734	0.0472138	1.36824	0.0861674	-0.439112	0.402567	-0.835771	0.276216	-0.0369942	0.977509	-1.85415	0.556205	1.80735	0.0229101	1.80474	0.0770805	-0.39689	0.723794	-0.294061	0.69352	0	1	-2.35262	0.211504	0.124355	0.137481	0.0506252	0.48031	1.05715	0.118549
AT1G24735	1	2.72048	0.00150199	3.32193	0.000159269	1.09516	0.153312	0.606658	0.595171	-0.206451	0.850554	3.94145	0.0160796	2.11103	0.182749	2.86129	0.133291	0.847997	0.0884296	0.125531	0.929916	-0.321928	0.551484	3.97596	0.0141637	0.126088	0.0744734	0.127065	0.655318	0.21938	0.0043584
AT1G72140	1	1.76422	0.00256241	1.3426	0.052137	0.168271	0.697839	0.762031	0.163475	0.820021	0.128792	2.41131	0.0792486	2.27376	0.000205328	0.428334	0.737416	0.245112	0.800418	0.174874	0.784757	0.613391	0.217536	1.63062	0.267995	0.126124	0.51568	0.184988	0.625363	0.143952	0.193052
AT1G19320	1	2.92656	8.01053e-08	1.58496	0.0410288	0.782902	0.0726461	0.11221	0.873704	1.50589	0.0681745	-3.62803	0.429799	2.26748	0.104658	0.443607	0.706415	2.07039	0.0768254	0.11221	0.88079	1.68806	0.00786128	-3.62246	0.0795972	0.126842	0.562087	0.450913	0	0.0569988	0.000768471
AT3G58200	1	1.89308	0.0225456	2.67485	0.00122986	0.0995357	0.912079	0.409876	0.673525	0	1	2.81323	0.0921449	1.46657	0.168484	1.20568	0.311945	-0.339486	0.787579	-0.0848889	0.952747	0.694374	0.241649	1.87177	0.272081	0.126877	0.378407	1.84501	1.5131	0.997128	0.200866
AT4G22460	1	1.49476	0.00288725	0.862496	0.149613	0.447459	0.557197	0.447459	0.557197	0.115477	1	2.98351	0.573019	1.15754	0.0298965	-0.263034	0.831812	-0.263034	0.831812	-0.137504	1	0.387023	0.584665	0.853567	0.166551	0.127048	1.87132	3.81116	1.87515	0.538247	0.554806
AT1G11370	1	2.32193	0.0100765	1.37851	0.011331	0	1	0	1	0	1	1.96347	0.0530458	3	0.0852461	0.847997	0.184933	0.137504	1	0.137504	1	0.137504	1	1.52159	0.0245196	0.127363	0.238058	0.985663	0.985663	0.985663	0.126722
AT4G16690	1	1.25803	0.00121773	0.461638	0.317652	0.00161828	1	0.213343	0.591256	-1.3181	0.000848965	-0.327606	0.799818	0.973089	0.0135647	-1.32289	0.136668	-0.198954	0.720909	0.336428	0.421889	-1.29115	0.000948976	-0.897985	0.530095	0.127599	2.07684	1.02681	0.223072	0.0103358	0.466151
AT3G53310	1	3.0338	8.63451e-08	2.71567	2.8696e-05	-0.398549	0.506021	0.250543	0.725516	0.117039	0.885607	-0.770518	0.798143	2.34348	0.000842973	1.71444	0.0973287	0.135655	0.909031	0.0608822	0.948315	0.343484	0.53618	-0.737627	0.682432	0.128329	0.225903	2.04759	0.605123	0.489585	0.0218378
AT1G15210	1	2.32392	8.80858e-05	2.94033	2.59661e-07	-0.398549	0.436616	0.327886	0.600537	-0.29956	0.644153	4.16716	0.00385597	1.79462	0.00825273	1.29768	0.200726	0.247928	0.771752	-0.550552	0.467018	-0.364156	0.504786	1.86705	0.211096	0.128454	0.387416	4.34981	3.98083	0.0976189	0.381053
AT3G12145	1	0.732688	0.0191417	0.0483043	0.900975	-0.0166477	0.940813	0.0784521	0.824804	0.127039	0.724496	-0.097173	0.94189	0.565498	0.120686	0.101386	0.908224	0.502571	0.34866	-1.03568	0.007091	0.0390555	0.914112	-0.306182	0.849451	0.128589	0.349933	1.06414	1.16635	0.523417	0.520759
AT1G42560	1	3.02367	1.70167e-05	0.612977	0.706889	-0.628031	0.446731	0.287577	0.78327	0	1	-2.38702	0.487844	3.91754	4.7367e-05	-0.169925	0.864166	-0.469485	0.47313	-0.306103	0.799603	0.152003	0.871415	-2.35943	0.221425	0.128739	1.75912	0.144723	35.9228	0.987013	0.0058166
AT2G35200	1	1.16993	0.0237027	0.662965	0.281042	0	1	0	1	-0.0874628	1	1	0.0652454	0.902703	0.438298	-0.765535	0.247789	-0.280108	0.7201	-0.263034	0.831812	-0.436099	0.429591	0.143074	0.966552	0.128805	14.2041	1.00719	1.00766	0.668447	0.748359
AT1G64110	1	3.04731	0.0455422	4.5025	2.15405e-05	0	1	0.736966	0.15386	-0.440573	0.48685	9.47032	9.9214e-06	3.94902	3.75196e-05	2.35199	0.224296	-0.341037	0.607591	0.552541	0.324009	-0.0824622	1	9.44974	0.000439217	0.128847	0.313647	1.0059	0.142798	0.687306	0.00108745
AT5G16980	1	3.89905	2.16072e-15	3.03905	3.15209e-07	-0.602665	0.310054	-1.48308	0.118363	0.945552	0.0721234	3.37716	0.0170798	3.00458	1.03618e-07	3.30761	0.000633906	0.579013	0.496443	-0.876425	0.330182	0.411978	0.432897	3.45204	0.0263942	0.129528	0.0423011	54.5778	0.25733	0.39247	0.0109621
AT2G22180	1	3.56635	0.0107842	1.20645	0.0362567	-0.378512	0.67764	-0.378512	0.67764	0	1	-0.115477	1	2.74416	0.0676669	0.137504	1	0	1	-0.241008	0.83882	0	1	-0.0979343	1	0.130247	0.794193	1.00531	0.222671	0	0.0829799
AT4G22230	1	1.36923	0.00751187	0.5025	0.458258	0.584963	0.361595	0.321928	0.701108	-0.584963	0.424356	4.51307	0.0337525	1.05063	0.0592816	-0.0995357	1	-0.0995357	1	0.115477	1	-0.106915	1	0.880039	0.128304	0.131555	1.48664	1.40431	0.469842	0.692945	0.673393
AT1G52100	1	1.79102	8.55573e-05	1.30333	0.0120952	0.376323	0.243804	0.75883	0.0840678	-0.370268	0.386826	5.02095	0.00755167	2.34108	4.99766e-08	-0.0763958	0.936377	-1.1897	0.0696593	0.526957	0.272363	-0.377441	0.373834	4.50633	0.03453	0.133056	1.1227	1.93009	0.180056	0.00961915	0.0540031
AT5G52300	1	3.52588	7.7738e-05	3.94902	2.90547e-05	-0.231326	0.685658	0.152003	0.86599	-0.63743	0.426363	9.36891	0.00012617	2.69488	0.000109887	-1.17509	0.547269	-1.48543	0.220216	-0.231326	0.716898	-0.112475	0.867638	9.65461	0.00545163	0.133542	1.84591	0.73136	4.95753	0.701901	0.0150165
AT3G01570	1	3.39372	5.27506e-06	6.58527	2.8789e-37	-0.570316	0.457301	0.113211	0.93729	-0.0824622	1	8.7696	0.000574085	2.59384	0.0300837	3.59163	0.00285014	0.289507	0.635828	-0.0297473	1	-0.231326	0.671811	8.59462	0.00628069	0.133545	0.294103	3.08391	1.67274	0.477451	0.0100759
AT5G37990	1	-0.765535	0.247789	2.16046	0.31679	1.08246	0.0310449	0	1	0.263034	0.728333	7.17404	1.6816e-05	-0.584963	0.424356	0.263034	0.728333	1.34104	0.0427707	-0.387023	0.584665	0.341037	0.607591	3.70666	0.0582192	0.133906	0.782284	0.106607	1.00519	0.128702	0.318614
AT2G21450	1	3.85345	0.00608534	4.27528	0.00224824	1	0.0801433	1.29546	0.013853	-0.321928	0.701108	4.06413	0.182137	2.93074	0.0667973	2.28293	0.236185	1.18057	0.0446187	1.54057	0.00191396	-0.678072	0.32694	3.59053	0.0830791	0.135969	0.303701	0.0827337	0.0863673	0.356858	0.0618543
AT1G04880	1	5.12133	3.47705e-14	4.62149	1.69128e-08	0.0544478	1	0.157541	0.853102	0.160465	0.867939	-0.612977	0.421108	3.8865	4.3082e-05	3.04182	0.0569039	0.0824622	1	0.106915	0.922322	-0.662965	0.281042	-0.557366	0.517179	0.137054	0.20608	0.201673	0.189998	1.64521	0.0475981
AT4G30540	1	1.12553	0.0409596	1.18442	0.0288167	-0.137504	1	-0.137504	1	-0.378512	0.67764	0.241008	0.83882	1.48543	0.00509765	0.387023	0.584665	-0.241008	0.83882	0	1	0.263034	0.831812	0.00557026	1	0.137735	0.506786	0.274904	1.01476	5.65352	0.947137
AT3G10200	1	1.38611	0.0171083	2.0427	0.000256576	-0.515458	0.228087	0.124499	0.829526	0.191224	0.71193	3.34283	0.0160572	1.83007	0.00298593	0.697816	0.488305	0.0665977	0.939136	-0.213134	0.733745	-0.210567	0.688349	3.16687	0.0447096	0.137954	0.490384	1.30255	3.89715	23.1679	0.0270219
AT4G33020	1	1.32193	0.0166739	1.07039	0.0707556	0	1	0.137504	1	0	1	0.765535	0.247789	1	0.0987372	0.485427	0.541256	0	1	0	1	0.137504	1	0.280577	0.818167	0.138528	0.375502	0	0.985663	0.985663	0.462696
AT4G29550	1	2.69599	0.0281086	1.05658	0.526393	0.214125	0.733512	0.163499	0.838241	-0.280108	0.7201	0.443607	0.784096	2.03953	0.227236	0.612977	0.329594	0.371969	0.522397	0.263034	0.710376	-0.0824622	1	-0.0413508	1	0.138567	0.265385	0.268399	0.232271	0.548148	1.19963
AT3G23060	1	1.75002	0.00517408	3.90689	0.0268983	-0.137504	1	0.125531	1	0	1	1.18442	0.0288167	1.32193	0.0166739	1.88753	0.0114475	0	1	-0.137504	1	0	1	1.93157	0.0829693	0.139265	0.348382	1.01476	26.3756	0	0.239624
AT4G26460	1	1.37851	0.011331	1.67807	0.00276453	0.137504	1	0.137504	1	0.241008	0.83882	0.925999	0.136046	1.82597	0.0149204	0.862496	0.149613	0	1	0	1	0.125531	1	1.14307	0.0544687	0.139548	0.320768	0.985663	0.985663	0.313338	0.104813
AT1G78840	1	2.03562	0.00362563	0.678072	0.32694	0.263034	0.831812	0.137504	1	-0.137504	1	1.32193	0.0166739	1.53605	0.00337785	0.125531	1	0.447459	0.557197	0.263034	0.831812	0	1	0.521585	0.511839	0.139792	0.685873	0.258844	0.311849	1.01476	0.433669
AT1G65150	1	1.41181	0.0327898	3.01919	2.61587e-08	0.0914984	0.848505	0.0588937	0.933199	0.228624	0.689146	1.92735	0.187327	1.87447	0.0111112	2.5025	0.00941031	0.393011	0.620956	-0.0524674	0.945965	0.327575	0.550269	1.28992	0.383944	0.140698	0.0935412	0.619747	13.2159	0.177267	0.198007
AT1G32560	1	2.93289	0.0561664	5.28876	2.9514e-07	-0.137504	1	0.347923	0.690038	0.523562	0.336784	8.80208	1.90054e-06	2.2076	0.19362	0.643856	0.25685	-0.29956	0.711071	0.125531	1	0.514573	0.262438	9.44768	0.000144726	0.141039	0.78268	0.37249	0.467747	0.00864194	0.0353724
AT4G23680	1	5.18517	4.03145e-45	3.75661	2.29748e-15	-1.59163	0.00100111	0.914406	0.0774241	-1.45505	0.00170031	4.43228	0.00328944	3.90016	9.77141e-26	3.00055	0.00146012	0.635236	0.27892	0.551332	0.34157	-1.39007	0.00194876	3.8532	0.0226839	0.141407	0.111857	2.33328	0.24737	0.0228561	0.0698746
AT2G28790	1	0.650441	0.0470285	1.0875	0.00402247	-0.465786	0.0435105	0.108794	0.761639	0.130584	0.728388	0.309159	0.815256	0.866935	0.0318427	1.55168	0.0828565	0.264615	0.629697	-0.26342	0.488655	0.162105	0.662411	-0.459329	0.767773	0.142488	0.175746	3.66722	2.43874	0.106965	5.18653
AT1G17190	1	2.27505	1.39516e-06	2.07296	6.82408e-05	-0.014797	0.978834	-0.310929	0.569645	0.100402	0.865667	2.17971	0.103486	3.03835	7.54542e-08	2.12445	0.0273328	-0.0130562	1	-0.341691	0.559187	0.197301	0.721159	0.900503	0.533636	0.143602	0.0122612	0.067336	0.0472814	0.323318	0.415028
AT3G57100	1	1.41504	0.00800616	1.22239	0.016589	0.222392	0.845019	0.321928	0.701108	-0.137504	1	0.115477	1	1.05889	0.047031	0.540568	0.442068	0	1	0	1	-0.263034	0.831812	0.143074	0.966552	0.143842	0.386311	0.991087	0.993826	0.314979	0.105916
AT1G19060	1	1.24101	0.0200739	3.84435	0.0363703	0	1	-0.137504	1	0	1	0.241008	0.83882	0.925999	0.136046	2.20163	0.0358588	0	1	0.125531	1	0	1	0.590533	0.399743	0.145232	0.271614	0	26.3756	0	0.419325
AT1G12160	1	2.92376	0.0474386	3.40439	0.0250363	1.37197	0.0195923	1.04182	0.0641344	-0.736966	0.15386	5.35755	0.0023691	2.17991	0.0815855	2.07039	0.247556	1.40054	0.24034	0.819428	0.0817693	-0.192645	0.763176	4.30828	0.0199628	0.145692	0.243574	0.010297	0.119357	0.586798	0.108533
AT1G73700	1	1.58496	0.214119	3.04231	0.00130165	-0.807355	0.202127	-0.392317	0.682703	1.1592	0.157417	-1.58496	0.24339	2.1304	0.0584142	2.63227	0.0289207	0.647698	0.546087	-0.534336	0.55656	0.878009	0.162633	-1.00132	0.481819	0.146726	0.0722341	9.22925	0.153592	0.137891	0.225845
AT4G01265	1	3.30743	0.0431338	2.56071	0.0785116	0	1	0.137504	1	0	1	0	1	2.45943	0.0378675	0.678072	0.32694	0	1	0.137504	1	0	1	0.143074	0.998604	0.146996	0.580922	0	0	0	0.986214
AT5G27200	1	2.1964	0.0344795	4.44294	0.000198151	-0.125531	1	-0.125531	1	0	1	4.3634	0.0531449	1.63227	0.00166523	0.925999	0.136046	0	1	-0.263034	0.831812	0.137504	1	3.92443	0.0490781	0.147267	0.654809	1.01619	0.355706	0.985663	0.0529529
AT4G34419	1	0.736966	0.215327	1.66297	0.0341773	-0.125531	1	-0.263034	0.831812	-0.192645	0.855536	3.98489	0.166396	0.547488	0.377086	-0.415037	0.571588	-0.678072	0.32694	0.115477	1	0.469485	0.47313	2.76756	0.186662	0.147287	1.6625	0.689295	2.60043	2.37459	0.180226
AT5G66980	1	3.72247	0.0173673	4.08746	0.0188787	0.137504	1	0.378512	0.67764	0	1	3.43296	0.564223	2.76553	0.0699351	2.88753	0.132603	0.263034	0.831812	0.378512	0.67764	0.137504	1	3.313	0.128274	0.147447	0.171985	0.311849	0	0.985663	0.0177773
AT5G58460	1	1.53605	0.00337785	0.678072	0.32694	0	1	0	1	0.137504	1	0.263034	0.831812	1.1375	0.0501025	0	1	0	1	0	1	0	1	0.143074	0.998604	0.148959	0.997059	0	0	0.985663	0.293943
AT5G65530	1	2.2841	0.00202302	2.48543	0.00167263	-0.142604	0.853518	0.857396	0.236545	0.641546	0.324917	2.90576	0.062767	3.08975	0.000367607	1.91073	0.30978	1.05658	0.318453	1.04182	0.152356	0.216811	0.754485	2.07353	0.19016	0.149866	0.130667	1.30919	0.0970035	0.493672	0.16707
AT5G11230	1	1.36565	0.0112088	0.961662	0.122862	0.0833026	0.832647	0.257981	0.619374	0.314873	0.612727	2.01755	0.132046	1.848	0.0134056	1.7922	0.0779705	0.675871	0.410357	0.0737483	0.901498	0.378512	0.487958	0.608911	0.675356	0.15	0.30137	0.778493	0.552042	0.0915152	0.535917
AT3G59190	1	1.22239	0.251419	2.2076	0.0186677	-0.0230836	1	-1.27684	0.233669	1.16046	0.0324975	2.41504	0.177768	0.900464	0.572304	2.52725	0.1966	0.436099	0.429591	-1.65535	0.116744	0.678072	0.267044	2.06666	0.227825	0.151506	0.067482	1.10642	0.129176	0.262094	0.0776985
AT3G44790	1	-1	0.0435585	2.01282	0.31942	0.146841	0.851573	-0.807355	0.0961418	1.152	0.046058	-0.163499	0.921736	-0.736966	0.215327	1.58496	0.302837	0	1	-1.10692	0.0275332	0.887525	0.0726706	0.0361586	1	0.151608	0.118857	0.986563	0.156652	0.129549	1.59292
AT5G11570	1	2.54749	0.0775052	3.70044	0.0278923	0.206451	0.850554	0	1	-0.137504	1	2.97199	0.61552	3.45943	0.0530947	2.47131	0.119546	0.241008	0.83882	0.206451	0.850554	0.137504	1	1.80019	0.15847	0.151765	0.19909	0.0768863	0.990405	137.504	0.245446
AT3G08690	1	0.669503	0.150968	1.00244	0.0390425	0.284839	0.32922	0.364738	0.384515	-0.0206505	0.959747	1.74354	0.182266	0.492714	0.240005	-0.0149892	0.987918	0.283393	0.604893	0.198127	0.663015	0.0169459	0.966741	1.33587	0.363147	0.151852	1.02828	0.00253455	0.294957	22.0556	0.1323
AT4G25710	1	1.07517	0.0276255	0.575988	0.304617	-0.30111	0.38007	0.119086	0.800241	-0.296564	0.502516	1.25603	0.338039	0.790836	0.130993	0.401571	0.66037	-0.159605	0.805586	-0.209034	0.684523	-0.156543	0.714585	0.666344	0.641083	0.152214	0.178056	0.308481	3.73083	0.310394	0.306429
AT2G45130	1	0.736966	0.215327	1.58496	0.0285144	0.115477	1	0.222392	0.845019	-0.206451	0.850554	1.5025	0.082025	0.540568	0.442068	1.51937	0.161933	-0.321928	0.701108	-0.125531	1	0	1	2.64557	0.191806	0.153491	0.0211144	2.13942	3.5193	1.00978	0.275435
AT1G77655	1	3.45943	0.0350374	3.30743	0.169852	0	1	0.137504	1	0.137504	1	3.63227	0.492249	2.53605	0.0455118	1	0.0987372	0	1	0	1	0	1	2.65404	0.136589	0.153961	0.535437	0	0.985663	0.985663	0.155564
AT2G21850	1	3.38296	2.77206e-08	2.97982	3.48106e-05	0.38807	0.54436	0.830075	0.271742	0.598637	0.340331	2.68806	0.0988963	2.47917	0.000197456	1.65862	0.109384	1.41761	0.0599687	0.840059	0.290351	0.425926	0.432956	1.85307	0.2591	0.154122	0.284715	0.569537	0.00597087	0.168243	0.18379
AT5G20100	1	1.53605	0.00337785	1.72247	0.00344014	0	1	0.137504	1	0	1	0.137504	1	1.12553	0.0409596	0.378512	0.67764	0	1	0.137504	1	-0.137504	1	0.521585	0.511839	0.154124	0.639072	0	0	1.01476	0.580984
AT5G62360	1	1.8299	1.42384e-05	0.820616	0.107562	0.685595	0.0175946	0.118428	0.789879	1.2675	0.00024439	-5.57949	0.00395472	1.34074	1.91004e-05	-1.62411	0.0698319	0.649814	0.230871	-0.480498	0.329527	1.24087	0.000285693	-4.80838	0.00531326	0.15418	3.05021	0.0267541	1.66336	0.0106099	0.0742456
AT1G17810	1	3.39232	0.029449	5.84758	1.51894e-11	0.115477	1	-0.125531	1	-0.125531	1	8.69755	2.3116e-06	4.63048	1.71806e-06	1.90689	0.0739571	-0.125531	1	0	1	-0.241008	0.83882	8.34193	8.19524e-05	0.154292	0.508052	29.9253	1.01619	0.316776	0.0208678
AT2G34700	1	2.87061	0.000365719	4.93583	1.10385e-16	-0.917538	0.207714	-1.4245	0.0974448	0.180572	0.86005	4.8124	0.00143836	3.92283	0.00189619	3.14839	0.0627844	-0.206451	0.850554	-0.917538	0.352361	0.415037	0.571588	4.313	0.0078408	0.154843	0.221047	0.633774	0.216646	0.392338	0.0547143
AT3G05937	1	1.90689	0.0154736	1.54432	0.09939	-0.0347654	0.979148	0.561879	0.483899	-0.317482	0.66366	2.75743	0.0842857	1.39378	0.0878872	0.954771	0.377095	-0.0179219	1	0.478047	0.582728	-0.306661	0.599018	2.23457	0.153091	0.155363	0.235717	0.332302	0.0804583	0.0173929	0.104697
AT5G05400	1	3.61798	6.8351e-06	2.55117	0.0285412	0.557995	0.487736	0.557995	0.608397	0.243926	0.780296	3.558	0.0507391	2.64386	0.00499468	1.52026	0.341729	-0.389947	0.684349	0.688056	0.546658	0.584963	0.356399	3.16791	0.0693246	0.155515	0.253083	5.57452	0.104211	0.410449	0.0579809
AT1G15840	1	1.48543	0.00509765	1.67807	0.00276453	0	1	0.263034	0.831812	0.0614005	1	3.59694	0.508409	2.03953	0.0898491	-0.823122	0.132498	-1.06413	0.0576127	0	1	-0.777608	0.117098	3.49357	0.105231	0.157105	2.91872	1.00188	0.992454	1.17474	0.0145737
AT5G42460	1	2.11294	0.000221084	2.16534	0.00038605	0.163499	0.715921	1.60136	0.00159087	0.182864	0.691075	1.78719	0.223738	1.53567	0.00462453	0.831293	0.36979	-0.0597062	0.936074	1.5232	0.0053861	0.203092	0.650374	0.669143	0.662035	0.15813	0.444885	2.10984	0.0249966	0.0521394	0.4548
AT2G07718	1	0.912537	0.534451	0.912537	0.677747	-0.695145	0.188426	-1.18057	0.0210665	0.68966	0.3805	0.889817	0.860135	1.25873	0.453662	0.293731	0.85322	-0.31034	0.696579	-0.765535	0.201155	1	0.106552	-0.137034	0.948547	0.159298	0.512143	0.383469	0.213485	0.183453	1.36046
AT2G33420	1	1.1375	0.0501025	1.37851	0.011331	0	1	0.378512	0.67764	-0.222392	0.845019	1	0.0987372	0.823122	0.132498	0.893085	0.090583	-0.347923	0.690038	0.378512	0.67764	0.387023	0.584665	1.34471	0.0208118	0.160184	0.213506	1.00578	0	3.65728	0.14689
AT1G28130	1	1.16437	0.000886374	0.592565	0.153442	-0.609069	0.0176474	-0.0790423	0.83613	0.16665	0.66524	0.610376	0.635623	0.842209	0.0473764	-1.11752	0.212452	-0.41177	0.470246	-0.593302	0.148682	0.0402809	0.918654	-0.603975	0.680058	0.160393	3.27003	0.193651	0.767158	0.604837	144.54
AT1G07750	1	0.522544	0.239391	1.00972	0.0279676	0.174251	0.534158	0.235147	0.564585	-0.218346	0.580286	1.69383	0.196088	0.72339	0.108267	0.608189	0.486328	0.0991754	0.863478	-0.049582	0.913578	-0.259552	0.508861	0.514067	0.720437	0.160943	0.24787	0.272579	1.51803	0.0865862	0.533853
AT5G66970	1	3.29278	0.0436984	3.96347	0.0353972	0	1	0	1	0.137504	1	3.98185	0.291303	2.37851	0.0305143	2.23266	0.0394245	0	1	0	1	0.137504	1	3.53539	0.0995854	0.161153	0.279247	0	0	0	0.0593758
AT1G70850	1	-0.665882	0.454476	2.28652	0.000179652	-0.300233	0.525367	-1.34395	0.072901	0.841935	0.066085	6.55784	0.00175095	-0.922379	0.269362	-2.1836	0.0879259	0.68147	0.315567	-0.940057	0.205383	0.648778	0.149455	3.6971	0.0218937	0.161699	42.6039	2.56161	0.176992	0.1294	0.278907
AT3G62210	1	3.8679	0.00953768	3.926	0.041599	0.137504	1	0.137504	1	0	1	2.98185	0.497552	2.79008	0.113964	2.23266	0.0394245	0.378512	0.67764	0.263034	0.831812	-0.263034	0.831812	0.908609	0.157095	0.161835	0.274863	0.465253	0.311849	1.00766	0.532631
AT4G21370	1	6.12516	4.89978e-14	2.07039	0.0164374	0	1	0	1	0	1	0.137504	1	4.41278	0.000147099	0.847997	0.184933	0	1	0	1	0	1	0.143074	0.998604	0.162465	0.418572	0	0	0	0.0197123
AT3G04230	1	1.24594	0.0119353	0.784515	0.167632	-0.224282	0.528322	-0.134485	0.788515	0.251539	0.583761	0.984814	0.459643	0.897152	0.101811	1.12496	0.222064	0.112303	0.872989	-0.343809	0.522867	0.00879695	0.991728	0.241602	0.867913	0.162598	0.178105	3.06045	0.439484	0.92531	0.605016
AT4G15910	1	1.22677	0.000505847	1.22255	0.00241022	-0.458062	0.0746355	-0.306661	0.425614	-0.338105	0.410415	3.59996	0.0573049	1.7068	7.42558e-05	1.25539	0.154419	0.187131	0.748644	-0.529054	0.199908	-0.188702	0.643076	3.25737	0.151361	0.163523	0.0132444	2.39911	0.266749	0.284681	0.0499449
AT3G49830	1	1.05063	0.03892	1.23704	0.0720557	-0.106915	1	0.514573	0.391528	-0.263034	0.728333	2.32193	0.535045	0.754888	0.180446	0.152003	0.871415	-0.263034	0.728333	0.440573	0.48685	0.0874628	1	2.06364	0.23276	0.163616	0.780017	0.424295	0.0773138	2.01932	0.0588683
AT2G26355	1	2.58	4.61553e-07	1.74438	0.00604749	-0.060754	0.900438	0.89194	0.097316	-0.65966	0.134082	4.7158	0.00221057	1.85332	4.55017e-05	-0.731095	0.440453	-0.255115	0.685891	0.312976	0.61383	-0.705334	0.100682	4.13328	0.0167708	0.163839	2.4382	0.619242	0.479705	0.0335101	0.0658137
AT5G49500	1	1.31647	0.0313669	1.26076	0.0615705	0.026967	0.960707	0.338169	0.54861	-0.0295948	0.961632	0.95858	0.53223	0.943649	0.119777	-0.0598094	0.957116	0.204497	0.766426	0.288888	0.634065	-0.0116818	0.989573	0.737081	0.616944	0.164812	1.09777	0.760416	0.078341	0.456073	0.130473
AT1G78760	1	4.7359	4.87416e-08	4.31768	3.69952e-05	0.371969	0.522397	0.436099	0.429591	0.347923	0.690038	1.27009	0.387068	3.39232	0.0383172	3.03242	0.142995	0.447459	0.557197	0.612977	0.222053	0.222392	0.845019	1.00981	0.334238	0.165258	0.174815	0.0919012	0.168283	0.219339	0.114064
AT5G34871	1	2.27581	0.00177781	1.54663	0.0932385	-0.305808	0.671761	0.344446	0.678936	-0.512648	0.405108	-1.11818	0.829501	1.62749	0.0122891	0.930958	0.35896	-0.654004	0.486816	0.153623	0.875509	-0.0759489	0.894287	0.754803	0.672255	0.166011	0.248297	0.363532	0.381592	0.744462	5.18289
AT5G07760	1	3.4975	2.93776e-05	3.74543	2.88746e-05	0.197939	0.807493	0.304855	0.764133	0.793549	0.307007	0.197939	0.947831	2.50106	0.00208706	1.848	0.12456	0.39079	0.756416	0.234465	0.82426	0.439285	0.468864	0.100005	0.970817	0.166058	0.339104	0.326462	0.130033	0.286892	0.326508
AT1G48800	1	2.58496	0.0211912	4.94017	1.28281e-05	0	1	0	1	-0.137504	1	5.0268	0.0160038	1.848	0.00441767	1.62803	0.0161802	-0.137504	1	0.263034	0.831812	0	1	2.10655	0.0613827	0.166172	0.504115	1.01476	0.992454	1.01476	0.409266
AT5G58784	1	2.03562	0.00362563	0.847997	0.184933	0	1	0.137504	1	0.125531	1	2.58496	0.277804	2.848	0.0777382	-0.137504	1	-0.137504	1	0.137504	1	0.263034	0.831812	0.821146	0.216849	0.166278	1.38317	1.01476	0	0.352063	0.517535
AT3G28611	1	2.88042	0.0552468	2	0.0359598	-0.137504	1	0	1	0.137504	1	0	1	2.04731	0.159262	1.32193	0.0166739	0.263034	0.831812	0.241008	0.83882	-0.447459	0.557197	0.268605	0.810056	0.168998	0.203997	3.14071	0.99177	1.8995	0.992609
AT1G33790	1	0.449461	0.363896	1.83289	7.11249e-05	0.0951572	0.761767	0.610242	0.146756	0.854069	0.0192024	4.50587	0.0121507	0.633237	0.122181	-1.02284	0.245831	0.0700296	0.900807	0.177193	0.704979	0.814209	0.0243195	3.68411	0.0547143	0.169426	3.51669	0.150297	0.548556	0.0238644	0.100313
AT3G62460	1	2.14882	5.65357e-06	2.32569	3.5155e-06	-0.847997	0.0359118	-0.159356	0.767656	1.08017	0.0110382	1.8314	0.169924	1.52552	0.00508837	2.29698	0.0118403	-0.304855	0.662149	-0.0774788	0.895602	0.997179	0.0179953	1.07798	0.455179	0.169543	0.00620869	0.471948	0.348658	0.0399119	0.258785
AT2G40030	1	1.36918	0.000298441	1.28316	0.00260464	-0.233656	0.392038	-0.0625318	0.877843	0.0174451	0.972169	0.0918658	0.94346	1.93697	3.26209e-06	0.567304	0.519176	-0.155518	0.796348	-0.165152	0.700111	0.00535323	0.994598	-0.690916	0.628766	0.171631	0.386436	0.201817	0.454708	0.487609	1.31108
AT2G29370	1	4.84549	2.59455e-08	1.20945	0.163391	0.954196	0.0399861	1.52356	0.0387867	-0.469485	0.47313	-0.540568	0.442068	3.41785	0.00692546	1.03953	0.290742	0.874469	0.162109	2.26679	0.0518185	0.321928	0.617719	-0.397495	0.610521	0.172726	0.0754893	0.0435509	0.19598	5.43713	0.152846
AT5G58310	1	2.18561	1.40408e-05	1.1434	0.0771279	0.951906	0.00708196	-0.23725	0.681903	1.22882	0.131083	-3.68281	0.0874379	1.54057	0.136192	3.58871	0.000916053	2.7879	0.000515522	-0.272526	0.658996	0.55849	0.355755	-3.61774	0.059829	0.173017	0.516529	0.490671	0.0694705	0.37463	0.00891565
AT2G37370	1	3.18322	0.048521	2.66297	0.201163	0.807355	0.162756	0.584963	0.361595	0.106915	1	1.36923	0.0638469	2.23704	0.143763	1.65711	0.0839853	0.547488	0.377086	0.415037	0.571588	-0.222392	0.845019	-0.119961	1	0.1745	0.232724	0.191523	0.169586	2.90197	1.19014
AT1G17745	1	1.65468	0.000182965	0.624654	0.244112	0.402914	0.18844	0.215477	0.62973	-0.437005	0.301334	2.53532	0.0603103	1.1617	0.0167491	1.141	0.195886	1.69955	0.00254206	-0.300954	0.54735	-0.368814	0.380185	1.33232	0.357697	0.174916	0.292107	0.616136	6.18652	0.0848327	0.310883
AT5G66280	1	1.9027	0.0069428	1.2206	0.168946	-0.0906025	0.886015	-0.0381351	0.972306	0.540568	0.496958	1.4899	0.382693	2.71097	0.00198249	1.68353	0.317105	0.932886	0.440432	-0.11757	0.894398	0.0995357	0.910658	-0.512592	0.777348	0.175114	0.159294	1.21226	0.516799	0.686856	2.0448
AT3G11260	1	2.25096	0.118571	2.91839	0.0317277	-0.251539	0.658738	-0.0588937	1	-0.237039	0.738719	3.48027	0.0766208	3.20789	0.00107339	1.34792	0.471979	-0.722466	0.278983	-0.321928	0.551484	0	1	2.65909	0.157583	0.175235	0.367936	0.484491	0.694349	1.00851	0.133713
AT1G01670	1	1.699	0.0398628	1.54699	0.11162	0.142604	0.853518	-0.117039	0.921235	0.225067	0.741038	-0.31259	0.949357	1.19182	0.136794	0.962032	0.386032	0.333126	0.729853	-0.137504	0.909307	-0.520257	0.353154	-0.509003	0.797828	0.175324	0.232957	0.398806	0.0810322	2.54212	0.239647
AT1G59660	1	1.86525	0.000126475	1.4636	0.00781947	-0.00921853	0.989886	0.131644	0.800057	0.143233	0.741988	0.160706	0.916244	1.3079	0.00863145	0.668324	0.458101	0.281536	0.648358	-0.0998639	0.862828	-0.00777735	0.992558	-0.667731	0.654996	0.175536	0.372683	1.05992	6.85338	1.09861	1.64039
AT5G61290	1	0.828145	0.236347	1.70103	0.00908391	-0.337441	0.454956	-0.252274	0.685589	0.188445	0.76983	-1.31808	0.506703	1.18161	0.18007	1.51037	0.138577	0.34192	0.699482	-0.112266	0.86945	0.561311	0.308164	-2.40382	0.19687	0.175699	0.0593326	104.864	0.386185	0.495993	0.291875
AT5G57550	1	2.11974	0.00100194	-0.12755	0.9144	0.206451	0.677447	0.157541	0.821327	0.76651	0.0902407	2.64474	0.0673441	1.48543	0.0111475	-1.51221	0.168815	-0.223775	0.758679	-1.06817	0.232379	0.56469	0.205452	1.87893	0.210341	0.175848	0.845459	28.0751	1.34897	0.15138	0.169216
AT1G31140	1	0.378512	0.67764	1.32193	0.0166739	0.678072	0.32694	0.378512	0.67764	-0.106915	1	0.137504	1	0.540568	0.442068	-0.485427	0.541256	-0.106915	1	0.263034	0.831812	0.447459	0.557197	0.143074	0.998604	0.175942	2.15546	1.36959	0.179439	1.6184	0.0197123
AT1G80110	1	1.54663	0.0141596	0.699192	0.391729	0.272459	0.52924	-0.295824	0.638734	-0.283454	0.561694	1.12418	0.477467	1.08037	0.100841	-0.454566	0.6543	-0.577185	0.421557	-0.59309	0.384086	-0.00753367	1	0.435525	0.780948	0.177352	4.67816	2.80665	0.335169	0.954782	0.440964
AT2G02000	1	1.974	0.0644167	4.26946	0.000203684	-0.222392	0.845019	-0.222392	0.845019	0	1	1.65208	0.26312	1.37851	0.011331	3.62059	0.0555157	0	1	-0.347923	0.690038	0.263034	0.831812	1.50564	0.180455	0.17752	0.0822188	1.00907	0.220882	0.992454	0.0463436
AT4G36515	1	1.53429	0.0019798	0.559122	0.369607	0.149867	0.675592	-0.00427466	1	0.0701448	0.878974	-0.470142	0.763705	1.06908	0.0377527	0.173913	0.854018	0.283426	0.650034	0.0544478	0.924351	-0.127319	0.769357	-0.257806	0.861446	0.178557	0.52407	0.306825	1.12553	3.57893	0.292495
AT5G01330	1	3.07166	0.00206078	3.55345	0.000437568	-0.584963	0.232693	-0.169925	0.821048	-0.283793	0.615273	0.917538	0.764348	2.13993	0.147821	2.36257	0.0978554	-0.559427	0.325984	-0.50696	0.301996	0.530515	0.352005	-0.0882518	0.976165	0.178712	0.20123	0.0223523	0.499396	3.27397	1.20992
AT1G03880	1	3.53303	2.6444e-05	8.61839	1.84156e-61	-0.722466	0.153561	-0.652077	0.282418	0	1	9.8928	0.00144732	2.45943	0.0378675	5.05311	3.14082e-05	0	1	-0.237039	0.777608	0	1	9.84251	0.0172339	0.179099	0.260743	1.00278	0.46785	0	0.00254751
AT5G63750	1	1.44057	0.0393605	2.25873	0.219963	0.192645	0.855536	0.192645	0.855536	-0.36257	0.596615	4.14684	0.0607329	1	0.356027	1.11548	0.287594	0.0780025	1	-0.222392	0.845019	-0.584963	0.310505	3.52554	0.0731348	0.180372	0.338621	0.420479	14.9577	0.235203	0.0809574
AT2G27940	1	0.241008	0.83882	1.54057	0.00820531	0.125531	1	0.125531	1	-0.125531	1	2.15528	0.184882	0.347923	0.690038	0	1	-0.263034	0.831812	-0.137504	1	-0.137504	1	1.96904	0.0869742	0.180927	0.998703	2.86757	26.3756	0.0458661	0.0451331
AT1G11420	1	1.19845	0.0526994	1.51224	0.0169998	-0.184122	0.670848	0.346973	0.534729	-0.103093	0.890809	1.82716	0.189165	0.830814	0.305211	0.940761	0.3703	0.364411	0.675644	-0.10334	0.874829	-0.521346	0.34334	1.46367	0.317473	0.180989	0.232783	3.00914	1.83327	0.671957	0.110389
AT5G57390	1	0.611025	0.339289	2.32305	9.70625e-06	-0.205584	0.615319	-0.27208	0.633382	-0.205675	0.691686	4.13057	0.00532001	0.882164	0.184467	1.10222	0.257143	-0.265054	0.726325	-0.334664	0.583228	-0.377805	0.442738	3.92853	0.0246178	0.181341	0.35621	0.126899	0.103489	0.29602	0.0250641
AT2G34990	1	2.10692	0.0497633	1.15754	0.0350478	0.206451	0.850554	0.387023	0.584665	-0.662965	0.281042	1	0.0908612	1.45943	0.146708	0.0740006	1	-0.788496	0.200488	0.106915	1	-0.540568	0.442068	0.530097	0.412057	0.181452	0.878398	1.71529	0.564804	0.101867	0.306706
AT1G26680	1	0.807355	0.528292	3.11548	0.000103035	-1	0.208797	-0.383329	0.743427	-0.0931094	1	1.56071	0.475111	1.16993	0.137119	1.55459	0.214388	-0.29956	0.711071	-0.777608	0.496145	0	1	-0.0913915	0.973228	0.183183	0.33409	0.539813	0.340208	1.02195	1.12287
AT4G00310	1	1.66581	0.000159316	1.47249	0.00258256	-0.558162	0.0989053	-0.128813	0.78232	0.0838316	0.887641	0.159199	0.907135	2.4216	4.15651e-05	2.03953	0.03346	-0.128898	0.881297	-0.352302	0.482163	0.0917925	0.87233	-0.0427176	0.977908	0.184817	0.161365	0.626609	0.46646	0.0448187	1.70421
AT4G30250	1	-0.892324	0.122322	1.28199	0.00794961	-0.622717	0.057021	-0.193406	0.667048	0.17897	0.84185	0.613079	0.638071	-0.614109	0.706055	2.47665	0.0182844	1.24936	0.177651	-0.907223	0.0733729	-0.0995357	0.888954	-0.295219	0.837428	0.184931	0.317676	2.97797	0.649735	3.42	2.83967
AT1G27820	1	1.34792	0.00947531	1.34792	0.00947531	0	1	0.241008	0.83882	0	1	0.125531	1	0.925999	0.136046	0.263034	0.831812	0	1	0.241008	0.83882	0.137504	1	0.00557026	1	0.185386	0.672608	0	0	0.985663	0.901274
AT5G53980	1	1.82873	0.0318433	0.518873	0.764826	-0.481127	0.562243	1.02137	0.210395	1.09115	0.126696	0.503766	0.891811	1.25634	0.287861	-1.61667	0.173643	-1.71621	0.031195	0.30895	0.777345	1.2109	0.031872	-2.01612	0.298593	0.185415	1.94885	0.562593	0.534722	0.0519733	1.66841
AT1G67481	1	1.26303	0.0243065	1.32193	0.0166739	0.263034	0.831812	0.263034	0.831812	0	1	0.263034	0.831812	0.862496	0.149613	0.347923	0.690038	0	1	0.263034	0.831812	-0.137504	1	0.280577	0.818167	0.188264	0.582591	0.992454	0	1.01476	0.0321527
AT3G21090	1	2.02711	8.51899e-06	2.55334	5.18198e-08	-0.608614	0.101157	0.345967	0.463772	-0.047653	0.921976	3.77858	0.0107266	2.96887	5.4478e-13	0.0859302	0.93028	-1.62189	0.0219868	0.0347654	0.952273	-0.141882	0.743692	2.94371	0.0688286	0.188427	0.934175	0.454689	0.813105	0.502461	0.124158
AT4G31650	1	1.27462	0.0104684	1.5066	0.00377601	-0.315157	0.382381	0.706394	0.117697	-0.3538	0.377203	1.82169	0.16789	0.86916	0.0572793	-0.68042	0.448197	-0.93689	0.118781	0.309464	0.540762	-0.353232	0.377228	1.82671	0.213349	0.188958	2.64075	0.497368	0.389966	0.000805148	0.00137563
AT3G23550	1	2.59538	1.02432e-09	0.337525	0.589406	1.72674	1.74681e-09	1.05198	0.0162792	1.47498	6.16185e-05	-2.82312	0.117053	1.76298	8.6103e-06	-1.25541	0.162594	2.14314	0.000118962	0.5771	0.239497	1.51074	3.82923e-05	-3.98817	0.0246653	0.190902	1.73923	0.107545	0.291143	0.0119698	0.171097
AT5G02030	1	0.652077	0.164802	1.30745	0.00577115	0.0983764	0.745634	0.943019	0.0202681	0.118971	0.778588	1.73572	0.184094	0.441598	0.400428	0.985459	0.264527	0.376284	0.524973	0.672474	0.125976	0.127425	0.758184	1.17257	0.419803	0.192099	0.140308	0.583031	0.167262	0.0340354	0.193505
AT3G49620	1	3.05445	6.66723e-14	-0.449703	0.534894	1.53903	1.79486e-07	0.895612	0.0463819	-0.750972	0.353302	-3.64797	0.0557892	2.06609	0.00830151	-0.0861566	0.968906	1.44606	0.0552014	0.0603726	0.914178	-0.862496	0.159792	-2.91994	0.082444	0.192943	0.680977	0.0311212	0.871871	0.0692064	0.110881
AT1G47990	1	1.06871	0.470522	1.39734	0.459296	-0.83399	0.17444	-0.713696	0.374033	0.10188	0.928529	-0.357552	0.895644	0.719892	0.547643	-1.27009	0.240497	-1.27009	0.0905396	-1.5502	0.0124208	-0.472753	0.453105	-1.30759	0.294428	0.194806	20.6383	0.207461	0.369824	1.5578	0.57123
AT1G09040	1	1.69459	0.0096322	1.27171	0.105629	0.259867	0.568128	0.34453	0.576868	0.272253	0.588606	0.431553	0.807051	1.14166	0.0816258	0.29956	0.772385	0.0437214	0.963842	0.291231	0.660142	-0.102811	0.843141	0.296026	0.859903	0.194812	0.617916	0.70731	0.0835709	2.1877	0.185761
AT4G27480	1	3.71344	6.46193e-08	2.16678	0.0370972	0.719892	0.353357	1.39366	0.11324	0.08092	0.944696	2.54674	0.167201	2.5013	0.0009844	0.928917	0.549107	0.899473	0.392096	1.28177	0.181415	0.0201779	1	1.86297	0.305258	0.194979	0.399607	0.110759	0.0417911	0.589169	0.154991
AT4G14940	1	1.48684	0.0112591	-0.0539388	0.954833	-0.0132968	0.987025	-0.095759	0.876712	0.917538	0.260872	-1.02672	0.565308	2.2076	0.0250199	1.36923	0.438572	1.078	0.37153	-0.393145	0.538222	1.13124	0.0612313	-3.71822	0.0586631	0.194985	1.08038	1.02306	0.610769	0.104207	0.567476
AT2G27010	1	1.96347	0.00272835	0.584963	0.424356	0.137504	1	0.137504	1	-0.378512	0.67764	4.52982	0.0621417	1.32193	0.0166739	-0.115477	1	-0.115477	1	0.137504	1	0.137504	1	2.465	0.109908	0.195153	1.4856	10.5293	0	2.15899	0.295108
AT1G63340	1	2.56071	0.0199551	0.765535	0.247789	0.137504	1	0.137504	1	-0.137504	1	0.485427	0.541256	1.72247	0.00252751	0	1	-0.137504	1	0	1	0	1	0.280577	0.818167	0.195616	0.997394	137.504	0.985663	1.01476	0.26673
AT1G27461	1	1.37851	0.011331	4.94017	1.28281e-05	0	1	0.137504	1	0	1	8.74483	1.63504e-06	0.925999	0.136046	1	0.0987372	0	1	0	1	0	1	8.6184	5.99518e-05	0.196189	0.663086	0	0.985663	0	0.00728075
AT5G65070	1	2.46593	2.37788e-05	2.34829	0.00027129	0.963736	0.0225215	0.767339	0.199758	0.359081	0.465052	1.4265	0.381651	1.65547	0.0052367	1.67611	0.0782726	0.27518	0.706467	0.736966	0.2489	-0.157829	0.754458	1.13795	0.459524	0.196551	0.166943	0.554878	0.0201643	2.54319	0.112433
AT2G42170	1	1.36286	0.0019485	1.16026	0.0172553	-0.325875	0.304737	0.267844	0.532704	-0.605579	0.107818	1.41405	0.2762	0.911833	0.0180214	-0.749575	0.39118	-1.51621	0.00808201	0.315079	0.489436	-0.671721	0.0727857	1.38449	0.344662	0.198107	4.62786	0.646891	0.0807547	0.0518642	0.0105571
AT1G21670	1	1.05072	0.0214979	1.0353	0.0362107	-0.107119	0.73514	0.634401	0.128752	0.185541	0.597081	-0.338568	0.803944	0.702722	0.0385422	-1.21804	0.167256	-1.10866	0.0412535	0.704303	0.112167	0.0968167	0.781641	-1.32499	0.365561	0.198238	12.4675	0.825143	0.0521383	0.312016	0.593672
AT5G57380	1	2.88042	0.0552468	4.04041	0.0125351	-0.137504	1	0.241008	0.83882	0	1	3.71049	0.380662	4.30986	5.22717e-05	3.07325	0.128459	-0.263034	0.831812	0.125531	1	0	1	3.2535	0.13121	0.198746	0.135921	0.314979	0.313338	0	0.0656038
AT1G02800	1	1.40808	0.00659541	1.62898	0.00250393	-0.785556	0.0491589	-0.0662337	0.904813	0.788496	0.25714	-1.24101	0.463367	2.11064	0.00983875	2.27934	0.0298809	1.53152	0.0642766	-0.707973	0.230696	0.924899	0.0930384	-1.23544	0.424655	0.199549	0.166317	3.09784	0.831046	0.0795168	0.00225111
AT1G13710	1	0.35678	0.450394	2.12242	9.49383e-07	-0.817567	0.00985673	0.121379	0.775218	-0.613992	0.1285	2.54018	0.0644733	0.237603	0.625418	0.607772	0.487147	-0.536915	0.359228	-0.180422	0.695317	-0.541415	0.176373	1.03998	0.474143	0.199832	0.55437	0.207508	5.29083	0.0629238	0.418797
AT3G48700	1	1.6845	0.00568648	2	0.00126033	-1.13276	0.0233007	-0.937939	0.157303	-0.321928	0.617719	3.05731	0.0270249	2.53605	0.109957	2.90689	0.049158	0.321928	0.582106	-1.04836	0.141432	0	1	2.03188	0.169934	0.201668	0.184745	1.79851	0.0556488	1.00625	0.201411
AT1G55700	1	1.07039	0.0707556	1.76553	0.0042737	0.263034	0.831812	0.137504	1	0	1	2.48543	0.227105	0.710493	0.264931	0.378512	0.67764	0	1	0	1	-0.137504	1	0.908609	0.157095	0.201862	0.646316	0.992454	0.985663	1.01476	0.464312
AT2G17500	1	2.09803	0.000150392	0.0370893	0.972569	0.169925	0.695845	-0.318176	0.606765	-0.0631477	0.878941	3.89684	0.00632493	1.39287	0.00207208	-0.479261	0.59299	-0.166839	0.776672	-1.20992	0.0875836	0.126973	0.754436	2.35253	0.113669	0.201885	1.17307	66.2142	0.584331	2.88827	0.247036
AT2G34810	1	1.00785	0.00757709	-0.672835	0.163017	0.579707	0.0190116	0.309282	0.419553	0.662391	0.0615527	-4.17255	0.00519675	1.5183	8.9323e-06	-1.25217	0.154954	0.923511	0.0862194	-0.289507	0.49018	0.647454	0.0651718	-4.02948	0.0116772	0.201909	0.301267	0.228408	27.4984	0.0113866	0.017448
AT3G20110	1	0.485427	0.541256	1.20163	0.035082	0.378512	0.67764	0.485427	0.541256	0.0995357	1	4.72247	0.032319	0.321928	0.701108	0.280108	0.7201	0.440573	0.48685	0.137504	1	0.736966	0.215327	2.40611	0.100249	0.202011	0.621082	0.0755842	0.556739	0.760201	0.324849
AT1G74000	1	1.97085	0.00342616	0.549916	0.563462	0.173767	0.73676	0	1	1.32193	0.0175746	0.452068	0.805754	2.97628	0.00937136	2.42626	0.228448	1.64386	0.0669166	0.163499	0.8282	0.724366	0.170058	-0.222798	0.904704	0.203153	0.630032	0.807909	0.987915	0.291737	2.91808
AT5G45570	1	2.06413	0.0124805	2.80735	0.180643	0	1	0.125531	1	0.263034	0.831812	-0.137504	1	3.11974	0.0686401	2.29278	0.0469265	0	1	-0.137504	1	0	1	0.268605	0.810056	0.203555	0.100854	0	26.3756	0.992454	3.05112
AT3G59480	1	2.17719	0.0269849	2.93289	0.00197098	-0.174029	0.847078	-0.137504	0.916056	-0.691878	0.349511	1.25481	0.766317	1.43812	0.0775669	0.131245	0.930222	-1.07039	0.358833	0.295456	0.809495	-1.4517	0.018625	-1.22889	0.384709	0.204315	0.913738	0.721464	2.7068	0.354794	88.9615
AT3G21720	1	1.8625	0.00712054	4.32193	0.00151587	-0.137504	1	-0.137504	1	-0.378512	0.67764	12.8709	0.0723107	2.82782	0.0760331	2.48938	0.193859	-0.115477	1	0.125531	1	0	1	12.0609	0.0419435	0.205724	0.268965	0.0877609	26.3756	1.00531	0.0324841
AT3G61340	1	4.54432	6.42614e-06	3.53398	0.0802074	-0.125531	1	-0.125531	1	0.263034	0.728333	3.14296	0.594084	2.98995	0.0343052	2.20163	0.237346	0.180572	0.86005	-0.125531	1	-0.469485	0.47313	2.20197	0.165633	0.206253	0.232212	5.36634	0	3.58286	0.175987
AT5G42180	1	1.14684	0.0370256	1.09954	0.0683672	0.192645	0.855536	0.280108	0.7201	0.547488	0.377086	4.77007	0.0171001	1.74416	0.281669	-0.378512	0.67764	-0.115477	1	0.440573	0.48685	-0.0740006	1	2.09061	0.234338	0.206471	2.04426	3.89201	0.222041	1.30706	0.39044
AT3G13437	1	1.60646	0.032175	1.36546	0.120331	0.0759489	0.905585	-0.286621	0.732655	0	1	0.148099	0.949502	1.05311	0.516278	1.04891	0.578929	1.20811	0.317758	0.640212	0.356045	-0.0365259	1	-1.00749	0.581699	0.207904	0.131001	0.880334	2.60646	1.05793	1.3478
AT1G70690	1	2.96321	3.66407e-08	-0.324525	0.771219	0.524915	0.240335	0.388854	0.535236	0.432959	0.373066	0.53927	0.761258	1.94168	0.000745017	-0.825502	0.466891	1.2716	0.0555013	-0.248576	0.740789	0.212221	0.663465	-1.14298	0.526305	0.208182	0.436381	0.415166	4.4802	0.341078	2.79579
AT1G61820	1	1.26614	0.0332635	1.40176	0.025758	0.240051	0.548015	0.949374	0.0599963	0.0515303	0.941432	2.56303	0.0592353	1.9386	0.00547194	0.669851	0.512177	1.00654	0.156776	0.463947	0.419379	0.16711	0.76654	1.27945	0.380747	0.209702	0.352964	0.613884	0.34298	0.523838	0.333878
AT1G26890	1	3.01057	0.0357707	2.35548	0.305995	0.0824622	1	0.819428	0.0870672	0.321928	0.551484	0.436099	0.52194	1.96523	0.256084	0.925999	0.393682	0.263034	0.660977	0	1	0.131245	0.880396	0.143074	0.910182	0.209999	0.435356	0.519637	0.997565	0.418926	0.504196
AT3G05630	1	3.35876	1.66097e-06	2.72698	0.00210845	0.229482	0.787773	-0.025091	1	0.0439433	0.958677	2.40411	0.186764	2.1883	0.00154021	1.2766	0.207933	0.100527	0.917246	0.208108	0.867364	0.169925	0.767042	2.19198	0.204173	0.210929	0.362089	0.388408	1.26042	0.583604	0.0461344
AT5G21950	1	1.69632	0.00779769	1.8099	0.00784821	0.0524674	0.921038	1.16794	0.033532	-1.07241	0.0552947	-1.03607	0.627276	1.10453	0.106565	-0.487446	0.648916	-0.0830557	0.918954	0.602665	0.336028	-0.958895	0.0694787	-1.24258	0.489533	0.211139	1.73456	4.74051	0.318897	0.0559373	0.0907082
AT5G61070	1	0.740186	0.304501	1.85603	0.00393504	-0.364875	0.426149	-0.553078	0.386245	0.387023	0.646831	-1.60117	0.462439	1.1375	0.435251	2.26149	0.0496847	1.03653	0.381894	-0.564953	0.404697	0.366128	0.574693	-1.48276	0.40885	0.211374	0.0984235	2.08031	0.0106396	0.0276703	0.0384212
AT5G09540	1	2.34395	0.00625512	1.77529	0.141604	0.13245	0.893017	0.489385	0.662505	-0.579294	0.298882	2.17608	0.254702	1.52438	0.0221002	-0.684904	0.563554	-0.631133	0.447822	0.08092	0.961708	-0.552541	0.296694	1.313	0.46765	0.211759	2.25212	1.53737	0.713719	0.0236784	0.247224
AT1G24148	1	1.41586	0.00237366	0.418313	0.463229	0.265764	0.406027	0.595851	0.173153	0.552541	0.23547	-4.53343	0.0176781	0.920001	0.135461	1.31667	0.162865	1.33065	0.0369246	0.178642	0.716365	0.291682	0.51514	-3.21202	0.0478294	0.212099	0.517195	0.666213	0.537299	0.308263	0.170649
AT4G27150	1	3.27189	3.79661e-05	8.07876	4.65115e-57	-1.06711	0.0860622	-0.704544	0.422665	0	1	9.48042	0.0019685	2.12553	0.0343071	5.57674	1.97428e-06	0	1	-0.459432	0.643558	-0.137504	1	9.69233	0.034033	0.212311	0.183197	1.00188	0.210945	1.01476	0.0110515
AT1G52000	1	1.55732	3.5796e-10	0.526405	0.142259	-0.212344	0.261018	-0.480741	0.158162	0.320536	0.348495	-5.57564	0.00109639	1.01071	0.000267004	-1.95857	0.0515055	-1.46686	0.0126304	-0.92934	0.00757253	0.297505	0.379494	-5.2443	0.0125795	0.212688	1.73754	0.747981	0.318589	0.0371454	0.0306288
AT4G13960	1	0.584963	0.424356	5.16189	2.40448e-06	0.137504	1	0.137504	1	0	1	4.42626	0.0854478	0.378512	0.67764	3.44626	0.0863173	0.137504	1	0	1	0	1	3.76366	0.0704736	0.213834	0.199257	0	0.985663	0	0.0808851
AT4G31615	1	1.82889	0.0253471	2.74359	0.000471766	-0.415037	0.601684	-0.058103	0.968547	0.337035	0.542384	1.20328	0.558511	2.82655	0.00306434	2.33703	0.228917	1.074	0.161468	-0.341037	0.766374	-0.29956	0.590938	1.08497	0.543847	0.214208	0.07999	2.25283	0.712429	16.1267	0.0516592
AT2G44480	1	2.60486	0.0613307	2.43741	0.157362	0.584963	0.361595	0.415037	0.571588	0	1	4.71425	0.0220524	1.68281	0.262376	1.38466	0.291622	1.95936	0.100842	1.16993	0.0237027	0.0740006	1	2.44075	0.189026	0.214947	0.275294	0.539757	0.475681	0.973684	0.31766
AT5G07260	1	0.547488	0.377086	1.34395	0.0419586	0.758992	0.175465	0.106915	1	0.241008	0.83882	0.621488	0.296206	0.847997	0.184933	0.628031	0.344928	-0.137504	1	0.106915	1	0.137504	1	0.690562	0.243804	0.215036	0.362679	1.43787	0	0.272014	0.0525651
AT1G23410	1	0.84669	0.0790496	1.14656	0.022408	0.452738	0.132504	0.277167	0.528883	0.464963	0.474008	0.587898	0.654586	1.31333	0.103805	3.26176	0.000889823	1.2078	0.121236	0.187125	0.694255	0.174679	0.761492	-0.0516716	0.972841	0.215836	0.479604	0.454164	0.193101	0.452409	1.18829
AT4G09760	1	0.918618	0.0180903	1.18476	0.00504928	-0.128488	0.630652	0.219766	0.57238	-0.250313	0.482149	0.762456	0.551587	0.591297	0.0929728	-0.570258	0.514248	0.575076	0.283299	0.228235	0.580863	-0.245995	0.486947	-0.50618	0.724177	0.216494	2.84672	1.5684	0.0188193	0.0087371	4.91193
AT1G14780	1	1.79675	0.0275178	1.96726	0.0300231	0.680382	0.252874	0.714598	0.375366	0.459432	0.335943	1.82312	0.309829	1.15612	0.064775	-1.34104	0.250391	0.219678	0.762288	0.791413	0.339373	0.239951	0.607535	1.19752	0.49854	0.216804	5.2661	0.510724	0.0509383	0.312926	0.206971
AT5G63760	1	2.20236	8.09537e-06	1.94753	0.000372458	-0.255257	0.530996	-0.109918	0.848952	0.421264	0.315662	1.81766	0.179198	1.41504	0.00455926	0.704658	0.434727	-0.361144	0.578595	-0.439379	0.472246	0.339749	0.415572	1.07755	0.458422	0.217529	0.468269	0.172342	0.60198	0.106833	0.255457
AT3G16430	1	1.66523	0.0161471	1.10384	0.196403	-0.208108	0.69592	-0.0774045	0.921092	-0.0896372	0.850214	4.72711	0.0015651	1.06957	0.0438595	-1.2735	0.206109	-1.08964	0.118991	-0.558295	0.484869	-0.19388	0.657913	2.55069	0.0908603	0.21765	14.179	0.680326	0.758862	0.370289	0.298967
AT1G09176	1	1.05889	0.047031	0.584963	0.361595	0	1	0.321928	0.701108	0	1	0.584963	0.361595	0.678072	0.32694	0.137504	1	0	1	-0.125531	1	0.263034	0.831812	0.258551	0.802303	0.218993	0.61764	0	2.25537	0.992454	0.386051
AT3G07920	1	1.34792	0.00947531	1.75002	0.0164077	-0.137504	1	0.241008	0.83882	0	1	1.18442	0.0288167	0.862496	0.149613	0.736966	0.215327	0	1	-0.137504	1	0.447459	0.557197	0.853567	0.166551	0.21941	0.407015	1.01476	3.58763	0.99555	0.162186
AT3G27250	1	1.5502	0.0255458	2.45756	0.000100848	-1.42884	0.0224572	-1.66985	0.0607601	0.125531	0.903492	1.23704	0.458452	2.42561	0.00475133	1.25481	0.42488	-1.87447	0.0104132	-1.63743	0.0784493	0.0280144	1	0.741711	0.644849	0.220074	0.323808	0.134984	0.00980899	0.626933	0.250071
AT3G48350	1	1.00918	0.0277179	0.135588	0.806104	0.0235014	0.945236	-0.240051	0.592781	-0.10497	0.802622	-2.6223	0.101078	1.5839	0.000502177	-0.662965	0.470733	-0.193162	0.749451	-0.626357	0.203827	0.1194	0.772789	-3.34025	0.0355953	0.221462	1.51996	1.29227	0.446902	13.6555	0.12045
AT5G47590	1	3.5035	2.03056e-09	3.63364	2.85715e-09	-0.343302	0.64496	-0.123989	0.908887	-0.307573	0.574098	0.678072	0.770684	2.23227	0.000123821	0.953079	0.339108	-0.442222	0.588594	-0.455195	0.674654	-0.452512	0.390052	1.08241	0.537869	0.221555	0.584163	0.126251	0.573831	0.191191	0.229414
AT4G32650	1	1.27189	0.0558704	1.43539	0.0431695	0.234055	0.593461	0.754888	0.180526	0.795859	0.0652172	4.40166	0.002884	0.80974	0.18409	-0.147557	0.884335	-0.451107	0.51638	0.862496	0.146453	0.680159	0.111838	3.85544	0.0195064	0.221799	1.22725	3.18604	0.0664506	0.0782805	0.0661344
AT2G34490	1	1.11666	0.00263494	0.531701	0.222134	-0.09431	0.718686	0.168496	0.662313	-0.177538	0.69155	0.394642	0.757179	1.76226	0.00038796	1.19391	0.180585	0.00505323	1	-0.533804	0.206918	0.120109	0.785501	-0.687287	0.633058	0.224093	0.383309	1.13875	1.93307	5.36983	3.72251
AT3G08560	1	1.07039	0.0707556	1.88753	0.00751065	0.137504	1	0.137504	1	-0.137504	1	0.378512	0.67764	0.678072	0.32694	0.447459	0.557197	0.241008	0.83882	0.263034	0.831812	0	1	0.406108	0.654465	0.224122	0.616207	0.272014	0.311849	1.01476	0.0350825
AT2G23330	1	2.91997	4.5903e-09	2.35312	4.80208e-05	0.0916305	0.843538	0.523219	0.361689	0.154975	0.721996	2.07114	0.14264	1.84986	6.00384e-05	0.290858	0.753041	0.118905	0.853282	0.232493	0.716596	-0.092364	0.831625	1.57282	0.286483	0.224256	0.779395	0.128331	0.383689	3.82814	0.136678
AT2G47050	1	3.5502	0.000347551	2.78759	0.116336	-0.807355	0.162756	0.131245	0.880396	0.137504	1	0.0671142	1	2.24793	0.0778905	2.07039	0.0231267	0.137504	1	-0.14439	0.874629	-0.263034	0.831812	0.451196	0.672995	0.224524	0.147573	1.41477	24.7308	3.24241	0.738179
AT3G16980	1	1.49033	0.124471	1.98272	0.0410475	-0.0230836	1	0.212545	0.852826	0.389947	0.583374	0.152003	0.978756	0.943416	0.573482	1.61775	0.388279	0.633872	0.538482	-0.0465426	0.983262	-0.0759489	0.946427	0.375247	0.847217	0.224535	0.101311	1.07208	1.54217	1.47436	0.421812
AT1G63370	1	1.19265	0.0368893	0.947533	0.0702739	0.652077	0.242985	0.192645	0.855536	0	1	1.14684	0.16072	0.754888	0.180446	-0.0780025	1	-0.247928	0.735879	0.36257	0.596615	0.70044	0.164149	1.65765	0.191108	0.224545	1.17671	2.21594	0.304954	0.997153	0.182009
AT5G08695	1	3.926	0.0071641	4.90207	1.78003e-05	0	1	0	1	-0.137504	1	0.678072	0.32694	2.48543	0.0403957	2.94996	0.150725	-0.137504	1	0	1	0	1	0.521585	0.511839	0.224618	0.248549	1.01476	0	1.01476	0.130226
AT5G16240	1	1.68343	0.000232766	1.33288	0.00938692	0.367904	0.250019	0.65862	0.134224	-0.143997	0.713258	0.274439	0.842507	1.06263	0.012447	-0.127571	0.885865	-0.763792	0.187249	0.568843	0.229793	-0.0944647	0.809339	-0.178854	0.902907	0.225906	1.20967	2.87314	0.0730211	0.209471	4.64512
AT5G43780	1	1.17818	0.00171801	1.30025	0.00183323	0.36165	0.154757	0.598689	0.115467	-0.389609	0.265746	2.21607	0.114764	0.742893	0.0241926	-0.198454	0.82304	0.277307	0.605636	0.379784	0.351811	-0.240522	0.488567	0.682262	0.646944	0.226349	1.35777	0.13159	0.223265	0.237349	0.528839
AT5G62800	1	3.34792	0.0390358	5.54619	1.22154e-08	0	1	-0.137504	1	0	1	7.27612	1.80638e-05	2.10434	0.0124272	0.765535	0.247789	0	1	0.125531	1	0	1	6.89188	0.000176849	0.228003	0.757185	0	26.3756	0	0.027117
AT4G16162	1	3.13245	0.048674	2.77529	0.233337	0.758992	0.175465	0.621488	0.296206	-0.209453	0.796413	0.621488	0.296206	1.96	0.0212965	1.05733	0.576617	-0.817136	0.278201	0.106915	1	-0.714598	0.257802	-0.0979343	1	0.230142	0.448012	28.0729	0.704505	0.547849	1.36888
AT1G34315	1	2.23654	0.00249435	1.55706	0.0927791	-0.465664	0.529684	-0.420576	0.679942	-0.0972972	0.860206	1.39626	0.439005	1.39689	0.0288369	0.266515	0.796687	-0.327165	0.670113	-1.08539	0.34105	-0.514573	0.313619	0.938535	0.59563	0.230962	0.706925	0.175131	0.442041	0.684204	0.195877
AT2G31160	1	0.578043	0.407337	1.39593	0.0344832	-0.836994	0.0640324	0.229279	0.691703	0.259644	0.713574	2.23955	0.101844	0.925999	0.336479	1.32599	0.212899	0.207805	0.850235	-0.100029	0.880501	0.0356239	0.974433	1.74633	0.234385	0.23104	0.0256771	1.66584	2.50901	0.753596	0.12368
AT5G41765	1	3.76553	0.0147886	3	0.166265	0	1	0.378512	0.67764	-0.137504	1	1.96347	0.0530458	2.34792	0.0562383	1.66985	0.0183339	0	1	0	1	0.125531	1	0.406108	0.654465	0.231808	0.284716	0	0.994744	26.3756	0.656678
AT1G60110	1	2.926	0.00867476	1.78241	0.432493	0.214125	0.733512	1	0.279962	-0.304855	0.627103	2.76553	0.337318	1.82312	0.276832	1.96523	0.321056	0.736966	0.306717	1.31034	0.227546	-0.612977	0.222053	0.991071	0.572097	0.23213	0.0487582	0.548574	0.13421	0.33644	0.472107
AT5G17780	1	2.35105	5.78495e-06	1.48843	0.0224414	-0.0354488	0.945737	-0.38272	0.529207	1.20163	0.110009	0.0882865	0.961196	3.77335	7.59394e-08	2.56071	0.0175069	0.981853	0.407497	-0.346651	0.592036	1.41895	0.0135808	-1.2955	0.45428	0.23216	0.264688	1.07265	0.0495886	0.0828643	1.14817
AT3G05920	1	2	0.0430762	1	0.0532519	-0.378512	0.67764	-0.378512	0.67764	0.106915	1	3.13245	0.572578	3.21723	0.0784559	0.106915	1	-0.378512	0.67764	-0.241008	0.83882	0.678072	0.32694	0.143074	0.95241	0.23322	0.805368	0	0.222671	0.725751	0.912084
AT5G16023	1	3.90319	5.5833e-06	1.13245	0.541761	0.0544478	1	0.91427	0.323823	0.347923	0.509901	-1	0.0908612	2.42502	0.0615889	-1	0.0801433	-0.758992	0.175465	0.943416	0.3255	0.332575	0.558815	-0.972403	0.162447	0.23351	15.8605	1.15785	0.0156727	0.0224879	0.0140055
AT1G49475	1	0.982298	0.511833	2.77687	0.00506101	-0.187627	0.825462	0.22741	0.848604	-0.253757	0.698264	4.88443	0.00144358	1.58496	0.353579	0.976541	0.611134	-0.253757	0.76542	0.257158	0.831502	-0.184425	0.770867	4.41123	0.00711373	0.234567	0.479397	0.150505	0.061137	0.158952	0.0508946
AT5G57220	1	1.59492	5.84029e-05	1.84955	1.7826e-05	0.174801	0.535253	-0.0758948	0.858315	0.745817	0.0740718	-0.685283	0.604211	0.988204	0.0742453	0.0913744	0.926486	0.428843	0.492457	0.431923	0.315614	0.81739	0.0483521	-2.16296	0.146692	0.234695	0.904912	0.419457	1.41837	0.0457278	0.519167
AT2G42140	1	1.72247	0.000977173	2.90689	0.150092	0.137504	1	0.263034	0.831812	-0.137504	1	2.07039	0.0758679	1.05889	0.047031	1.24101	0.0200739	-0.137504	1	0.263034	0.831812	0	1	1.465	0.0231164	0.238407	0.401427	137.504	0	1.01476	0.17114
AT3G62990	1	1.62803	0.00364282	0.862496	0.149613	-0.137504	1	-0.137504	1	0	1	1.34792	0.0229705	1	0.0987372	0.137504	1	0.137504	1	0	1	0	1	1.68364	0.0618802	0.238792	0.723546	137.504	1.01476	0	0.110668
AT2G38530	1	1.66161	4.23235e-07	1.91544	6.85755e-07	-0.0278837	0.91119	-0.106695	0.777169	-0.379959	0.264596	4.60818	0.101803	1.01797	0.000487241	-1.34613	0.14634	-1.73193	0.00182664	-0.694737	0.088386	-0.318872	0.344246	4.49007	0.230442	0.240022	5.70898	0.969412	0.735574	0.0876642	0.0129797
AT5G12940	1	1.40727	0.011664	1.2738	0.0389489	-0.0811368	0.847505	0.290019	0.58802	0.165059	0.681343	1.50779	0.274554	0.861617	0.0747256	-0.584963	0.519479	-0.983283	0.112072	-0.0991332	0.873313	0.242361	0.544878	-0.59014	0.704445	0.240281	2.6906	0.849143	2.01753	0.188808	2.28122
AT5G39410	1	0.873803	0.198927	1.44941	0.0308035	-0.067463	0.887363	0.198127	0.738503	-0.183763	0.631115	3.13367	0.0232494	0.534455	0.208734	-0.167329	0.849095	-0.81674	0.150639	0.242134	0.698892	-0.185102	0.624847	2.37745	0.110021	0.240629	1.25906	0.849325	0.0995049	0.00364787	0.137168
AT1G53080	1	3.09039	0.00111885	2.38042	0.136694	-0.770518	0.103805	-0.214125	0.77065	0.440573	0.48685	0.756729	0.805883	1.88897	0.243411	0.716207	0.187742	-0.347923	0.690038	0.0962153	0.941299	-0.50696	0.301996	0.329487	0.841082	0.241183	0.537081	0.378519	2.67743	14.7161	0.392608
AT1G36060	1	3.43879	6.41945e-05	2.89482	0.00859027	0.285402	0.699657	1.84549	0.0767478	-0.271302	0.601403	4.69	0.00384613	2.09979	0.000139302	-1.32193	0.285174	-1.51457	0.0915386	1.26679	0.280592	-0.263034	0.598655	3.23583	0.0699273	0.241673	2.67749	1.46677	0.185823	0.0155308	0.183426
AT1G14860	1	2.37056	0.0284578	1.42531	0.505051	-1.12928	0.0187712	-1.12928	0.0386736	0.374745	0.457745	4.87213	0.00187058	1.44151	0.0294944	-1.02466	0.447547	-2.29768	0.0409579	-0.881356	0.139103	0.159996	0.755509	4.08257	0.0128778	0.243586	6.0847	0.341142	0.123431	0.400098	0.0881526
AT4G18170	1	1.63826	0.00713396	0.746243	0.347334	0.0681715	0.886517	0.948681	0.0795985	0.228129	0.606629	1.18876	0.443262	0.995622	0.0645227	-1.23008	0.220689	-0.126054	0.853063	0.791758	0.179083	0.222392	0.602608	0.127477	0.939073	0.243804	4.10167	3.47563	0.0900595	0.0126765	0.805078
AT4G04410	1	-0.552615	0.188561	1.3572	0.000707966	-0.148189	0.558256	0.422779	0.257356	-0.278829	0.447499	-3.59052	0.0119951	-0.335845	0.42049	-1.37741	0.119213	-1.96596	0.000643546	0.0458383	0.911089	-0.282614	0.43779	-4.15794	0.00959479	0.244534	150.176	0.860626	0.800949	0.00676508	0.0732489
AT4G27160	1	4.10354	2.2058e-09	8.24238	1.03007e-58	-1	0.0972786	-0.584963	0.502746	0	1	9.05644	0.000546631	2.48543	0.0403957	5.88753	5.34316e-07	0	1	-0.106915	0.94145	0	1	9.39021	0.0165274	0.245504	0.166634	1.002	0.692945	0	0.0180916
AT5G51030	1	2.89142	0.000347165	1.99277	0.0781303	-0.251539	0.773604	0.0285692	1	0.115477	1	-1.55639	0.453468	1.75002	0.011877	2.62449	0.173295	0.938599	0.0895311	0.443607	0.709252	0.125531	1	-1.69343	0.262845	0.245809	0.136758	1.72719	0.875282	0.0413717	0.0421926
AT3G05020	1	0.974815	0.0179455	1.03784	0.0207984	-0.381546	0.181433	0.106533	0.79445	-0.0426062	0.913191	1.11149	0.387769	0.589231	0.159593	-0.0367216	0.967967	-1.04261	0.0667734	-0.0882432	0.841901	-0.0472523	0.902291	0.561229	0.698184	0.246215	1.07122	0.46483	9.59973	0.0528818	0.328571
AT4G31620	1	0.839892	0.298628	2.14136	0.00339512	-0.250962	0.664984	0.160465	0.82758	-0.882643	0.149402	-0.024453	0.995413	0.50696	0.504199	0.937536	0.350605	0.687213	0.338394	-0.100402	0.90873	-0.773996	0.139447	-0.64322	0.72144	0.246826	0.390737	2.14072	4.20327	0.0656619	0.929536
AT2G13550	1	1.36473	0.003487	1.73372	0.000352032	-0.663235	0.058381	-0.401057	0.405216	-0.0111406	1	1.29113	0.323735	2.26425	0.000124268	2.37638	0.0112092	-0.562936	0.48772	-1.77529	0.00224995	0.225175	0.661963	0.954591	0.504697	0.247735	0.156284	0.0819322	0.632022	1.09388	0.149723
AT2G23590	1	0.874469	0.322658	1.74595	0.0451916	1	0.0357689	0.403722	0.599032	0	1	0.906891	0.633445	1.4517	0.364608	1.05247	0.559739	1.49304	0.222689	0.481127	0.542148	0	1	0.915663	0.598543	0.247932	0.247637	0.197608	0.0872804	0	0.00480813
AT3G13280	1	1.89812	0.00787901	4.59042	0.000124204	0.241008	0.83882	0	1	-0.206451	0.850554	1.89812	0.101083	1.1375	0.0501025	2.69302	0.176727	0	1	-0.137504	1	0.485427	0.541256	2.70601	0.170692	0.250399	0.260437	0.99177	1.01476	2.46241	0.175394
AT3G17820	1	1.00483	0.00223334	0.945023	0.0143921	0.0417989	0.857765	0.341585	0.342055	-0.267065	0.447237	2.01019	0.188222	0.601365	0.0732894	0.0359259	0.968226	-0.0893991	0.868055	0.0739634	0.847421	-0.233397	0.502842	1.82861	0.329679	0.25088	0.924867	2.87714	0.640936	0.0675432	0.0472768
AT1G48660	1	1.09311	0.446493	3.20163	0.00197909	-0.263034	0.662739	0.180572	0.849713	0.758992	0.175465	6.49665	5.58222e-05	1.82597	0.288173	2.44931	0.193019	0.29956	0.711071	0.137504	0.896565	-0.289507	0.635828	6.06035	0.000681391	0.250887	0.133086	14.603	0.134558	2.22382	0.0347406
AT1G27030	1	1.3125	0.00219727	1.24074	0.008332	0.339676	0.237392	0.290574	0.488132	1.0086	0.0145553	3.64705	0.0205619	2.19632	2.00838e-06	3.12385	0.000927374	1.19085	0.0447844	-0.47746	0.311975	0.748254	0.0686107	3.19585	0.0788376	0.251742	0.431256	0.555405	4.1541	0.148019	0.0659182
AT5G50360	1	1.12553	0.0409596	3.75002	0.0536533	0.241008	0.83882	0.347923	0.690038	0	1	7.53067	1.00728e-05	1.88452	0.071753	1.91427	0.120521	0.206451	0.850554	0.447459	0.557197	0.106915	1	6.94221	0.000163765	0.251985	0.323978	0.0768863	0.124828	0.981637	0.0406542
AT1G20070	1	0.90933	0.0295727	1.09734	0.0146038	0.139499	0.615336	-0.795503	0.0625556	0.356304	0.35031	-0.776562	0.554551	0.542708	0.22716	0.27619	0.752647	1.5249	0.0056338	-0.422379	0.34339	0.366371	0.33137	-1.85693	0.206109	0.252141	0.596969	0.831373	0.306875	0.0138923	0.410553
AT3G63030	1	0.807355	0.119383	1.07382	0.0450876	-0.312939	0.373801	0.179511	0.704633	0.0478947	0.924659	1.27947	0.331092	0.481652	0.410328	0.537522	0.564841	0.214545	0.744095	-0.070209	0.896117	-0.0311225	0.949939	1.14668	0.424472	0.252286	0.332415	5.47212	2.24362	4.20927	0.05469
AT1G30270	1	1.39396	0.000349967	1.02566	0.0215029	0.167622	0.538581	0.594137	0.129521	0.151864	0.67652	2.43251	0.081837	0.8309	0.0251779	-0.141827	0.871307	0.05197	0.925139	0.252643	0.552821	0.126356	0.726039	1.83232	0.24973	0.252849	1.31796	0.521915	0.402335	0.091028	0.140665
AT5G55560	1	2.11686	0.00642277	2.3147	0.00604428	0.0179219	1	0.472488	0.58265	0.402547	0.486902	2.4363	0.148991	1.25576	0.106474	1.07276	0.298779	0.545741	0.506182	-0.132104	0.910873	0.331844	0.53429	2.04515	0.20439	0.25517	0.366413	0.933098	1.76583	0.096013	0.0872427
AT1G76720	1	1.23505	0.0135262	0.201802	0.75274	-0.487749	0.182314	-0.295104	0.559581	0.0467942	0.916222	0.434248	0.755621	0.729039	0.151359	-1.04019	0.27185	-0.73961	0.240942	-0.13789	0.798436	0.00329007	1	0.539621	0.707494	0.257368	1.48495	0.20554	0.36477	0.835264	0.107979
AT3G22160	1	1.00547	0.0470227	-0.312826	0.642277	0.20084	0.548866	-0.377781	0.44933	1.4689	0.00110044	-0.242005	0.869577	0.59274	0.414466	-0.177787	0.87009	1.99738	0.00148519	-0.730891	0.184035	1.19654	0.00635566	-0.853278	0.560911	0.257922	0.276372	0.816528	0.319073	0.102107	0.559118
AT1G01355	1	1.22239	0.0615719	4.23266	0.000149426	-0.206451	0.850554	0.341037	0.607591	0.584963	0.361595	2.72247	0.643561	0.719892	0.242303	2.54432	0.169878	0.5025	0.458258	0.263034	0.728333	0.612977	0.222053	3.14307	0.117806	0.25845	0.249055	2.37864	0.128702	0.0233465	0.0716838
AT2G24255	1	0.447459	0.557197	1.96683	0.0325901	-0.137504	1	-0.137504	1	0	1	0.788496	0.200488	0.263034	0.831812	1.26303	0.0243065	0.137504	1	0	1	0	1	1.2686	0.0471311	0.258844	0.217768	137.504	1.01476	0	0.233164
AT3G25730	1	1.64004	0.00581236	0.302761	0.719658	0.0574283	0.904355	-0.0984899	0.87717	1.07039	0.0383679	1.35809	0.363495	0.963931	0.306791	-0.277534	0.86786	0.378512	0.680789	-0.656268	0.321152	1.38807	0.00772726	-1.67162	0.349321	0.259447	21.3134	0.733168	0.740979	0.129115	9.72509
AT2G18540	1	2.70044	0.0865049	6.44531	1.3911e-19	-0.222392	0.845019	0.440573	0.48685	-0.125531	1	7.6845	6.91713e-06	1.58496	0.00728589	1.58496	0.0384792	-0.125531	1	0.280108	0.7201	-0.137504	1	9.23073	0.000242839	0.260176	0.605102	0.280009	0.222041	0.0458661	0.0913996
AT1G71690	1	1.49476	0.00288725	2.51785	0.121632	0.241008	0.83882	0.241008	0.83882	-0.447459	0.557197	2.56294	0.382449	0.874469	0.12145	0.415037	0.49956	-0.0995357	1	0.540568	0.442068	0	1	1.8931	0.07909	0.261592	0.716488	2.37358	0.382299	1.00449	0.150255
AT5G01660	1	1.04759	0.140023	1.58203	0.0261334	-0.512062	0.289836	-0.270089	0.677428	0.249028	0.731621	1.16601	0.46939	1.79141	0.0383647	1.2134	0.273296	0.213404	0.848865	-0.563136	0.424814	0.244419	0.696062	0.94034	0.534757	0.261817	0.131772	2.44546	0.352548	0.00930236	0.107036
AT5G13750	1	1.10614	0.0124467	0.341164	0.510991	-0.00242266	1	-0.0194962	0.968138	0.0546196	0.890174	1.82796	0.163265	0.646517	0.135795	-0.470199	0.592413	-0.14378	0.800178	-0.428006	0.36672	0.0562278	0.884956	0.792728	0.58013	0.261943	6.38694	0.980269	0.916965	0.0142512	0.394721
AT1G67290	1	2.26303	0.00830195	0.678072	0.32694	0	1	0.137504	1	0.263034	0.831812	0.137504	1	1.32193	0.0166739	0.485427	0.541256	0	1	0	1	0	1	0.143074	0.998604	0.262369	0.16529	0	0.985663	0.992454	0.0197123
AT1G76820	1	1.48633	0.010023	1.11009	0.0993313	-0.264306	0.534616	0.271484	0.626845	-0.115477	0.792299	1.0158	0.496725	0.857981	0.0997468	-0.0822011	0.932172	-0.86048	0.186636	0.162136	0.79132	-0.188358	0.659804	0.820351	0.575471	0.267804	1.15769	0.530977	0.251016	0.241458	0.10633
AT5G24960	1	2.02975	0.0253806	2.52356	0.175267	0	1	0.222392	0.845019	0.263034	0.831812	2.45943	0.43163	1.16993	0.0237027	1.37851	0.011331	0.678072	0.32694	0.321928	0.701108	0.115477	1	0.880039	0.128304	0.268554	0.293296	0.997059	0.182193	0.387786	0.472664
AT2G29660	1	1.14226	0.0440493	0.960107	0.130348	-0.341737	0.39387	0.258656	0.622916	-0.131673	0.763766	1.09638	0.436094	0.657112	0.198635	-0.493539	0.600241	-0.802868	0.217411	0.172837	0.763034	-0.218047	0.601765	0.105875	0.944827	0.269323	3.10232	0.403579	0.197972	0.248402	0.822505
AT4G27170	1	4.81798	2.49542e-12	8.14729	6.25193e-54	-0.103093	0.916688	-0.334419	0.590978	0	1	9.04062	8.78787e-05	2.76553	0.0699351	5.08321	2.78053e-05	0	1	0.186413	0.839039	0	1	8.86735	0.00179013	0.270574	0.231557	1.01978	3.5672	0	0.00967439
AT5G24160	1	0.84011	0.0661833	1.35236	0.00398524	0.892333	0.00122701	0.451197	0.279097	-0.126785	0.750091	1.86176	0.156103	1.4696	0.000308037	0.749052	0.391523	1.37872	0.0125732	0.398465	0.371808	-0.234345	0.54704	0.8579	0.55004	0.272305	0.286824	0.213981	0.0619165	0.299501	0.368842
AT5G44700	1	1.11548	0.443578	3.38247	0.000134013	-0.807355	0.202127	-1.07039	0.143049	0.540568	0.442068	5.24249	0.000634434	1.95109	0.15052	2.94996	0.150725	0.125531	1	-0.534336	0.55656	0.263034	0.728333	4.48208	0.0062758	0.272314	0.0682793	1.37225	0.334463	0.344505	0.0781795
AT5G65850	1	1.70476	0.0390478	1.73321	0.064911	-0.944858	0.245491	-0.336049	0.75858	0.822002	0.2275	1.6401	0.365768	0.974313	0.284609	1.26946	0.314352	-0.163499	0.90708	-0.566347	0.621433	0.410788	0.460762	0.842072	0.639796	0.272445	0.154344	0.706245	0.255774	0.333023	0.321246
AT1G24540	1	1.5502	0.0426342	1.05063	0.0679948	-0.106915	1	-0.347923	0.690038	0.137504	1	-0.222392	0.845019	0.884523	0.0988718	0.485427	0.541256	0.137504	1	-0.222392	0.845019	-0.115477	1	0.335719	0.648476	0.273185	0.367477	7.50019	0.220882	10.5293	4.8394
AT4G01910	1	3.36322	0.000123618	2.72528	0.0259277	0.660514	0.377716	1.19555	0.288941	0.353637	0.669521	3.66051	0.0498338	1.91857	0.090044	1.66297	0.291443	0.353637	0.765272	0.215729	0.823167	-0.0356239	1	2.25497	0.22447	0.273411	0.241972	0.301999	0.693297	1.21639	0.237525
AT2G37760	1	1.65094	0.000132469	1.8785	4.62434e-05	1.04372	0.000200351	0.532221	0.209497	-0.144544	0.718475	2.7483	0.0458641	0.939151	0.0408462	0.953913	0.276346	1.41211	0.0108338	0.343954	0.454621	-0.0915889	0.821414	2.13263	0.167535	0.274601	0.3262	0.149883	0.214384	0.226175	0.126085
AT4G25140	1	5.30378	2.38133e-13	8.3936	1.00257e-52	-0.152003	0.871415	-0.234465	0.742829	-0.137504	1	10.2809	0.000330795	3.0163	0.0947981	4.85798	5.44803e-05	-0.137504	1	0.137504	0.877614	-0.137504	1	10.2736	0.00664593	0.274869	0.266767	0.0504321	3.91704	0	0.000352316
AT3G18570	1	1.49476	0.00288725	3.60666	0.0872898	0.447459	0.557197	0	1	0.125531	1	6.1681	0.000542752	0.847997	0.184933	1.18442	0.0288167	0.125531	1	0.447459	0.557197	0.378512	0.67764	5.98056	0.000896853	0.275835	0.50536	0.559885	0.99555	0.49992	0.0154349
AT5G64910	1	1.18982	0.149841	2.98489	7.16585e-06	0.0874628	0.901501	1.40372	0.0230744	0.229482	0.755674	1.52356	0.388402	0.673772	0.692856	2.78588	0.0172902	1.69661	0.152082	0.481127	0.542148	-0.304855	0.637613	2.55529	0.0949953	0.276615	0.0344753	0.900941	0.488961	7.28249	0.252822
AT5G16190	1	1.41449	0.000642131	-0.3949	0.467308	0.470451	0.0914236	0.284956	0.491061	0.248821	0.57169	-3.35267	0.0347325	0.800691	0.176419	0.103679	0.916247	0.76387	0.20987	-0.583877	0.210904	0.33531	0.438948	-4.10268	0.0121562	0.276839	1.72387	0.237333	2.92615	0.14756	0.100627
AT2G07708	1	0.79518	0.578756	0.584963	0.764272	-0.5025	0.381049	-0.443607	0.535337	0	1	1.87832	0.622772	1.40599	0.293119	0.765535	0.425843	0.137504	0.877614	-1.08746	0.0373915	0.201634	0.760792	1.07798	0.596092	0.277242	0.13351	1.76311	0.421077	0.990178	0.270541
AT5G01300	1	2.14296	0.154953	4.67007	2.75953e-08	0.415037	0.463144	-0.0614005	1	0.241008	0.83882	8.1826	1.27499e-05	1.20945	0.137234	1.66985	0.0183339	0.447459	0.557197	-0.0614005	1	-0.415037	0.571588	8.2281	0.000415558	0.278292	0.473077	0.0375033	0	3.81357	0.00277238
AT3G26790	1	0.836501	0.108129	3.72403	0.0148731	0.36257	0.596615	0.36257	0.596615	-0.137504	1	5.548	0.00222245	0.469485	0.47313	1.39855	0.00824251	0.447459	0.557197	0.36257	0.596615	0	1	4.85928	0.00757832	0.280596	0.453789	0.104539	0	1.01476	0.0661636
AT3G63470	1	1.50069	0.0610175	1.89662	0.0266444	-0.01543	1	-0.404842	0.674784	-0.315502	0.714307	0.693339	0.740346	0.84212	0.386562	1.03814	0.453356	-1.05247	0.35155	-0.404842	0.68884	-0.249028	0.684363	-0.367121	0.844371	0.280864	0.292325	0.972924	0	0.11817	3.23096
AT4G11320	1	1.02884	0.00208217	0.981269	0.011818	0.632451	0.00483821	0.487044	0.176808	-0.119147	0.730934	3.01819	0.0960623	0.576458	0.0701635	-0.718513	0.419624	0.231412	0.668191	-0.117974	0.762457	-0.151196	0.658786	1.24196	0.463283	0.281454	6.42018	0.463166	1.63047	0.119431	0.416745
AT1G78460	1	1.47663	0.000263936	1.49417	0.000794704	0.175145	0.536774	0.624657	0.119412	-0.316933	0.358881	-2.23266	0.125078	0.827271	0.00853801	-1.48922	0.0980033	-0.273131	0.611737	0.767339	0.0701205	-0.231644	0.498977	-3.34113	0.033475	0.281607	429.138	4.67023	0.102355	0.156043	0.198942
AT1G48470	1	0.754244	0.456935	2.93557	4.47411e-05	-0.6746	0.385003	-0.39776	0.704399	0.540568	0.442068	5.7452	0.000306078	1.34792	0.00947531	2.24101	0.0808123	0.241008	0.83882	-0.851477	0.453991	0.447459	0.557197	5.7446	0.00282335	0.282145	0.134123	2.12147	0.363778	0.0940473	5.22087e-05
AT4G26390	1	0.584963	0.310505	4.35755	9.55434e-05	-0.347923	0.690038	-0.106915	1	0.263034	0.831812	0.0995357	1	1.04731	0.0972736	3.75489	0.0347897	0.584963	0.424356	0.192645	0.855536	-0.584963	0.424356	-0.20485	0.881833	0.282905	0.0742706	3.90265	3.41458	2.65059	2.94622
AT2G39800	1	0.612896	0.0513756	1.94919	1.57065e-07	0.127194	0.555103	0.753271	0.0306223	-0.6211	0.0678098	-0.284319	0.82975	0.341995	0.233579	-0.0364906	0.970346	-0.508422	0.369266	1.05567	0.00319561	-0.601774	0.0738147	-0.902306	0.568477	0.283105	1.03707	1.67608	0.166986	0.0158293	0.521674
AT2G14520	1	1.71949	0.00376367	1.45324	0.0326933	-0.211107	0.63904	-0.126218	0.84206	-0.058103	0.954242	2.82558	0.0399439	3.08274	4.59203e-06	2.05585	0.0433076	0.109624	0.925628	-0.51134	0.439225	0.321928	0.584997	2.66236	0.0765893	0.283761	0.171632	3.22401	0.605959	1.42963	0.0297313
AT2G16595	1	1.38466	0.0499054	1.22239	0.132432	0.213779	0.649552	0.0780025	0.913583	-0.412054	0.409025	1.77259	0.253928	0.771523	0.260635	-0.160992	0.879172	-0.111748	0.884192	0.196397	0.775908	-0.0443941	0.937531	0.950429	0.542263	0.2841	1.30091	3.12914	0.428346	0.809025	0.301708
AT1G08940	1	1.65834	0.00292366	0.932587	0.17891	0.439912	0.255591	0.329436	0.549463	0.738313	0.0892415	0.9874	0.508661	0.922641	0.128983	0.18927	0.847703	0.805427	0.200873	0.108706	0.862089	0.676623	0.115915	0.0524712	0.975476	0.284824	0.661398	0.293036	0.501496	0.043538	0.897355
AT1G54860	1	3.18587	0.0463317	6.14771	2.29405e-12	0.137504	1	0	1	0	1	8.20555	2.9047e-06	1.76553	0.00309968	2.07039	0.0231267	0	1	0.137504	1	0	1	7.97153	6.11753e-05	0.286739	0.496019	0.985663	0.985663	0	0.0144644
AT1G12200	1	1.37727	0.0336926	2.00402	0.00132398	0.645467	0.113847	0.864912	0.118038	0.205399	0.667342	4.96198	0.00163128	0.762501	0.200173	0.698619	0.466636	1.96206	0.00106202	1.01603	0.0797868	0.0456427	0.925574	4.57065	0.0118957	0.287038	0.482653	0.504533	0.0802562	0.631344	0.0410425
AT5G55250	1	2.10109	3.33623e-05	0.230679	0.765824	0.159546	0.689315	0.472068	0.369408	0.452967	0.295925	0.111893	0.946917	1.16126	0.0266866	-0.654613	0.506289	-0.555698	0.414343	0.317267	0.581205	0.570492	0.16865	-0.02322	0.990881	0.287906	2.09818	1.81464	0.195621	0.114607	1.49011
AT4G03500	1	1.84017	0.00033391	1.19433	0.0520853	-0.0272729	0.954717	0.0890512	0.87451	-0.084213	0.869022	0.435159	0.776082	1.01546	0.0991215	0.270452	0.783913	-0.268996	0.704812	0.0991754	0.868234	0.0428858	0.935137	-0.169429	0.912013	0.288598	0.629868	0.821436	0.0532219	3.23183	2.2582
AT2G28490	1	3.93664	0.000133728	7.95638	2.74396e-42	-0.0931094	1	0.247928	0.735879	0	1	11.3434	0.00287847	2.16993	0.0157609	3.56071	0.0657586	0	1	-0.415037	0.571588	0.137504	1	11.1161	0.0183865	0.289219	0.381598	1.02195	4.01529	0.985663	0.0101214
AT5G58730	1	1.09003	0.0292672	1.14378	0.0318043	0.219266	0.510932	0.313158	0.500197	0.222948	0.585452	1.81462	0.168466	0.59773	0.243133	0.0421535	0.965787	0.754743	0.187832	0.148721	0.771183	0.154886	0.705977	0.9608	0.502447	0.291344	0.927347	0.548639	0.354484	0.17919	0.307415
AT1G75160	1	1.07039	0.0707556	1.76553	0.0042737	0	1	0	1	0	1	1.1375	0.0501025	0.584963	0.424356	0.378512	0.67764	0	1	0.137504	1	0	1	0.628501	0.391922	0.292893	0.646316	0	0.985663	0	0.287897
AT2G47485	1	1.12199	0.0921252	2.19794	0.000195855	-0.524527	0.250482	-0.60438	0.337957	0.696669	0.0674964	0.887734	0.580088	0.609786	0.203869	-1.79874	0.0561327	-1.3837	0.024567	0.637981	0.287272	0.745745	0.0511169	-0.0115033	0.998363	0.295427	9.96188	0.450721	34.8969	0.0339765	1.02392
AT1G19540	1	1.50619	0.032243	1.33027	0.100867	0.0310269	0.96505	1.11064	0.0555202	-0.960074	0.0130345	2.0614	0.174237	0.817557	0.0439658	-3.0148	0.00159594	-1.35732	0.0181139	0.520832	0.427187	-0.941979	0.0147488	1.22931	0.422674	0.29609	2.58246	1.04837	0.361078	0.0095233	0.252708
AT1G15330	1	3.06904	8.27692e-05	3.83537	1.28245e-07	-0.5025	0.530095	0.719892	0.502426	-1.34947	0.00201855	6.85578	7.16289e-05	1.66594	8.6794e-05	-2.42073	0.0152278	-3.63705	1.06022e-06	-0.387023	0.737584	-1.25892	0.00284511	6.76842	0.00118404	0.2962	4.41617	0.757586	3.30552	0.0347439	0.00641118
AT3G58450	1	0.485427	0.541256	1.72247	0.00344014	0	1	0.137504	1	-0.137504	1	8.66285	1.72165e-06	0.263034	0.831812	-0.137504	1	-0.137504	1	0	1	0	1	9.29587	9.20396e-05	0.296341	1.17203	1.01476	0.985663	1.01476	0.0352447
AT5G20740	1	1.15209	0.00383717	1.3621	0.00164211	-0.788805	0.00666745	-0.398164	0.334241	0.409391	0.407972	0.520163	0.684321	2.1266	0.000215411	3.05799	0.00118386	0.303781	0.679897	-0.797628	0.0757303	0.340588	0.483085	0.21911	0.879187	0.297045	0.383505	2.26197	0.334618	0.0914965	0.406131
AT3G50970	1	1.6969	6.97541e-05	1.782	0.000116775	-0.635927	0.0535122	-0.83399	0.0782239	1.17839	0.00139597	3.55534	0.0188436	0.916551	0.0297747	-1.95217	0.0348045	-1.85682	0.00228855	-1.27009	0.0157131	1.09817	0.00269717	2.43104	0.128354	0.29836	22.2045	0.490172	0.207461	0.0352078	0.187746
AT2G07739	1	0.752072	0.615255	0.839535	0.709209	-0.293731	0.68334	-1.24793	0.0369218	0.432959	0.381693	1.52026	0.725353	1.39593	0.260155	1.20163	0.371024	0	1	-0.724366	0.318577	0.706269	0.11892	1.60939	0.39113	0.299468	0.177224	1.00686	0.265728	0.239487	0.0284626
AT3G26330	1	1.33245	0.0490984	0.724597	0.38876	0	1	0.328949	0.588191	-0.045324	0.958184	2.57466	0.0648013	0.716752	0.390318	-0.10806	0.940719	0.0294438	0.986067	-0.0907655	0.900157	-0.0510742	0.942133	1.86234	0.209746	0.300163	1.34617	0.936394	1.74748	0.0609143	0.16047
AT4G31830	1	1.26303	0.0243065	3.40599	0.156534	0	1	0.263034	0.831812	0	1	7.20163	2.43464e-05	0.678072	0.32694	0.378512	0.67764	0	1	0.137504	1	0.137504	1	7.13516	0.000124883	0.301045	0.799545	0	0.311849	0.985663	0.00463578
AT3G32940	1	1.2142	0.00356873	0.849359	0.0716722	0.136388	0.632599	0.254152	0.53601	-0.222697	0.554892	0.61596	0.631902	0.65138	0.113117	-0.08655	0.922131	-0.117914	0.832406	0.208901	0.634603	-0.155243	0.679122	-0.0350484	0.98152	0.301362	1.22372	12.4206	0.0973031	0.179426	1.11682
AT2G35820	1	1.18868	0.00989964	0.840297	0.103125	0.053701	0.8701	0.875254	0.0360398	-0.643177	0.108544	1.74128	0.183152	0.636518	0.158805	0.538019	0.538124	-0.095466	0.869841	0.759254	0.0903249	-0.59457	0.133532	1.61112	0.275093	0.302191	0.218992	3.75122	0.070883	0.0393343	0.0388028
AT4G39955	1	2.61298	0.00017537	2.95912	2.86741e-05	0.579294	0.315874	0.800062	0.277618	-0.434403	0.393013	3.51691	0.0165932	1.39913	0.0320279	1.27103	0.184729	1.27103	0.0520325	0.291049	0.754013	-0.535209	0.300838	3.12385	0.043987	0.302395	0.398873	0.373441	0.465656	0.104181	0.0591702
AT2G32550	1	1.34458	0.0138198	1.56581	0.00565106	0.303124	0.413579	-0.684313	0.231094	0.798366	0.208573	-1.70955	0.337457	2.51873	0.0495637	2.99214	0.0182233	1.23133	0.24522	-0.279737	0.637518	0.621488	0.270554	-2.24795	0.189331	0.303765	0.312795	0.604121	0.420535	0.124399	0.136114
AT3G28740	1	5.22651	2.45501e-36	2.99711	4.75259e-07	-0.92139	0.138438	0.263034	0.698306	0.498806	0.165336	5.03386	0.00100215	2.78733	1.55417e-17	-1.12501	0.200515	-1.53591	0.00671011	-0.556393	0.507634	0.445912	0.210283	4.58562	0.00813823	0.304294	2.19952	0.250283	2.81243	0.0558712	0.0465879
AT4G36700	1	4.78136	5.60653e-08	7.87229	6.15016e-41	0	1	-0.415037	0.571588	-0.115477	1	9.85915	3.02744e-05	2.54057	0.0777588	3.81526	0.00558075	0	1	-0.0931094	1	0.540568	0.442068	9.83427	0.00108979	0.305955	0.347065	0	0.636037	1.53608	0.00126296
AT2G20825	1	1.62803	0.00364282	5.06805	2.4554e-06	0.125531	1	0.125531	1	-0.137504	1	2.62803	0.418486	0.862496	0.149613	2.80735	0.154395	0.125531	1	0	1	0.447459	0.557197	2.77111	0.171473	0.307132	0.286984	0	0.984318	1.87515	0.0264896
AT3G19660	1	1.58986	0.0423128	1.09265	0.252385	0.462106	0.394041	0.451379	0.5441	-0.00921853	1	2.33073	0.149267	0.840877	0.256608	-0.526436	0.611754	-0.114712	0.881583	0.716207	0.32524	-0.0369942	0.9555	1.55073	0.337041	0.307877	2.84944	1.65091	0.226428	0.628228	0.200852
AT4G28340	1	1.34395	0.019133	0.943416	0.0729514	0.206451	0.850554	-0.115477	1	0.584963	0.424356	-0.241008	0.83882	0.710493	0.264931	0.925999	0.136046	0.263034	0.831812	-0.115477	1	0.710493	0.264931	0.0275966	1	0.308037	0.00930689	0.120011	0	0.0967516	1.27053
AT1G20925	1	3.99178	0.00258696	0.241008	0.83882	0.447459	0.557197	0	1	-0.137504	1	0	1	2.09516	0.0317749	-0.137504	1	-0.137504	1	0	1	0.241008	0.83882	0.143074	0.981869	0.311487	3.58763	1.87515	0	3.58763	0.986214
AT1G08230	1	1.85295	2.92787e-05	0.998345	0.0580443	-0.142475	0.675012	0.0960018	0.839142	-0.391705	0.303951	1.47141	0.261192	0.971766	0.0156698	-1.13554	0.199326	-0.517937	0.35504	-0.236803	0.644173	-0.407071	0.282366	1.30415	0.365943	0.311734	15.7832	0.570253	2.39771	0.0192855	0.0602206
AT5G05720	1	0.263034	0.831812	1.37851	0.011331	0	1	0	1	0	1	0	1	0.137504	1	0.263034	0.831812	0	1	0	1	0	1	0.143074	0.998604	0.311849	0.678702	0	0	0	0.986214
AT5G18320	1	1.20645	0.017908	1.10692	0.0341659	0.387023	0.584665	0.106915	1	0.321928	0.701108	0.884523	0.0988718	0.632268	0.416783	0.5025	0.458258	0.736966	0.215327	0.106915	1	-0.321928	0.617719	0.966196	0.146905	0.311934	0.375083	0.310787	0	321.928	0.0440829
AT2G18780	1	1.16412	0.192491	2.10069	0.0152719	0.0679041	0.937999	0.0843922	0.940106	-0.0848889	0.947086	0.844129	0.702275	0.606989	0.642465	1.82491	0.224619	0.870717	0.474104	0	1	-0.294447	0.65001	0.44046	0.808639	0.314211	0.070216	0.853492	0.97685	0.555363	0.313752
AT5G39850	1	2.46234	7.44885e-07	2.51826	2.16792e-06	-0.251539	0.555654	0.268368	0.631969	0.142857	0.74832	3.32065	0.0166515	1.27922	0.0182846	2.18828	0.0157506	-0.516874	0.437205	-0.092682	0.887066	0.426265	0.319076	2.86651	0.0612802	0.316041	0.07008	0.346204	2.03196	0.496231	0.0733758
AT4G32510	1	1.1375	0.0501025	1.32193	0.0166739	0.263034	0.831812	0.263034	0.831812	0	1	0.584963	0.424356	0.584963	0.361595	0.547488	0.377086	0.106915	1	0.263034	0.831812	0.321928	0.701108	0.521585	0.511839	0.320413	0.413826	0.419732	0	0.993826	0.0571713
AT2G33520	1	2.07039	0.00414515	3.59694	0.117006	0.137504	1	0.263034	0.831812	-0.263034	0.831812	6.1639	0.00076415	1.06413	0.0576127	0.807355	0.162756	-0.125531	1	0.137504	1	-0.137504	1	6.27029	0.000564579	0.32082	0.63309	18.825	0.311849	0.314979	0.00855512
AT5G59220	1	1.62573	0.00429343	0.976969	0.163287	-0.0874628	0.844004	-0.942413	0.126798	-0.622195	0.220037	2.24827	0.0986311	0.834149	0.198254	-0.317341	0.759436	-0.217805	0.769475	-0.75448	0.244817	-0.833706	0.0925113	2.2785	0.124135	0.321534	1.95625	0.429793	0.110882	0.145478	0.00667458
AT5G43840	1	0.678072	0.32694	1.63227	0.00218913	0	1	0.137504	1	-0.943416	0.0729514	1.63227	0.0149419	1.32193	0.397723	-1.05889	0.047031	-1.18442	0.0288167	0.378512	0.67764	-0.192645	0.765992	1.99107	0.050418	0.321606	4.67724	1.00169	0.465253	0.66202	0.0989707
AT4G08868	1	3.18587	0.0463317	2.848	0.138314	0.137504	1	0	1	0	1	1.26303	0.0243065	1.63227	0.00166523	1.58496	0.00301394	0	1	0	1	0	1	1.465	0.0231164	0.322314	0.284791	0.985663	0	0	0.0739798
AT5G38565	1	3.05063	0.000258899	2.19265	0.0689654	0.0995357	0.928911	0.162271	0.898788	0.389947	0.608331	2.7625	0.140801	1.55722	0.0756498	0.82852	0.571181	-0.648528	0.594112	0.490326	0.679159	0.228269	0.71088	2.64557	0.137531	0.323961	0.451224	1.36759	0.501154	0.26068	0.0216127
AT5G59590	1	0.925999	0.495721	1.61667	0.464745	-0.584963	0.223421	-0.819428	0.0870672	0.332076	0.58171	-0.0995357	0.971151	0.47032	0.630843	-2.82443	0.167123	-2.5025	0.0486978	-1.09954	0.0226289	0.142958	0.8098	-0.515889	0.637282	0.325877	3.68325	0.621475	0.146121	0.396446	0.678736
AT2G47230	1	0.698199	0.115518	1.00829	0.0306894	-0.461512	0.122095	-0.0251639	0.955687	-0.0110552	0.989889	0.0409884	0.975957	1.37474	0.00951821	0.603202	0.510835	-0.005517	1	-0.139584	0.757899	0.179133	0.682771	0.462505	0.746446	0.326055	0.251064	0.980573	0.703051	1.11824	0.833872
AT1G62510	1	0.392217	0.300797	0.611396	0.141262	-1.35118	6.49691e-07	-0.675126	0.0826347	0.227356	0.516462	1.26873	0.339957	0.773874	0.0231752	-2.40521	0.00843335	-1.5608	0.0046212	-0.610996	0.138037	0.294681	0.396255	0.386672	0.798207	0.326735	1.68355	0.0720348	0.049941	0.128473	0.532193
AT2G16367	1	1.57931	3.26105e-05	0.804695	0.0754039	-1.02904	0.000510113	-1.64364	0.000223708	1.46744	0.0023272	-4.98151	0.00233728	3.13001	2.32459e-08	-0.122857	0.930921	-0.886789	0.394587	-1.32277	0.00440053	1.49803	0.00161566	-5.4234	0.00172543	0.329142	1.35639	0.0743291	0.108241	0.0103077	0.0424774
AT1G62710	1	1.81046	0.00161808	3.1191	1.25799e-09	0.461407	0.254269	-0.113063	0.857453	1.47705	0.0438383	6.30635	0.0024516	3.59418	2.10095e-07	4.57354	9.02423e-06	2.53201	0.00144077	0.396798	0.513784	1.27684	0.0240467	6.35243	0.0198059	0.329913	0.189021	0.691257	1.78438	0.072647	0.00363968
AT5G66690	1	1.29546	0.013853	2.42321	0.101578	-0.137504	1	0	1	-0.241008	0.83882	7.52427	1.02152e-05	0.652077	0.242985	1.15754	0.0464171	0.469485	0.47313	0	1	-0.347923	0.690038	5.28356	0.00412487	0.330017	0.353268	1.81743	0	0.18216	0.174922
AT2G35310	1	0.590676	0.433284	1.7318	0.0109632	-0.597902	0.21577	-0.0794345	0.907615	0.0297473	1	3.29768	0.0179402	1.17932	0.23805	0.984893	0.544798	0.247928	0.850378	-0.232446	0.733675	-0.0874628	0.910294	3.21938	0.0374894	0.332194	0.274731	2.43072	0.493776	2.10373	0.012011
AT4G02280	1	0.708537	0.383991	2.30778	0.000865211	0.415037	0.38557	1.11818	0.0613936	-0.519778	0.366165	6.51461	0.000685108	0.349689	0.651309	0.314636	0.764165	0.0240455	0.987212	1.04048	0.104681	-0.764711	0.142083	6.17264	0.00608048	0.338464	0.759463	0.886436	0.0359623	0.190982	0.0269494
AT2G19660	1	2.66742	0.000390848	1.38014	0.220675	-0.20482	0.811901	0.338802	0.740099	-0.108524	0.842509	0.197939	0.966488	1.31557	0.0415745	-1.30117	0.296574	-1.7866	0.0584815	-0.229482	0.851772	-0.150243	0.770206	-2.0375	0.297249	0.339235	33.1136	0.795096	5.10495	0.162475	1.21653
AT3G22460	1	3.8147	1.64666e-07	2.64111	0.00891978	0.561879	0.499686	2.22973	0.00310429	0.124258	0.799501	3.02131	0.102547	1.88067	0.000655433	-0.127614	0.90289	0.103093	0.887314	1.5025	0.140708	0.334183	0.466978	2.56454	0.153295	0.339459	1.10067	0.687863	0.194748	0.455922	0.081744
AT5G58660	1	3.30743	0.00331048	2.51096	0.242254	0.137504	0.877614	0.0703893	1	0.0360693	0.977716	4.57289	0.0148222	1.62719	0.0350842	-0.522421	0.76338	-1.4458	0.235883	-0.415037	0.49956	0.123148	0.837038	4.00105	0.0298507	0.340362	1.5239	1.21206	1.41669	0.540134	0.0666789
AT2G01210	1	0.261648	0.66291	1.26338	0.0210016	-0.473008	0.206362	0.0964835	0.850037	-0.092364	0.87193	0.887638	0.514503	0.533269	0.489913	0.859137	0.389053	0.0440552	0.963651	-0.144171	0.794321	-0.111748	0.837037	0.180015	0.902584	0.34084	0.190275	1.21105	5.2674	0.0959087	0.661544
AT4G05110	1	0.980891	0.0969309	1.39593	0.0185812	0.848599	0.0148009	0.275634	0.603092	0.234465	0.742829	-0.154416	0.926232	2	0.24724	2.08246	0.279445	2.59904	0.0361674	0.328422	0.558503	0.378512	0.461391	-0.460998	0.763251	0.341651	0.197258	0.507427	0.0870999	0.234231	0.499797
AT1G48130	1	3.42626	0.026484	6.90789	5.84705e-23	-0.263034	0.831812	0	1	0	1	10.5549	3.93499e-05	1.67807	0.00206421	3.05311	0.135629	0	1	0	1	0.137504	1	10.8524	0.00299518	0.342358	0.38691	1.00766	0	0.985663	0.0138942
AT1G62810	1	1.05305	0.0170705	1.51187	0.000981287	0.199385	0.495168	0.631207	0.123374	-1.04261	0.00667357	2.14038	0.107983	0.514715	0.207464	-0.512895	0.556481	-0.161552	0.769758	0.507743	0.248458	-0.940255	0.0137854	1.19952	0.411767	0.342942	2.02279	9.06129	0.108211	0.051672	0.281535
AT5G10300	1	2.01819	6.44626e-06	-0.273324	0.683927	0.226571	0.497092	0.430516	0.347494	0.772843	0.0603853	0.489084	0.721192	0.986099	0.0584268	-0.619095	0.521566	1.57803	0.00624415	-0.739409	0.179659	0.645594	0.112909	0.139407	0.924394	0.343311	0.388325	0.748067	3.81217	0.0895839	0.554609
AT1G22990	1	0.621488	0.296206	1.15754	0.0350478	-0.378512	0.67764	0.884523	0.0988718	0.0544478	1	5.08092	0.0100115	1.28011	0.380744	-0.241008	0.795655	0.206451	0.815173	0.547488	0.377086	-0.485427	0.420667	4.24999	0.0323703	0.345987	1.52259	3.43973	0.23503	1.25851	0.0890324
AT5G66630	1	2.57719	6.71144e-07	1.6055	0.0160847	0.0901978	0.845284	-0.0962153	0.88236	0.32816	0.460363	1.19216	0.441772	1.25154	0.0241523	-0.215124	0.82827	0.744441	0.23189	-0.494765	0.457118	0.290947	0.505544	0.365466	0.81518	0.346056	1.30757	0.78199	0.676677	0.0599138	0.530059
AT4G19630	1	2.07039	0.00414515	2.96347	0.160685	0.263034	0.831812	0.765535	0.247789	-0.378512	0.67764	0.584963	0.424356	1	0.0987372	1.46949	0.0641116	0.206451	0.850554	0	1	0.263034	0.831812	0.280577	0.818167	0.34839	0.336866	0.120011	0.997394	5.65352	0.35086
AT5G26150	1	0.115477	1	1.11548	0.0335525	0	1	0	1	-0.222392	0.845019	0.321928	0.701108	0.241008	0.83882	-0.485427	0.541256	-0.347923	0.690038	0.5025	0.458258	-0.137504	1	0.143074	0.966552	0.35017	2.53287	1.00578	0.996036	0.237189	0.382984
AT3G04000	1	1.26081	0.0243866	0.784271	0.236424	0.434937	0.23557	0.240597	0.650533	-0.144843	0.737925	0.382616	0.803272	0.605616	0.258017	-0.736966	0.435309	-0.338169	0.590494	0.231523	0.683851	-0.154861	0.717102	0.0146254	0.995036	0.350665	30.8532	7.82747	0.0191377	0.0336502	0.921724
AT5G62280	1	1.13209	0.000974513	0.12561	0.76653	0.0887952	0.713145	0.435196	0.235182	0.982064	0.00453485	-3.77007	0.00834667	0.54365	0.105783	-1.48816	0.0942821	-0.942017	0.0806145	0.379673	0.327394	0.95009	0.00558456	-4.20554	0.00914114	0.350732	1.18612	1.21098	0.0679699	0.0165312	0.054613
AT1G52690	1	-0.206451	0.850554	3.9386	0.00180058	0.0931094	1	0.341037	0.607591	0.36257	0.596615	9.58684	1.23441e-05	-0.0995357	1	0.36257	0.596615	1.4021	0.0253793	0.552541	0.324009	0.415037	0.49956	9.74199	0.000745026	0.35171	0.831022	0.874287	0.236165	0.0672998	0.00802629
AT4G01985	1	1.79141	0.0319959	1.94342	0.109244	0	1	0.206451	0.850554	0	1	3.78338	0.219	0.857981	0.601717	0.302563	0.84178	-1	0.0519805	0.29956	0.711071	0.0443941	1	2.65209	0.204675	0.352053	0.729924	1.002	0.183282	0.956891	0.175735
AT3G16150	1	1.32931	0.0233343	1.02748	0.128061	0.358454	0.357604	-0.427421	0.468283	0.367732	0.624992	0.334206	0.835944	2.78051	0.00490343	2.24548	0.103309	0.827163	0.475838	-1.10218	0.092384	0.215729	0.742531	-1.36974	0.416612	0.352935	0.371912	0.394664	0.441711	0.25963	1.64866
AT5G59130	1	1.05548	0.00813804	0.807355	0.0723183	-0.0740006	0.790266	-0.371969	0.363749	1.14649	0.013803	0.787546	0.538409	2.22015	0.00028229	3.30754	0.000501404	2.0751	0.00101762	-0.155651	0.719749	1.44606	0.00153975	0.321716	0.823937	0.355339	0.607299	1.07289	0.411548	0.115464	0.41919
AT3G22800	1	-0.125531	1	1.41504	0.0197591	-0.125531	1	0.5025	0.458258	0	1	4.2854	0.0685264	-0.263034	0.831812	0.137504	1	0.765535	0.247789	0.115477	1	-0.263034	0.831812	0.950429	0.0996963	0.355706	0.821808	1.38794	0.624253	1.00766	0.636709
AT3G58950	1	1.7885	0.00576852	2.54057	0.126608	0	1	0.241008	0.83882	-0.263034	0.831812	0	1	0.847997	0.184933	1.45943	0.0299228	0.222392	0.845019	0.347923	0.690038	0.263034	0.831812	0.00557026	1	0.356453	0.270149	0.991087	0.180927	263.034	0.735808
AT4G34520	1	2.79008	0.0671843	6.14296	2.50361e-14	-0.125531	1	-0.263034	0.831812	0.137504	1	5.90489	0.00105627	1.32193	0.0134953	2.07039	0.0231267	0	1	0	1	-0.125531	1	6.40986	0.000384465	0.356866	0.495727	1.01619	1.00766	18.825	0.040999
AT5G24420	1	1.44541	2.61759e-06	0.368739	0.342235	0.474698	0.0291831	0.430779	0.224059	0.276923	0.415796	-6.4957	5.69996e-05	0.669944	0.0267067	-1.23298	0.176725	-0.879017	0.105933	0.00574398	0.989144	0.259789	0.440695	-5.74855	0.00120182	0.366243	1.85762	3.36479	0.969242	0.0318058	0.0610301
AT1G11572	1	1.46949	0.0211878	-0.115477	1	0.206451	0.850554	0.206451	0.850554	0.347923	0.690038	0	1	0.678072	0.32694	-0.137504	1	0.241008	0.83882	0	1	0.378512	0.67764	-0.235438	0.860636	0.368175	0.0877609	0.0768863	0.990405	0.0419918	1.00857
AT3G07870	1	1.28114	0.0133696	0.546567	0.386785	0.089005	0.810586	0.895773	0.0500523	-0.176397	0.640547	1.27753	0.340597	0.589111	0.156407	-1.62234	0.0703472	-0.355996	0.521527	0.683526	0.171766	-0.212817	0.571203	0.147439	0.920888	0.369623	2.01989	1.67931	0.134223	0.094057	0.791953
AT3G58210	1	3.45943	0.0301061	5.02035	3.63195e-06	0	1	0.241008	0.83882	0	1	4.83978	0.0196111	1.58496	0.00222144	2.98185	0.136052	0.137504	1	0.241008	0.83882	0.137504	1	4.30569	0.0338064	0.371447	0.254678	0.985663	0	0.985663	0.0583858
AT3G17010	1	2.18442	0.0170453	1.49476	0.00707547	0	1	0	1	0	1	0.125531	1	1	0.0987372	1	0.0987372	0.137504	1	-0.137504	1	0	1	1.43853	0.0499488	0.37171	0.198162	0.985663	1.01476	0	0.838409
AT5G14810	1	1.73697	0.0141511	1.87447	0.0557475	1.11548	0.0335525	0.807355	0.162756	0.125531	1	2.22239	0.311395	0.793549	0.12213	1	0.0801433	0.347923	0.690038	0.938599	0.0895311	-0.321928	0.701108	1.80604	0.11315	0.372522	0.304008	0.523784	0.0750846	2.30178	0.103303
AT4G02330	1	1.70989	2.04671e-08	2.00739	9.14025e-08	0.0372501	0.8709	-0.199883	0.581715	-0.194269	0.643179	-0.915592	0.477631	0.778391	0.117982	0.5761	0.514447	0.059348	0.924661	0.455567	0.220666	-0.410862	0.323907	-2.24152	0.145153	0.374055	0.553586	0.224121	2.54362	0.359115	0.420246
AT3G62455	1	2.2682	0.00155885	2.34654	0.00272479	-0.451696	0.523882	-0.47307	0.629442	0.843598	0.138374	1.92845	0.261963	1.02934	0.302087	1.78172	0.0837058	-0.0813001	0.953624	-0.217231	0.830284	1.27778	0.0172508	1.70195	0.290485	0.375462	0.136751	0.697549	0.371697	0.204477	0.0623555
AT5G52620	1	1.07039	0.0707556	1.43296	0.00763208	0	1	0	1	0	1	1.26303	0.0243065	0.485427	0.541256	0.584963	0.424356	0	1	0	1	0	1	0.521585	0.511839	0.375502	0.419817	0	0	0	0.415001
AT4G16160	1	3.52774	0.00576619	6.19771	1.27926e-17	0.0931094	1	1.22239	0.0209156	-0.552541	0.461014	8.47519	3.85262e-06	1.59436	0.138943	0.241008	0.909902	-1.37197	0.0882538	0.736966	0.15386	-0.462972	0.470133	8.73079	0.000174096	0.377311	0.924851	1.14741	0.247495	0.0883748	0.0148533
AT1G75290	1	1.05063	0.03892	0.514573	0.391528	0.584963	0.310505	0.280108	0.7201	0	1	1.23704	0.170942	0.473931	0.423365	-0.0641303	1	0.563901	0.453609	0.280108	0.7201	0.830075	0.0649087	1.14307	0.179434	0.377775	1.27906	0.0183007	0	0.997596	0.0394462
AT2G47600	1	1.24947	0.000842538	0.806756	0.0628402	0.254162	0.323259	0.457017	0.233251	-0.594895	0.0941187	1.41102	0.282108	0.561966	0.100065	-1.34605	0.128303	-0.252678	0.637023	0.142194	0.732469	-0.606812	0.0856454	0.827417	0.581356	0.379117	4.00676	145.49	0.523649	0.00993289	0.260485
AT5G08380	1	1.00513	0.0186459	1.07215	0.0204615	0.0799482	0.782878	0.0102392	0.984196	-0.682766	0.0712455	2.37479	0.0819676	0.451057	0.266134	-0.0563158	0.949709	-0.396193	0.472712	0.0896372	0.841728	-0.664091	0.0766066	2.05898	0.195854	0.379974	1.10869	1.51519	0.779356	0.013886	0.0711969
AT5G40420	1	5.04439	1.08934e-08	8.22744	2.08544e-44	-0.106915	1	0.192645	0.855536	0	1	11.2116	0.000788396	2.26303	0.0215649	4.39232	0.000828805	0.137504	1	0.584963	0.310505	0	1	11.058	0.00954033	0.380517	0.30385	7.50019	0.503224	0	0.00689582
AT1G10385	1	1	0.0801433	1.12553	0.0409596	0.125531	1	-0.137504	1	0	1	0.628031	0.344928	0.447459	0.557197	0.137504	1	0	1	0.125531	1	-0.137504	1	0.00557026	1	0.381205	0.781028	0.984318	26.3756	1.01476	0.979326
AT3G03480	1	4.24131	5.74175e-07	1.58496	0.451241	1.14886	0.0999788	0.430634	0.49551	0.678072	0.393777	-1.20163	0.035082	1.89308	0.0279159	1.73697	0.166313	1.96758	0.017019	0.383329	0.53738	-0.0703893	0.936612	-0.473598	0.532939	0.382672	0.04573	0.26254	0.0579753	1.22762	0.435108
AT3G54420	1	1.50807	0.00404029	1.04424	0.0873472	0.651623	0.0608892	0.68926	0.156937	1.7761	8.87168e-05	0.866733	0.542374	0.671377	0.373343	0.751321	0.457154	1.32193	0.0530697	1.02475	0.0403002	1.70727	9.30342e-05	0.455988	0.754598	0.383549	0.162955	0.3393	0.195504	0.0197482	0.310062
AT4G33820	1	2.09516	0.0135541	4.81203	1.6799e-05	0.125531	1	0.125531	1	-0.137504	1	3.50635	0.496692	0.932886	0.110184	0.932886	0.110184	0	1	0.241008	0.83882	0	1	3.14307	0.145955	0.383582	0.674996	0.984318	0.313338	1.01476	0.0546167
AT5G07200	1	2.02554	0.0677605	2.5502	0.255611	0.947533	0.0595839	0.716207	0.187742	-0.222392	0.845019	6.61261	6.92536e-05	0.89812	0.408276	-0.106915	1	-0.347923	0.690038	1.23704	0.00853496	-0.652077	0.242985	5.43901	0.00201257	0.385355	1.08663	2.15332	0.266377	0.492492	0.0973649
AT3G55970	1	3.65393	2.38946e-16	-0.533824	0.564848	0.7175	0.0685236	0.28273	0.628716	1.37447	0.000203461	-2.79256	0.249088	1.61814	5.60784e-05	-2.28978	0.0158638	-0.633269	0.271625	-1.35199	0.0594977	1.34152	0.000262368	-1.47956	0.403773	0.385999	0.622326	15.6645	1.5317	0.0121205	0.307485
AT5G07770	1	1.25317	0.00690921	1.00151	0.051195	-0.246794	0.454894	-0.0492225	0.918722	-0.00723157	0.988325	0.468477	0.723909	0.553774	0.18736	-0.585864	0.502499	-0.12422	0.823298	-0.347099	0.489314	0.060935	0.872515	-0.291247	0.840528	0.386633	3.80076	0.332166	0.755415	1.22374	4.23883
AT5G57123	1	0.570535	0.480036	1.64816	0.0324832	-0.52693	0.338723	-0.876265	0.275071	-0.0703893	1	2.25584	0.131108	0.251539	0.743765	2.52655	0.137849	0.308122	0.624215	-0.574236	0.473682	0.465664	0.322236	0.825177	0.608868	0.387097	0.210307	3.85158	0.208511	1.34933	0.464046
AT1G80090	1	1.14684	0.0370256	3.61891	0.0269738	0.192645	0.855536	-0.106915	1	0.115477	1	8.06839	4.18745e-06	0.5025	0.458258	0	1	-0.263034	0.831812	0.192645	0.855536	0	1	8.2609	0.000111751	0.390192	0.999448	6.66302	3.41458	0.982975	0.0117877
AT3G11150	1	3.26849	0.04492	4.81203	1.6799e-05	1.58496	0.00126004	2	0.00171734	-0.0614005	1	3.5518	0.472912	1.43296	0.397525	2.71882	0.0488245	0.624491	0.445107	1.8625	0.000868016	-0.263034	0.63267	3.23823	0.133351	0.390252	0.277878	0.434317	0.0355812	0.625347	0.0461666
AT3G47220	1	2.47805	0.0924217	2.36257	0.23778	-0.106915	1	1.44057	0.0112	-0.295456	0.579966	3.62727	0.252888	1.08092	0.473886	0.454566	0.734713	-0.0544478	1	0.514573	0.391528	-0.115477	0.887725	1.14307	0.179434	0.392345	0.676805	0.329232	0.473138	0.440118	0.52054
AT2G41370	1	0.64811	0.277445	1.67413	0.00206456	0.0334969	0.937836	0.463826	0.350228	0.39536	0.383175	1.14497	0.405545	1.49584	0.0101774	0.927121	0.320817	0.858226	0.175889	0.591403	0.257088	0.609136	0.169496	0.0888122	0.953772	0.395036	0.286953	0.922802	0.120671	0.212396	0.854647
AT1G70980	1	1.14548	0.00403556	0.862581	0.0554292	0.351061	0.186992	0.222151	0.578271	-0.0944841	0.796378	0.943078	0.462293	0.495215	0.193071	-0.396268	0.649094	-0.090364	0.868543	-0.132776	0.760938	-0.0502808	0.8909	0.558957	0.700479	0.395851	2.68805	1.68036	3.88427	0.309623	0.255394
AT4G25110	1	3.12102	6.06345e-05	2.24489	0.0286563	1.40054	0.0311312	0.9855	0.331596	1.36613	0.00548492	1.59455	0.548353	1.34958	0.101231	-0.40439	0.789578	1.89616	0.00629697	1.23879	0.208866	1.55887	0.00169917	0.0538064	0.990152	0.396063	1.43787	0.150249	0.113771	0.0658508	0.933582
AT3G54510	1	2.83835	6.5936e-07	1.77905	0.0215268	0.14274	0.787032	1.3471	0.02035	-0.129635	0.815572	2.34937	0.118636	1.22729	0.105761	-1.29956	0.327542	-1.57374	0.102941	1.00576	0.116573	0.0888093	0.880318	1.73188	0.250975	0.396067	6.39393	1.20118	0.144951	5.62624	0.151225
AT5G49560	1	1.22308	0.0239803	0.691878	0.281896	-0.544522	0.169164	-0.397453	0.467295	0.241008	0.787392	1.02155	0.462406	2.83978	0.000846413	2.72544	0.0105415	0.125531	0.934184	-0.60195	0.310108	0.710493	0.253875	0.530097	0.715291	0.397725	0.594728	1.60688	0.205029	0.49238	0.316323
AT1G05510	1	2.48543	0.0163805	4.43962	0.00146831	0	1	0	1	0	1	9.43879	1.88658e-06	1.07039	0.0707556	1	0.0987372	0	1	0	1	0	1	9.6281	0.000134222	0.397726	0.632095	0	0	0	0.00992749
AT3G45600	1	1.01461	0.0141173	1.13567	0.0112706	0.0127916	0.968435	0.391443	0.327617	-0.108292	0.770274	1.47899	0.255492	0.434065	0.280301	0.368849	0.672213	-0.419017	0.444262	0.144827	0.739089	-0.0952753	0.796774	0.179324	0.900718	0.400189	0.509001	1.06824	0.458165	0.0645757	0.782783
AT5G64110	1	1.39448	0.000910199	1.01579	0.0329448	-0.584963	0.0595854	0.27208	0.514372	-0.32916	0.38601	-4.35869	0.0106848	0.596367	0.151298	-0.293359	0.737202	-1.71786	0.00344136	-0.658247	0.165294	-0.351903	0.350548	-4.92188	0.00402794	0.400488	1.80714	0.492387	2.42167	0.0334925	0.0606985
AT3G59270	1	0.249778	0.756092	1.71391	0.0131541	-1.0177	0.0515708	-1.22827	0.0962978	0.111031	0.904561	-1.47491	0.524015	0.584963	0.614908	2.65992	0.0521769	0.526069	0.525529	-1.52466	0.0619189	0.469485	0.394245	-2.00502	0.275924	0.400583	0.216191	3.15291	0.107743	0.615354	0.152423
AT3G54820	1	0.45466	0.294387	1.33098	0.00228262	-0.198145	0.481052	0.134961	0.73924	-0.304257	0.495444	1.85448	0.162835	1.06979	0.0419397	0.94565	0.291398	0.468638	0.442967	0.160189	0.709702	-0.242156	0.577755	1.33572	0.37869	0.40298	0.169107	2.44697	0.0849003	0.11407	0.16251
AT5G19110	1	2.34858	2.18765e-08	0.404913	0.483197	0.971128	0.00102613	0.232446	0.612779	-0.368867	0.394776	-1.01691	0.504611	0.998512	0.0366529	-1.32413	0.174155	-0.374558	0.553551	-1.74483	0.00291539	-0.645717	0.121746	-3.9579	0.0202726	0.403115	1.8851	2.24817	1.30912	0.273409	0.591413
AT5G57200	1	1.37851	0.011331	0.584963	0.424356	0	1	0	1	0	1	0.485427	0.541256	0.584963	0.424356	0.137504	1	0	1	0	1	0	1	0.143074	0.998604	0.403744	0.61764	0	0	0	0.542986
AT3G11050	1	1.69892	0.0437691	1.8158	0.0544445	-0.259087	0.751413	-0.517399	0.644641	-0.0473057	1	6.30128	0.000174051	0.719892	0.639166	1.90378	0.238677	1.47207	0.219589	-0.189825	0.874868	-0.86507	0.155907	6.1703	0.0021895	0.404421	0.0236417	1.42484	0.464497	0.898271	0.0105005
AT2G31985	1	1.05889	0.047031	1.05889	0.047031	0.115477	1	-0.263034	0.831812	0	1	4.26053	0.0741332	0.447459	0.557197	0	1	0.137504	1	0.115477	1	-0.137504	1	5.45898	0.00223253	0.405366	0.998115	0.0863842	2.60043	1.01476	0.123278
AT3G20080	1	1.13191	0.0442317	0.814645	0.206764	-0.139551	0.72556	0.360295	0.482388	-0.644735	0.147782	0.840588	0.558227	0.475338	0.395133	-0.195324	0.83671	-0.580286	0.370439	0.26559	0.633359	-0.555933	0.199381	-0.150988	0.920999	0.408	1.62552	0.613976	0.150831	0.0740833	1.43374
AT5G51480	1	3	0.000325974	3.16245	0.000569726	0.355095	0.677001	0.877516	0.430542	-0.479168	0.544882	-1.61891	0.253092	1.26076	0.293419	1.49881	0.270191	0.383329	0.760815	0.802554	0.491409	-0.268489	0.691235	-1.96126	0.090132	0.408007	0.356756	0.0381318	0.0445654	0.282542	0.0956782
AT4G03460	1	2.75132	0.0832254	2.6009	0.264336	0.0931094	1	0.616671	0.255875	1.51096	0.0476586	0.678072	0.262442	1.15528	0.369244	1.10434	0.375749	0.137504	0.877614	1.1375	0.0195211	1.47131	0.0184236	-0.178854	0.901298	0.408341	0.403688	0.19085	0.296572	0.0132884	1.70969
AT4G17030	1	1.09374	0.0245277	0.294961	0.615508	0.332575	0.296511	-0.166173	0.729577	0.164456	0.698537	0.17585	0.8995	0.458833	0.383359	0.0265534	0.980568	-0.0270513	0.970546	-0.375509	0.469073	0.242021	0.552529	-0.111968	0.9397	0.408411	0.829662	1.16943	0.387888	0.18989	4.36868
AT4G21910	1	1.09944	0.000684858	0.330541	0.403835	0.127389	0.575953	-0.0678	0.853091	-0.491922	0.152538	0.686417	0.606439	0.460231	0.13561	-0.862093	0.340857	-0.928132	0.0866992	-0.597979	0.126073	-0.524508	0.123605	0.0707394	0.964237	0.409311	2.25216	1.32148	0.798728	0.0321217	0.811002
AT3G48620	1	1.20163	0.035082	1	0.0987372	0.378512	0.67764	0.584963	0.424356	0.263034	0.831812	0.263034	0.831812	0.5025	0.458258	0.378512	0.67764	0.137504	1	0.137504	1	-0.125531	1	0.280577	0.818167	0.409776	0.450187	0.465253	0.61764	2.78534	0.0321527
AT1G30220	1	3.44294	0.000291928	3.75043	0.000233962	0.169925	0.796496	0.273018	0.682888	-0.813988	0.202114	2.43741	0.551327	1.43477	0.0564627	-0.790904	0.565841	-0.410632	0.645557	0	1	-0.951906	0.0901084	2.14307	0.284622	0.411535	1.53344	2.43209	0.992728	0.0781893	0.0642298
AT2G01770	1	1.45519	0.337257	2.16474	0.199785	-1.04731	0.0258961	-0.430634	0.49551	-0.523562	0.336784	0.367732	0.88491	0.605721	0.53314	-0.0641303	1	-0.823122	0.132498	-0.632268	0.250849	-0.201634	0.760792	0.581195	0.753094	0.411783	1.06005	0.119985	0.190059	0.445147	0.224479
AT1G21290	1	1.63227	0.00145049	0.678072	0.32694	0	1	0	1	0	1	0.263034	0.831812	0.678072	0.32694	0.378512	0.67764	0	1	0	1	0	1	0.143074	0.998604	0.412654	0.282982	0	0	0	0.293943
AT3G59130	1	3.46949	0.0168341	0.469485	0.47313	0.469485	0.47313	-0.378512	0.67764	-0.137504	1	0.547488	0.377086	1.43296	0.00763208	0.628031	0.344928	-0.137504	1	-0.241008	0.83882	0.137504	1	-0.0979343	1	0.415241	0.144196	1.81743	0.222671	137.504	1.42934
AT4G35060	1	1.08774	0.0461335	0.12862	0.857781	-0.182739	0.632684	-0.0958954	0.85998	1.07276	0.186316	0.894155	0.521111	2.63472	0.00409319	1.48187	0.442338	0.665581	0.523337	-0.220075	0.700453	0.634716	0.317313	-0.861573	0.568862	0.415358	0.83923	1.74968	0.395513	0.256243	50.7695
AT3G12430	1	1.43296	0.00763208	2.23266	0.0301917	0.263034	0.831812	0.137504	1	0	1	2.29278	0.144626	0.584963	0.424356	1	0.0987372	0	1	0.263034	0.831812	0	1	2.40611	0.100249	0.419817	0.381079	0.992454	0.311849	0	0.0241074
AT1G65050	1	1.88753	0.00200841	4.12928	0.0147776	0.137504	1	0	1	0	1	1.67807	0.0179364	0.765535	0.247789	2.58496	0.0918742	0	1	0	1	0	1	2.24741	0.0777286	0.422586	0.229938	0.985663	0	0	0.144963
AT5G06760	1	0.796467	0.255454	3.93695	0.000240769	0.0740006	1	-0.160465	0.867939	-0.798366	0.208573	9.88079	7.49974e-05	0.321928	0.853449	-0.798366	0.525311	-0.862496	0.294472	0.50696	0.301996	-0.367732	0.550059	9.73001	0.0016418	0.423546	1.50778	1.19072	1.91516	0.36993	0.00768781
AT5G22810	1	1.77052	0.131383	4.85505	2.57174e-07	0	1	0.0824622	1	0.222392	0.845019	3.654	0.130283	0.716207	0.187742	0.874469	0.12145	0.321928	0.701108	0.234465	0.742829	0	1	3.90736	0.0434522	0.423635	0.694507	0.993826	0.476607	0.991087	0.0334978
AT3G55240	1	1.6139	7.08511e-05	1.40459	0.00205978	0.0239186	0.939925	0.806728	0.0444806	-0.591154	0.1016	-1.87813	0.194032	0.649131	0.0696149	-0.352893	0.686181	-0.486457	0.366505	0.600952	0.164602	-0.561962	0.117691	-1.67198	0.255052	0.425942	1.66792	1.10822	0.145974	0.0253598	0.0581022
AT5G22470	1	1.90689	0.0199117	5.40088	2.48263e-08	-0.263034	0.831812	-0.263034	0.831812	0	1	9.27263	3.02887e-06	0.765535	0.247789	1.20163	0.035082	0	1	-0.263034	0.831812	0	1	8.97623	0.000115769	0.426767	0.635815	1.00766	0	0	0.0162405
AT2G27830	1	1.01471	0.0183219	-0.19174	0.717309	-0.0915612	0.756875	0.628652	0.118754	0.143735	0.685066	0.528238	0.681915	0.405472	0.258657	-2.47721	0.00680752	-0.870549	0.108223	0.0457377	0.921325	0.133958	0.703553	-0.901981	0.529772	0.428383	0.85696	0.811352	0.861803	0.0349562	3.84734
AT2G16720	1	1.25597	0.0244317	0.197262	0.791639	-0.132755	0.741698	-0.683366	0.234146	1.21649	0.0118129	0.579668	0.697721	0.501821	0.549363	-1.01381	0.498187	0.0931094	0.919623	-0.953206	0.127456	1.24367	0.00891206	-0.750011	0.627725	0.428545	1.4868	5.99973	0.165083	0.011038	7.89864
AT2G45510	1	2.25043	0.0019186	2.54477	0.00075796	0.0313642	0.979824	0.631757	0.393248	-0.591318	0.149763	4.97854	0.000905297	0.898717	0.0651425	-0.403458	0.653096	-0.31797	0.590165	0	1	-0.40691	0.326621	4.58729	0.00626445	0.428959	1.37555	1.22743	0.996844	0.185107	0.0408917
AT5G32460	1	1.26303	0.0243065	5.03562	6.22321e-06	0.378512	0.67764	2.16993	0.000781093	-0.137504	1	0.137504	1	0.5025	0.458258	2.03242	0.0507003	0.540568	0.442068	1.53605	0.00337785	0	1	0.280577	0.818167	0.43028	0.424778	0.175942	0.170948	1.01476	0.340586
AT3G05640	1	0.889056	0.0236119	1.03941	0.0155097	0.161993	0.536708	-0.286765	0.47397	0.0652979	0.852295	-1.8059	0.178112	0.352341	0.295893	-2.64804	0.00413695	-0.963438	0.0739128	-0.35017	0.412679	0.0420372	0.904104	-2.89371	0.0569923	0.431652	2.29515	1.40777	0.0998613	0.212747	0.231566
AT4G12100	1	0.137504	1	1.63227	0.00218913	0.137504	1	0	1	0.125531	1	0	1	0.347923	0.690038	0.540568	0.442068	0.241008	0.83882	0	1	0	1	0.143074	0.998604	0.431695	0.501969	0.272014	0	0.984318	0.986214
AT5G09970	1	2.09257	0.00657133	1.48294	0.118999	0.0343515	0.979233	1.09257	0.11256	0.940703	0.0411446	-0.517058	0.91207	0.827015	0.2447	-0.634206	0.552114	-0.844129	0.279803	0.254317	0.791859	1.16539	0.0085044	-1.10268	0.58093	0.433173	2.48861	1.08753	0.621439	0.106583	0.362001
AT5G28335	1	1.73697	0.0141511	0.415037	0.571588	-0.263034	0.831812	-0.125531	1	2.12199	0.0116902	-0.263034	0.831812	0.669851	0.475107	2.35548	0.240152	-0.628031	0.344928	0.415037	0.571588	1.64909	0.00984037	0.0175429	1	0.443003	0.699885	0.41054	1.85439	0.125335	1.15231
AT2G07689	1	0.206451	0.850554	1.42884	0.0470887	0.469485	0.47313	0.206451	0.850554	-0.0874628	1	2.77529	0.617133	0.540568	0.535074	-0.180572	0.86005	-0.387023	0.584665	0.29956	0.711071	-0.0671142	1	1.90207	0.170471	0.446073	1.28725	10.1407	0.183282	0.133366	0.186613
AT5G55370	1	1.27302	0.0115078	2.27302	0.12201	0	1	0	1	-0.263034	0.831812	4.23522	0.0799988	0.485427	0.541256	0	1	-0.263034	0.831812	0.115477	1	0	1	3.08167	0.150709	0.447382	0.999121	1.00766	0.982975	1.00766	0.157612
AT1G70560	1	0.343954	0.475983	1.1456	0.0164604	-0.115477	0.706038	-0.0793434	0.857703	0.36804	0.404128	-0.569366	0.674334	0.90627	0.104731	1.83354	0.0419204	0.621488	0.32206	-0.201634	0.666552	0.3349	0.431932	-1.33946	0.358593	0.449053	0.230766	1.45069	0.438353	0.0470105	0.403862
AT4G25430	1	1	0.0652454	1.62449	0.0312419	-0.263034	0.831812	1.05889	0.047031	-0.125531	1	0	1	0.378512	0.67764	0.5025	0.458258	-0.125531	1	0.415037	0.571588	0.137504	1	0.143074	0.966552	0.450187	0.527006	0.355706	0.436237	18.825	0.986214
AT2G44470	1	1	0.0801433	4.51785	0.00024976	0	1	0	1	0	1	6.4369	0.000200675	0.378512	0.67764	0.485427	0.541256	0.263034	0.831812	0	1	0.263034	0.831812	6.34364	0.00045906	0.450187	0.805634	0.992454	0	0.992454	0.0072961
AT1G18100	1	1.67807	0.000940675	2.37851	0.0482518	0	1	0	1	0	1	8.61802	1.78128e-06	0.628031	0.344928	0.678072	0.32694	0	1	0	1	-0.137504	1	8.33487	5.72976e-05	0.454937	0.555957	0	0	1.01476	0.0166999
AT3G20470	1	1.82515	8.17488e-06	1.28256	0.00676235	0.314536	0.280495	1.1077	0.00589425	0.185365	0.609471	1.54509	0.234677	0.674627	0.0760445	-0.0708735	0.936117	-1.20954	0.030181	0.815408	0.060887	0.209887	0.559694	1.30561	0.372984	0.459882	1.11514	1.70668	0.151834	0.06173	0.0839507
AT3G20360	1	3.63227	0.0232861	1.20163	0.035082	0	1	0	1	-0.584963	0.424356	0.137504	1	1.34104	0.0999728	-0.447459	0.557197	-0.447459	0.557197	0.137504	1	-0.584963	0.424356	0.280577	0.818167	0.460521	2.18084	1.00449	0.985663	0	0.340586
AT4G36380	1	0.680297	0.195733	1.08641	0.0414853	-0.235513	0.49945	-0.252387	0.60755	0.68054	0.149194	1.76239	0.180464	1.86454	0.00251589	1.09095	0.260922	0.0955777	0.903005	-0.423373	0.425575	0.806058	0.0845407	1.64997	0.258398	0.464985	0.00207926	2.40033	0.253779	0.0843196	0.0329258
AT1G80990	1	0.378512	0.67764	1.48543	0.00509765	0.137504	1	0.378512	0.67764	-0.137504	1	0.263034	0.831812	0.137504	1	0.540568	0.442068	-0.137504	1	0.263034	0.831812	0.263034	0.831812	0.406108	0.654465	0.465253	0.465908	137.504	0.179439	3.14071	0.213179
AT5G39560	1	0.378512	0.67764	2.29278	0.0369482	0	1	0	1	0	1	0	1	0.137504	1	0.847997	0.184933	0	1	0	1	0	1	0.143074	0.998604	0.465253	0.459716	0	0	0	0.986214
[truncated: 965 more rows]

## Sheet: S4B_terms_enriched_in_group_I
Table S4B. Biological functions enriched in Col H3K27me3 peak targets, including GO terms,Interpro domains, and SP_PIR keywords
[truncated: 9 more rows]

## Sheet: S4C_terms_enriched_in_group_II
Table S4B. Biological functions enriched in Col H3K27me3 peak targets, including GO terms,Interpro domains, and SP_PIR keywords
[truncated: 9 more rows]
