# Supplementary material for: Arabidopsis Flower and Embryo Developmental Genes are Repressed in Seedlings by Different Combinations of Polycomb Group Proteins in Association with Distinct Sets of Cis-regulatory Elements
Source: PLoS Genet. 2016 Jan 13;12(1):e1005771. doi: 10.1371/journal.pgen.1005771 (PMC4711971; doi:10.1371/journal.pgen.1005771)
Supplement: S5 Table — (A) 108 target genes whose expression and H3K27me3 are controlled by CLF and LHP1. (B) 164 target genes whose expression and H3K27me3 are controlled by RING1 and BMI1. (XLSX) [file pgen.1005771.s022.xlsx]

## Sheet: S5A_108_targets
Table S5A. 108 target genes whose expression and H3K27me3 are controlled by CLF and LHP1.
					ChIP-seq																				RNA-seq
name	gene_model_type	short_description	Curator_summary	Computational_description	atring1a,b_mval	atring1a,b_rep2_mval	atring1a,b_aval	atring1a,b_pval	atbmi1a,b_mval	atbmi1a,b_rep2_mval	atbmi1a,b_aval	atbmi1a,b_pval	clf-29_mval	clf-29_rep2_mval	clf-29_aval	clf-29_pval	tfl2-2_mval	lhp1-6_mval	tfl2-2_aval	tfl2-2_pval	atring1a,b_robust_index	atbmi1a,b_robust_index	clf_robust_index	tfl2-2_robust_index	atbmi1a,b_log2FoldChange	atbmi1a,b_pval	atring1a,b_log2FoldChange	atring1a,b_pval	clf-29_log2FoldChange	clf-29_pval	tfl2-2_log2FoldChange	tfl2-2_pval	swn-21_log2FoldChange	swn-21_pval	clf-29swn-21_log2FoldChange	clf29swn21_pval	atbmi1a,b_log2FoldChange_rep2	atbmi1a,b_pval_rep2	atring1a,b_log2FoldChange_rep2	atring1a,b_pval_rep2	clf-29_log2FoldChange_rep2	clf-29_pval_rep2	tfl2-2_log2FoldChange_rep2	tfl2-2_pval_rep2	swn-21_log2FoldChange_rep2	swn-21_pval_rep2	clf-29swn-21_rep2_log2FoldChange	clf-29swn-21_rep2_pval	atbm1a,b_robust_index
AT1G02340	protein_coding	basic helix-loop-helix (bHLH) DNA-binding superfamily protein	Encodes a light-inducible, nuclear bHLH protein involved in phytochrome signaling. Mutants exhibit a long-hypocotyl phenotype only under far-red light but not under red light and are defective in other phytochrome A-related responses. Mutants also show blue light response defects. HFR1 interacts with COP1, co-localizes to the nuclear specks and is ubiquinated by COP1.	LONG HYPOCOTYL IN FAR-RED (HFR1); CONTAINS InterPro DOMAIN/s: Helix-loop-helix DNA-binding domain (InterPro:IPR001092), Helix-loop-helix DNA-binding (InterPro:IPR011598); BEST Arabidopsis thaliana protein match is: phytochrome interacting factor 3 (TAIR:AT1G09530.2); Has 1715 Blast hits to 1709 proteins in 90 species: Archae - 0; Bacteria - 0; Metazoa - 4; Fungi - 4; Plants - 1707; Viruses - 0; O…	0.759951	0.194413	6.17999	0.00326995	0.101768	-0.718763	5.87979	0.464685	-0.161338	-1.36277	6.08815	0.410736	-1.53867	-0.708899	5.36709	3.94917e-06	0.591342	1.33421	0.789322	0.369514	1.87288	4.54983e-08	0.00746867	0.988963	-0.395206	0.133267	1.94369	1.00632e-07	0.159094	0.653634	-0.67508	0.599105	0.652154	0.0667287	-4.65996	4.4879e-06	-1.12653	0.039198	1.27732	0.00097756	0.244153	0.487276	-1.66116	0.25387	0.483067
AT1G02580	protein_coding	SET domain-containing protein	Encodes a putative transcription factor MEDEA (MEA) that negatively regulates seed development in the absence of fertilization. Mutations in this locus result in embryo lethality. MEA is a Polycomb group gene that is imprinted in the endosperm. The maternal allele is expressed and the paternal allele is silent. MEA is controlled by DEMETER (DME), a DNA glycosylase required to activate MEA express…	MEDEA (MEA); CONTAINS InterPro DOMAIN/s: SANT, DNA-binding (InterPro:IPR001005), SET domain (InterPro:IPR001214); BEST Arabidopsis thaliana protein match is: SET domain-containing protein (TAIR:AT4G02020.1); Has 4870 Blast hits to 4762 proteins in 465 species: Archae - 0; Bacteria - 401; Metazoa - 1924; Fungi - 484; Plants - 1009; Viruses - 0; Other Eukaryotes - 1052 (source: NCBI BLink).	-0.822509	0.0337673	6.30531	0.100286	-0.320056	0.0814792	6.07791	0.263768	-0.763379	-1.31973	6.30239	0.00302448	-1.07861	-0.605461	6.12077	2.98283e-05	1.08838	1.69727	0.267334	0.281291	0.137504	1	0.263034	0.831812	0.765535	0.247789	1.80735	0.000247088	0.206451	0.850554	1.32193	0.0166739	-0.378512	0.67764	-0.241008	0.83882	1.42884	0.0128131	1.48543	0.00509765	0.387023	0.584665	0.406108	0.654465	2.15899
AT1G03710	protein_coding	Cystatin/monellin superfamily protein	---	Cystatin/monellin superfamily protein; FUNCTIONS IN: cysteine-type endopeptidase inhibitor activity; INVOLVED IN: biological_process unknown; LOCATED IN: cellular_component unknown; EXPRESSED IN: 10 plant structures; EXPRESSED DURING: 8 growth stages; CONTAINS InterPro DOMAIN/s: Proteinase inhibitor I25, cystatin (InterPro:IPR000010), Proteinase inhibitor I25, cystatin, conserved region (InterPro…	0.328592	0.335967	6.81155	0.116496	-0.216013	0.184667	6.22733	0.361946	-0.0842975	-0.910803	6.76313	0.458928	-1.09159	-1.00911	6.25386	8.99934e-06	0.0110649	13.6537	0.832247	0.0393014	-0.447459	0.543333	2.08179	0.254101	2.68557	7.18561e-06	4.853	7.47512e-18	0.621488	0.296206	5.13203	0.00117711	0.387023	0.584665	2.10692	0.151585	4.15754	2.81303e-06	4.69488	1.80826e-14	0.758992	0.175465	4.86372	0.00372455	14.2803
AT1G12490	protein_coding	F-box associated ubiquitination effector family protein	---	F-box associated ubiquitination effector family protein; CONTAINS InterPro DOMAIN/s: F-box associated domain, type 1 (InterPro:IPR006527), F-box associated interaction domain (InterPro:IPR017451); BEST Arabidopsis thaliana protein match is: F-box and associated interaction domains-containing protein (TAIR:AT1G09650.1); Has 239 Blast hits to 239 proteins in 16 species: Archae - 0; Bacteria - 0; Me…	-0.718264	-0.0483271	6.76462	0.0927749	-0.264317	0.0260144	6.4322	0.286293	-0.764672	-1.1433	6.72845	0.000511006	-1.04147	-0.970927	6.58294	1.87743e-06	0.876203	1.22864	0.198655	0.03509	0.263034	0.831812	0.847997	0.184933	0.765535	0.247789	1.26303	0.0243065	1.08246	0.0364204	0.263034	0.831812	-0.514573	0.391528	0	1	0.719892	0.167152	0.847997	0.184933	0.887525	0.0726706	0.280577	0.818167	3.11618
AT1G13680	protein_coding	PLC-like phosphodiesterases superfamily protein	---	PLC-like phosphodiesterases superfamily protein; FUNCTIONS IN: phospholipase C activity, phosphoric diester hydrolase activity; INVOLVED IN: intracellular signaling pathway, lipid metabolic process; LOCATED IN: endomembrane system; EXPRESSED IN: embryo, flower, seed; EXPRESSED DURING: F mature embryo stage, petal differentiation and expansion stage, E expanded cotyledon stage, D bilateral stage; …	0.26162	0.267714	5.64735	0.331144	0.216281	-0.91838	5.56935	0.382917	-1.345	-4.00582	5.04345	0.000660924	-1.13898	-0.965329	5.07244	0.00263767	0.0114693	1.62072	0.49746	0.0825998	1.48543	0.0649616	0.341037	0.607591	0.0931094	1	1.73697	0.0282964	-0.0641303	1	-0.447459	0.557197	0.0506261	1	-0.823122	0.132498	0	1	0.552541	0.324009	-0.222392	0.687213	-0.441889	0.582865	0.932868
AT1G19790	protein_coding	SHI-related sequence 7	A member of SHI gene family. Arabidopsis thaliana has ten members that encode proteins with a RING finger-like zinc finger motif. Despite being highly divergent in sequence, many of the SHI-related genes are partially redundant in function and synergistically promote gynoecium, stamen and leaf development in Arabidopsis.	SHI-related sequence 7 (SRS7); CONTAINS InterPro DOMAIN/s: Lateral Root Primordium type 1, C-terminal (InterPro:IPR006511), Zinc finger, Lateral Root Primordium type 1 (InterPro:IPR006510), Protein of unknown function DUF702 (InterPro:IPR007818); BEST Arabidopsis thaliana protein match is: SHI-related sequence 5 (TAIR:AT1G75520.1); Has 184 Blast hits to 184 proteins in 22 species: Archae - 0; Bac…	0.0767835	0.192242	5.95288	0.478541	0.319739	-0.401633	5.92405	0.237228	-0.906737	-2.39035	5.64606	0.00516515	-1.38521	-0.99944	5.35677	3.93044e-05	0.426007	9.02911	0.45025	0.161908	-0.104337	0.955111	0.913585	0.675367	0.274175	0.752911	1.61813	0.0793127	0.133267	0.884242	4.57796	0.00297717	0.746243	0.631613	-0.0473057	1	0.505235	0.633728	1.82166	0.0433001	0.175087	0.800391	4.23054	0.00943665	1.32097
AT1G20900	protein_coding	Predicted AT-hook DNA-binding family protein	Encodes an AT hook domain containing protein that acts redundantly with SOB3 to modulate hypocotyl growth inhibition in response to light.	ESCAROLA (ESC); CONTAINS InterPro DOMAIN/s: Protein of unknown function DUF296 (InterPro:IPR005175), Predicted AT-hook DNA-binding (InterPro:IPR014476); BEST Arabidopsis thaliana protein match is: Predicted AT-hook DNA-binding family protein (TAIR:AT1G76500.1); Has 2335 Blast hits to 2120 proteins in 205 species: Archae - 0; Bacteria - 577; Metazoa - 531; Fungi - 95; Plants - 869; Viruses - 15; O…	-0.229598	0.124631	5.86521	0.455928	-0.265261	-0.401276	5.65402	0.360376	-0.87146	-2.08969	5.67102	0.00680171	-2.13151	-0.458772	4.99195	1.34578e-08	3.44024	0.204675	0.411683	0.646273	0.762961	0.528367	0.431339	0.814404	-0.0220263	1	2.19401	0.000484738	0.147677	0.707699	3.26622	0.0410883	-0.573839	0.26956	-4.64674	2.92965e-05	-0.946299	0.114114	1.57766	0.0312456	0.0992379	0.800489	2.04119	0.22922	6.9945
AT1G23730	protein_coding	beta carbonic anhydrase 3	---	beta carbonic anhydrase 3 (BCA3); FUNCTIONS IN: carbonate dehydratase activity, zinc ion binding; INVOLVED IN: carbon utilization; LOCATED IN: cytosol, plasma membrane, membrane; EXPRESSED IN: 14 plant structures; EXPRESSED DURING: 6 growth stages; CONTAINS InterPro DOMAIN/s: Carbonic anhydrase, prokaryotic-like, conserved site (InterPro:IPR015892), Carbonic anhydrase (InterPro:IPR001765); BEST A…	-1.13035	0.201024	5.62918	0.0748616	-0.950297	-0.68484	5.34532	0.0167963	-1.03918	-1.97073	5.57971	0.00161288	-1.09235	-0.745759	5.50042	0.000759442	1.43571	0.162544	0.309698	0.188765	0.397842	0.578778	0.0668034	0.942276	0.382189	0.341586	1.04045	0.0429834	-0.0243842	0.972353	0.488354	0.764048	0.714328	0.334801	-2.31389	0.0522454	0.23043	0.741831	0.919146	0.0994331	0.371183	0.443945	0.716595	0.627231	0.284055
AT1G24260	protein_coding	K-box region and MADS-box transcription factor family protein	Member of the MADs box transcription factor family. SEP3 is redundant with SEP1 and 2. Flowers of SEP1/2/3 triple mutants show a conversion of petals and stamens to sepals.SEP3 forms heterotetrameric complexes with other MADS box family members and binds to the CArG box motif.	SEPALLATA3 (SEP3); FUNCTIONS IN: protein binding, DNA binding, sequence-specific DNA binding transcription factor activity; INVOLVED IN: in 6 processes; LOCATED IN: nucleus; EXPRESSED IN: 16 plant structures; EXPRESSED DURING: 7 growth stages; CONTAINS InterPro DOMAIN/s: Transcription factor, MADS-box (InterPro:IPR002100), Transcription factor, K-box (InterPro:IPR002487); BEST Arabidopsis thalian…	-0.623522	0.26636	7.27966	0.081503	-0.0068725	-0.137449	6.9192	0.499736	-0.829761	-2.41182	7.18106	7.58369e-06	-2.87601	-2.06295	6.16877	1.99273e-32	2.50557	0.917475	0.488354	0.164687	-0.544321	0.531017	0.040642	1	5.50644	8.57185e-52	6.48405	1.83677e-39	0.473931	0.564498	5.62727	0.000304776	-1.50901	0.0412959	-0.710493	0.517643	5.70736	4.93531e-17	6.77347	1.08429e-39	0.518467	0.416503	5.99536	0.000826246	0.470276
AT1G52120	protein_coding	Mannose-binding lectin superfamily protein	---	Mannose-binding lectin superfamily protein; CONTAINS InterPro DOMAIN/s: Mannose-binding lectin (InterPro:IPR001229); BEST Arabidopsis thaliana protein match is: Mannose-binding lectin superfamily protein (TAIR:AT1G52130.1); Has 1455 Blast hits to 704 proteins in 37 species: Archae - 0; Bacteria - 4; Metazoa - 0; Fungi - 0; Plants - 1447; Viruses - 0; Other Eukaryotes - 4 (source: NCBI BLink).	-0.241095	0.555294	5.12989	0.470357	-0.61543	1.16979	4.9428	0.170367	-1.89784	-1.28569	4.45623	7.54988e-05	-0.867855	-0.203717	4.87383	0.0352274	2.51863	3.20873	0.192409	0.620938	-0.263034	0.831812	-0.263034	0.831812	0.415037	0.571588	1.41504	0.00365777	-0.378512	0.67764	1.5025	0.082025	-0.584963	0.424356	-0.378512	0.67764	0.469485	0.47313	0.662965	0.281042	-0.206451	0.850554	0.365466	0.652195	0.380531
AT1G54000	protein_coding	GDSL-like Lipase/Acylhydrolase superfamily protein	---	GDSL-like Lipase/Acylhydrolase superfamily protein; FUNCTIONS IN: lipase activity, hydrolase activity, acting on ester bonds, carboxylesterase activity; INVOLVED IN: lipid metabolic process; LOCATED IN: vacuolar membrane, plasma membrane, vacuole, plant-type cell wall, plant-type vacuole; EXPRESSED IN: stem, cultured cell, callus; EXPRESSED DURING: seedling growth; CONTAINS InterPro DOMAIN/s: Lip…	-0.640778	NaN	5.18723	0.319063	-0.376273	NaN	5.16742	0.31242	-1.8761	NaN	4.62156	3.25068e-05	-0.662545	-1.03767	5.1375	0.0781475	NaN	NaN	NaN	0.220892	1.52583	0.0648609	0.519778	0.703454	2.10878	1.06766e-06	1.08439	0.116058	-1	0.130934	6.13795	0.000236799	-0.332983	0.731165	1.078	0.285263	1.98995	0.00265875	0.116814	0.914728	-0.711495	0.19319	2.6229	0.0888473	1.55569
AT1G54020	protein_coding	GDSL-like Lipase/Acylhydrolase superfamily protein	---	GDSL-like Lipase/Acylhydrolase superfamily protein; FUNCTIONS IN: hydrolase activity, acting on ester bonds, carboxylesterase activity; INVOLVED IN: lipid metabolic process; LOCATED IN: vacuole; EXPRESSED IN: 16 plant structures; EXPRESSED DURING: 10 growth stages; CONTAINS InterPro DOMAIN/s: Lipase, GDSL (InterPro:IPR001087); BEST Arabidopsis thaliana protein match is: GDSL-like Lipase/Acylhydro…	0.115017	0.219033	6.49455	0.433258	0.085487	0.095201	6.20477	0.468653	-1.00515	-2.62815	6.11339	0.000211282	-1.21549	-0.464797	5.97668	6.97573e-06	0.309525	0.0531724	0.446946	0.447298	0.63196	0.415137	-1.74655	0.220059	0.961268	0.0201507	1.7187	0.0010167	-0.139275	0.786127	-1.74655	0.52843	-0.836994	0.307037	-0.719372	0.488567	0.836147	0.209574	-0.27262	0.703587	-0.15277	0.756986	-0.540742	0.760648	7.235
AT1G57570	protein_coding	Mannose-binding lectin superfamily protein	---	Mannose-binding lectin superfamily protein; CONTAINS InterPro DOMAIN/s: Mannose-binding lectin (InterPro:IPR001229); BEST Arabidopsis thaliana protein match is: Mannose-binding lectin superfamily protein (TAIR:AT1G61230.1); Has 2072 Blast hits to 671 proteins in 34 species: Archae - 0; Bacteria - 0; Metazoa - 0; Fungi - 4; Plants - 2064; Viruses - 0; Other Eukaryotes - 4 (source: NCBI BLink).	-0.478424	0.560196	5.5923	0.358889	-0.88645	0.170691	5.22116	0.033294	-2.32793	-2.50413	4.76329	3.70574e-08	-2.31193	-0.743613	4.686	3.05673e-08	12.3981	1.48109	0.0364797	0.513606	0.5025	0.458258	-0.263034	0.831812	1	0.0652454	1.8413	0.00353599	0	1	2.14296	0.272975	-0.0931094	1	-0.347923	0.690038	0.0995357	1	1.66297	0.00185294	-0.29956	0.711071	0.258551	0.802303	1.4478
AT1G60360	protein_coding	RING/U-box superfamily protein	---	RING/U-box superfamily protein; FUNCTIONS IN: zinc ion binding; CONTAINS InterPro DOMAIN/s: Zinc finger, RING-type (InterPro:IPR001841), Zinc finger, C3HC4 RING-type (InterPro:IPR018957); BEST Arabidopsis thaliana protein match is: RING/U-box superfamily protein (TAIR:AT3G19950.1); Has 9982 Blast hits to 9957 proteins in 273 species: Archae - 0; Bacteria - 6; Metazoa - 2754; Fungi - 1005; Plants …	0.361758	0.808686	6.56925	0.112384	0.125305	0.519439	6.18762	0.435783	-1.76054	-1.49147	5.70228	8.01259e-09	-0.286607	-0.720104	6.39128	0.218419	0.381194	0.609412	0.08279	0.431465	-0.540568	0.442068	0.321928	0.617719	1.42626	0.0122607	1.12928	0.0386736	-0.222392	0.749259	0.0874628	1	0.125531	0.913281	0.465664	0.592549	0.251539	0.697337	0.954196	0.0418658	0	1	-0.156487	0.919301	1.61268
AT1G62300	protein_coding	WRKY family transcription factor	Encodes a transcription factor WRKY6. Regulates Phosphate1 (Pho1) expression in response to low phosphate (Pi) stress.	WRKY6; CONTAINS InterPro DOMAIN/s: DNA-binding WRKY (InterPro:IPR003657); BEST Arabidopsis thaliana protein match is: WRKY family transcription factor (TAIR:AT4G04450.1); Has 3824 Blast hits to 3363 proteins in 295 species: Archae - 0; Bacteria - 33; Metazoa - 119; Fungi - 43; Plants - 3509; Viruses - 0; Other Eukaryotes - 120 (source: NCBI BLink).	0.218285	0.425854	6.71262	0.274334	-0.00196783	0.325188	6.28788	0.499986	-1.76639	-1.24478	5.91132	4.24802e-10	-0.32406	-0.555866	6.5928	0.147982	0.321245	1.00595	0.173341	0.264038	0.0627951	0.908128	1.12041	0.0241102	1.35449	7.53971e-07	1.1634	0.00444313	0.0342157	0.940274	1.26327	0.331007	-0.719892	0.235354	-0.980891	0.296719	1.24367	0.0278691	1.60069	0.000171079	0.0443941	0.918911	0.0419426	0.978016	1.19477
AT1G63295	protein_coding	Remorin family protein	---	Remorin family protein; CONTAINS InterPro DOMAIN/s: Remorin, C-terminal (InterPro:IPR005516); BEST Arabidopsis thaliana protein match is: Remorin family protein (TAIR:AT3G61260.1).	-1.56311	0.287542	5.11581	0.0392672	-0.0271086	-2.05425	5.44174	0.498526	-1.10258	-4.23025	5.15019	0.00413427	-2.86246	-0.213131	4.20051	5.64209e-09	1.45312	0.974888	0.586713	0.861965	-1	0.0689921	1.58496	0.476063	2.45066	0.00016562	2.69302	0.000842355	-0.199309	0.779841	0.450661	0.856158	-0.180572	0.896612	-0.199309	0.882545	1.38565	0.252459	3.0761	4.75106e-05	0.121991	0.881454	0.365466	0.831513	0.695272
AT1G66290	protein_coding	F-box/RNI-like superfamily protein	---	F-box/RNI-like superfamily protein; CONTAINS InterPro DOMAIN/s: F-box domain, cyclin-like (InterPro:IPR001810), FBD (InterPro:IPR013596), F-box domain, Skp2-like (InterPro:IPR022364), FBD-like (InterPro:IPR006566), Leucine-rich repeat 2 (InterPro:IPR013101); BEST Arabidopsis thaliana protein match is: F-box/RNI-like/FBD-like domains-containing protein (TAIR:AT1G66300.1); Has 2038 Blast hits to 19…	-0.527597	0.399149	5.9715	0.295929	-0.687002	0.0407845	5.60669	0.0596782	-1.86461	-2.18224	5.3716	5.53934e-08	-0.854097	0.0934995	5.81576	0.00359193	7.32909	1.12972	0.0785271	1.24914	0	1	0.137504	1	0.925999	0.136046	0.847997	0.184933	-0.137504	1	6.44128	0.000270473	0	1	-0.137504	1	0.540568	0.442068	1.72247	0.000606107	0	1	5.27236	0.00529117	0
AT1G66780	protein_coding	MATE efflux family protein	---	MATE efflux family protein; FUNCTIONS IN: antiporter activity, drug transmembrane transporter activity, transporter activity; INVOLVED IN: drug transmembrane transport, transmembrane transport; LOCATED IN: membrane; EXPRESSED IN: 14 plant structures; EXPRESSED DURING: 9 growth stages; CONTAINS InterPro DOMAIN/s: Multi antimicrobial extrusion protein MatE (InterPro:IPR002528); BEST Arabidopsis tha…	-0.194992	NaN	5.87116	0.467678	0.0459895	NaN	5.7913	0.493015	-1.72853	NaN	5.25631	1.52544e-06	-0.304977	-0.0405498	5.90244	0.256302	NaN	NaN	NaN	0.769743	0	1	0.736966	0.215327	0.736966	0.215327	1.16993	0.0237027	0.0995357	0.92579	0.938599	0.0895311	0.0671142	1	-0.283793	0.77385	-0.0524674	1	1.73697	0.00243245	0.893085	0.0845244	0.143074	0.966552	0.971062
AT1G67260	protein_coding	TCP family transcription factor	Encodes protein with TCP (TB1,CYC,PCF) domain which is likely to be involved in DNA binding and protein-protein interactions. Based on genome analysis, there is a 9-member gene family that possesses this domain in Arabidopsis. Orthologue of Antirrhinum gene CYCLOIDEA.	TCP1; CONTAINS InterPro DOMAIN/s: Transcription factor, TCP (InterPro:IPR005333), CYC/TB1, R domain (InterPro:IPR017888), Transcription factor TCP subgroup (InterPro:IPR017887); BEST Arabidopsis thaliana protein match is: TCP domain protein 12 (TAIR:AT1G68800.1); Has 1624 Blast hits to 1624 proteins in 376 species: Archae - 0; Bacteria - 0; Metazoa - 0; Fungi - 2; Plants - 1618; Viruses - 0; Othe…	-0.70996	0.44451	7.23376	0.0512377	-0.350134	-0.0327605	6.75016	0.14766	-0.931397	-1.75032	7.10828	8.42293e-07	-1.27142	-0.497122	6.94619	1.97398e-11	4.38213	0.833232	0.305601	0.438313	-1.06413	0.0576127	-0.201634	0.796735	2.86014	2.40264e-05	2.54253	0.0137342	-0.137504	1	2.19068	0.682856	0	1	-0.137504	1	1.75002	0.00272617	2.33442	0.0410943	0	1	2.30601	0.245277	1.00188
AT1G67860	protein_coding	---	---	unknown protein; BEST Arabidopsis thaliana protein match is: unknown protein (TAIR:AT1G67865.1); Has 13 Blast hits to 13 proteins in 2 species: Archae - 0; Bacteria - 0; Metazoa - 0; Fungi - 0; Plants - 13; Viruses - 0; Other Eukaryotes - 0 (source: NCBI BLink).	-0.81558	0.175151	4.7156	0.295834	-0.320655	0.427583	4.86601	0.37898	-1.75617	-0.19832	4.25777	0.000706512	-0.609803	-0.318153	4.72572	0.153354	1.55183	6.86909	0.797879	0.314972	-0.665222	0.194423	-0.132931	0.800739	0.626684	0.0213379	1.06413	0.00686003	-0.453051	0.249954	-1.81466	0.201976	-0.495695	0.323549	0.235488	0.788502	1.09407	0.0469516	1.04206	0.0128385	-0.475638	0.225121	-1.12873	0.43386	0.14628
AT1G68800	protein_coding	TCP domain protein 12	Encodes a TCP transcription factor, closely related to teosinte branched1, arrests axillary bud development and prevents axillary bud outgrowth. Transcription level and mutant phenotype are weaker than its homolog BRC1 (At3G18550).	TCP domain protein 12 (TCP12); CONTAINS InterPro DOMAIN/s: Transcription factor, TCP (InterPro:IPR005333), CYC/TB1, R domain (InterPro:IPR017888), Transcription factor TCP subgroup (InterPro:IPR017887); BEST Arabidopsis thaliana protein match is: TCP family transcription factor (TAIR:AT1G67260.1); Has 30201 Blast hits to 17322 proteins in 780 species: Archae - 12; Bacteria - 1396; Metazoa - 17338…	-0.154984	0.644664	7.02975	0.455029	-0.185139	0.00764793	6.56157	0.370694	-1.77648	-3.54408	6.36443	1.37556e-13	-0.610109	-0.546709	6.9259	0.00217728	1.62636	1.09856	0.332347	0.0548998	-0.695145	0.36618	0.304855	0.863631	2.22542	0.000560356	1.68072	0.110558	-0.289507	0.665419	0.556393	0.882409	-0.395929	0.534129	-0.722466	0.438026	1.83825	0.0832227	1.80735	0.0889637	0.0565835	1	0.100005	0.970817	0.274744
AT1G69120	protein_coding	K-box region and MADS-box transcription factor family protein	Floral homeotic gene encoding a MADS domain protein homologous to SRF transcription factors. Specifies floral meristem and sepal identity. Required for the transcriptional activation of AGAMOUS. Interacts with LEAFY.Binds to promoter and regulates the expression of flowering time genes SVP, SOC1 and AGL24.	APETALA1 (AP1); CONTAINS InterPro DOMAIN/s: Transcription factor, MADS-box (InterPro:IPR002100), Transcription factor, K-box (InterPro:IPR002487); BEST Arabidopsis thaliana protein match is: K-box region and MADS-box transcription factor family protein (TAIR:AT1G26310.1); Has 8031 Blast hits to 8015 proteins in 981 species: Archae - 10; Bacteria - 56; Metazoa - 785; Fungi - 329; Plants - 6623; Vi…	-1.57339	NaN	6.1456	0.00258938	-0.189881	NaN	6.15633	0.394229	0.0427077	NaN	6.71835	0.488598	-1.66205	-0.045059	5.85774	2.14079e-09	NaN	NaN	NaN	0.948321	-0.137504	1	0	1	0.447459	0.557197	4.52925	3.27646e-08	0	1	4.7885	0.0213024	-0.263034	0.831812	0.263034	0.831812	1.1375	0.0501025	3.54057	0.00373433	-0.263034	0.831812	3.35607	0.116345	0.314979
AT1G69880	protein_coding	thioredoxin H-type 8	---	thioredoxin H-type 8 (TH8); INVOLVED IN: N-terminal protein myristoylation, cell redox homeostasis; LOCATED IN: cellular_component unknown; EXPRESSED IN: 15 plant structures; EXPRESSED DURING: 6 growth stages; CONTAINS InterPro DOMAIN/s: Thioredoxin fold (InterPro:IPR012335), Thioredoxin, core (InterPro:IPR015467), Thioredoxin-like (InterPro:IPR017936), Thioredoxin domain (InterPro:IPR013766), Th…	-0.452489	0.352103	5.839	0.351664	-0.586235	-0.342179	5.53571	0.114563	-1.38499	-2.99306	5.4532	4.40065e-05	-1.94129	-1.16473	5.11727	7.20454e-08	8.17793	0.263442	0.367471	0.250178	-0.378512	0.67764	-0.241008	0.83882	1.42884	0.00208811	1.88452	0.0101403	-0.36257	0.596615	7.02663	2.74324e-05	-1.48543	0.00509765	0.688056	0.3538	2.59826	0.0319998	1.75899	0.00791747	-0.807355	0.0961418	6.44826	0.00034495	0.594496
AT1G69920	protein_coding	glutathione S-transferase TAU 12	Encodes glutathione transferase belonging to the tau class of GSTs. Naming convention according to Wagner et al. (2002).	glutathione S-transferase TAU 12 (GSTU12); CONTAINS InterPro DOMAIN/s: Thioredoxin fold (InterPro:IPR012335), Glutathione S-transferase, C-terminal-like (InterPro:IPR010987), Glutathione S-transferase/chloride channel, C-terminal (InterPro:IPR017933), Thioredoxin-like fold (InterPro:IPR012336), Glutathione S-transferase, N-terminal (InterPro:IPR004045); BEST Arabidopsis thaliana protein match is:…	0.410691	0.281884	5.14701	0.243903	0.244209	0.94419	5.14564	0.388011	-1.87657	-1.54028	4.22172	0.000334086	-0.0443832	-0.484639	5.03113	0.496147	0.185447	0.588022	0.0984796	0.835365	0.469485	0.47313	0	1	1.20645	0.0137182	1.75899	0.00785882	0.652077	0.242985	3.86942	0.17364	-0.710493	0.264931	-0.106915	1	0.514573	0.391528	1.34395	0.00453387	0	1	2.8689	0.178902	4.93698
AT1G75900	protein_coding	GDSL-like Lipase/Acylhydrolase superfamily protein	---	GDSL-like Lipase/Acylhydrolase superfamily protein; CONTAINS InterPro DOMAIN/s: Lipase, GDSL, active site (InterPro:IPR008265), Lipase, GDSL (InterPro:IPR001087); BEST Arabidopsis thaliana protein match is: SGNH hydrolase-type esterase superfamily protein (TAIR:AT1G75880.2); Has 3444 Blast hits to 3405 proteins in 204 species: Archae - 0; Bacteria - 282; Metazoa - 0; Fungi - 26; Plants - 3125; Vi…	0.213143	NaN	5.48615	0.391515	0.636015	NaN	5.67494	0.0417724	-1.6708	NaN	4.75192	0.000116603	-0.550104	-0.217657	5.22664	0.1282	NaN	NaN	NaN	0.434139	-0.233199	0.651612	1.28362	0.00636086	0.658804	0.0187638	1.31665	0.000908846	0.773408	0.0638521	-3.35337	0.0398304	0.874469	0.121169	1.72348	0.0547426	0.84986	0.159325	1.61652	0.000102416	0.866733	0.0359303	-2.46358	0.105255	1.72193
AT2G03290	protein_coding	emp24/gp25L/p24 family/GOLD family protein	---	emp24/gp25L/p24 family/GOLD family protein; FUNCTIONS IN: protein transmembrane transporter activity; INVOLVED IN: intracellular protein transport, transport; LOCATED IN: endomembrane system, integral to membrane, membrane; CONTAINS InterPro DOMAIN/s: GOLD (InterPro:IPR009038), emp24/gp25L/p24 (InterPro:IPR000348); BEST Arabidopsis thaliana protein match is: emp24/gp25L/p24 family/GOLD family pro…	0.166046	0.00829227	5.57626	0.426923	-0.306112	0.299562	5.30921	0.354685	-0.398988	-1.48534	5.47531	0.227726	-1.47145	-0.782757	4.88235	0.000231641	0.894609	133.118	0.577132	0.305785	-0.137504	1	0.788496	0.200488	0	1	0.628031	0.344928	0	1	3.44746	0.52397	0	1	0.125531	1	0	1	1.18442	0.0288167	0.378512	0.67764	3.29835	0.124791	1.01476
AT2G03710	protein_coding	K-box region and MADS-box transcription factor family protein	This gene belongs to the family of SEP genes. It is involved in the development of sepals, petals, stamens and carpels. Additionally, it plays a central role in the determination of flower meristem and organ identity.	SEPALLATA 4 (SEP4); FUNCTIONS IN: DNA binding, sequence-specific DNA binding transcription factor activity; INVOLVED IN: in 6 processes; LOCATED IN: nucleus; EXPRESSED IN: 18 plant structures; EXPRESSED DURING: 13 growth stages; CONTAINS InterPro DOMAIN/s: Transcription factor, MADS-box (InterPro:IPR002100), Transcription factor, K-box (InterPro:IPR002487); BEST Arabidopsis thaliana protein match…	0.464584	0.407586	5.32263	0.177167	0.460686	0.0352798	5.36707	0.174604	-0.957079	-3.88775	4.8102	0.0287985	-2.13263	-0.38428	4.13923	3.18194e-05	0.0652017	0.854288	0.605157	0.695194	-1.71128	0.00128301	-0.807787	0.123549	0.746609	0.00389485	0.930992	0.0158831	0.177068	0.682691	-2.22182	0.113151	-1.64655	0.0289041	-0.383975	0.68704	0.980032	0.0946302	0.803153	0.0514015	0.223008	0.600695	-2.38265	0.111092	0.0192884
AT2G18150	protein_coding	Peroxidase superfamily protein	---	Peroxidase superfamily protein; FUNCTIONS IN: peroxidase activity, heme binding; INVOLVED IN: response to oxidative stress, oxidation reduction, response to nematode; LOCATED IN: cell wall; CONTAINS InterPro DOMAIN/s: Haem peroxidase (InterPro:IPR010255), Plant peroxidase (InterPro:IPR000823), Peroxidases heam-ligand binding site (InterPro:IPR019793), Haem peroxidase, plant/fungal/bacterial (Inte…	-0.233388	0.632321	6.63727	0.424873	-0.593432	0.711482	6.09861	0.0537397	-1.05168	-1.69186	6.01332	0.000178911	-1.32377	-1.21512	6.18729	1.08073e-07	2.15923	10.8697	0.23351	0.0428281	-1.37851	0.011331	1.63941	0.468655	0.157541	0.827459	1.36565	0.21378	-0.884523	0.0988718	5.15754	0.00147225	-1.63227	0.00166523	1.1964	0.48744	2.02975	0.0913316	0.343954	0.643774	-0.494765	0.301374	3.24353	0.0834692	0.0843387
AT2G22630	protein_coding	AGAMOUS-like 17	Encodes a MADs domain containing protein involved in promoting flowering. Loss of function mutations show delayed flowering in long days and reduced levels of LFY and AP1 expression.	AGAMOUS-like 17 (AGL17); FUNCTIONS IN: sequence-specific DNA binding transcription factor activity; INVOLVED IN: positive regulation of long-day photoperiodism, flowering; LOCATED IN: nucleus; EXPRESSED IN: 7 plant structures; EXPRESSED DURING: L mature pollen stage; CONTAINS InterPro DOMAIN/s: Transcription factor, MADS-box (InterPro:IPR002100), Transcription factor, K-box (InterPro:IPR002487); …	0.0492804	0.410754	6.29385	0.488687	0.0589189	-0.341912	6.06371	0.486247	-0.699507	-3.17925	6.09504	0.0121821	-1.45834	-0.781855	5.68342	9.83569e-07	0.782352	1.42648	0.639644	0.302245	0	1	0.137504	1	2.10434	7.52231e-05	4.20945	1.85579e-05	-0.263034	0.831812	5.48864	0.00632717	-0.137504	1	0	1	2.14296	0.0173646	3.98185	0.000400404	0	1	4.56934	0.0249585	1.01476
AT2G22750	protein_coding	basic helix-loop-helix (bHLH) DNA-binding superfamily protein	---	basic helix-loop-helix (bHLH) DNA-binding superfamily protein; FUNCTIONS IN: DNA binding, sequence-specific DNA binding transcription factor activity; INVOLVED IN: regulation of transcription; LOCATED IN: nucleus; EXPRESSED IN: sepal; EXPRESSED DURING: petal differentiation and expansion stage; CONTAINS InterPro DOMAIN/s: Helix-loop-helix DNA-binding domain (InterPro:IPR001092), Helix-loop-helix …	-0.515532	0.391815	6.84591	0.199649	-0.17919	-0.234976	6.49284	0.382733	-1.78345	-3.703	6.2688	7.10216e-13	-1.39735	-0.591695	6.43634	7.43936e-10	7.4546	0.135347	0.349999	0.405454	0	1	0	1	1.48543	0.00509765	0.678072	0.32694	-0.347923	0.690038	2.67807	0.327917	-0.263034	0.831812	-0.347923	0.690038	1.32193	0.0249908	0.678072	0.32694	0	1	0.821146	0.216849	1.00766
AT2G22800	protein_coding	Homeobox-leucine zipper protein family	Encodes homeobox protein HAT9.	HAT9; FUNCTIONS IN: DNA binding, sequence-specific DNA binding transcription factor activity; INVOLVED IN: regulation of transcription, DNA-dependent, regulation of transcription; LOCATED IN: nucleus; EXPRESSED IN: 13 plant structures; EXPRESSED DURING: LP.04 four leaves visible, 4 anthesis, petal differentiation and expansion stage, E expanded cotyledon stage; CONTAINS InterPro DOMAIN/s: Homeobo…	0.493194	0.542701	6.08362	0.0689345	0.517236	0.586	5.96382	0.0672835	-1.87795	-2.41937	5.10285	6.9566e-07	-1.09493	-0.763499	5.42261	0.00103728	0.0476998	0.0622166	0.126049	0.178529	-0.166133	0.812995	0.0835866	0.913849	1.29639	5.60373e-05	1.11431	0.0165415	0.0858362	0.852773	-0.386634	0.812972	0.122857	0.849016	-0.940443	0.340692	1.12691	0.0568782	1.03747	0.0383804	0.0888093	0.842585	-1.53601	0.342414	7.00129
AT2G28340	protein_coding	GATA transcription factor 13	Encodes a member of the GATA factor family of zinc finger transcription factors.	GATA transcription factor 13 (GATA13); FUNCTIONS IN: sequence-specific DNA binding transcription factor activity; INVOLVED IN: regulation of transcription, DNA-dependent; CONTAINS InterPro DOMAIN/s: Zinc finger, NHR/GATA-type (InterPro:IPR013088), Zinc finger, GATA-type (InterPro:IPR000679); BEST Arabidopsis thaliana protein match is: GATA transcription factor 11 (TAIR:AT1G08010.2); Has 1491 Blas…	-0.307382	0.297417	6.39338	0.393905	0.366397	-0.230368	6.37048	0.131692	-1.19724	-2.39334	6.05371	1.2741e-05	-1.60181	-0.325675	5.81749	1.38517e-08	75.932	4.32349	0.333307	0.662761	0	1	-0.125531	1	1.9386	0.000768778	3.79008	0.000201299	-0.115477	1	5.03342	0.0126738	0.125531	1	-0.241008	0.83882	1.25376	0.0117801	3.58496	0.00180777	-0.137504	1	4.49475	0.0231725	0.984318
AT2G28630	protein_coding	3-ketoacyl-CoA synthase 12	Encodes KCS12, a member of the 3-ketoacyl-CoA synthase family involved in the biosynthesis of VLCFA (very long chain fatty acids).	3-ketoacyl-CoA synthase 12 (KCS12); FUNCTIONS IN: transferase activity, transferring acyl groups other than amino-acyl groups, catalytic activity, acyltransferase activity; INVOLVED IN: response to osmotic stress; LOCATED IN: endoplasmic reticulum; EXPRESSED IN: 24 plant structures; EXPRESSED DURING: 13 growth stages; CONTAINS InterPro DOMAIN/s: Thiolase-like (InterPro:IPR016039), Very-long-chain…	-0.333398	NaN	4.712	0.458118	0.191369	NaN	5.00782	0.434016	-1.4614	NaN	4.27723	0.0050151	-1.99621	-0.104228	3.90541	0.000375911	NaN	NaN	NaN	0.901614	1.04715	0.0192925	2.19188	5.5639e-07	1.15262	2.04245e-05	2.18433	1.61007e-08	0.953742	0.00659855	0.0219518	0.988112	-0.630029	0.114296	-0.852774	0.329426	0.454595	0.395934	3.25785	2.86788e-16	0.923315	0.00803188	-1.14125	0.431817	4.00168
AT2G29130	protein_coding	laccase 2	putative laccase, knockout mutant had reduced root elongation under PEG-induced dehydration	laccase 2 (LAC2); FUNCTIONS IN: laccase activity; INVOLVED IN: response to water deprivation; LOCATED IN: endomembrane system, apoplast; EXPRESSED IN: 6 plant structures; EXPRESSED DURING: petal differentiation and expansion stage; CONTAINS InterPro DOMAIN/s: Multicopper oxidase, type 3 (InterPro:IPR011707), Laccase (InterPro:IPR017761), Multicopper oxidase, type 2 (InterPro:IPR011706), Cupredoxi…	0.206871	0.287328	5.64955	0.386285	-0.00147487	0.0940387	5.48308	0.499996	-1.64297	-2.21037	4.92931	5.33933e-05	-0.395784	-0.485184	5.47432	0.216621	0.162147	1.01004	0.147323	0.10171	0.459432	0.417692	0.392317	0.511376	1.32193	0.0138596	1.97728	0.0474611	-0.29956	0.641074	0.954196	0.292686	0.485427	0.720714	-1.09311	0.133197	0.0874628	0.95817	0.906891	0.0540761	-0.383329	0.438703	-0.0495713	1	0.0274542
AT2G31085	protein_coding	CLAVATA3/ESR-RELATED 6	Member of a large family of putative ligands homologous to the Clavata3 gene. Consists of a single exon. Can replace CLV3 function in vivo.	CLAVATA3/ESR-RELATED 6 (CLE6); BEST Arabidopsis thaliana protein match is: CLAVATA3/ESR-RELATED 5 (TAIR:AT2G31083.1); Has 27 Blast hits to 27 proteins in 5 species: Archae - 0; Bacteria - 0; Metazoa - 0; Fungi - 0; Plants - 27; Viruses - 0; Other Eukaryotes - 0 (source: NCBI BLink).	-4.16111	NaN	3.71192	0.000536977	-0.0619086	NaN	4.85213	0.494911	-3.96869	NaN	3.0293	1.98232e-07	-3.17029	-0.522488	3.27418	3.49069e-06	NaN	NaN	NaN	0.717411	0.222392	0.844609	-1.44746	0.00606924	-0.263034	0.662739	1.02385	0.344822	-0.704544	0.324724	-0.906891	0.294228	-0.169925	0.927975	-0.704544	0.642796	-0.330149	0.775986	0.793549	0.444733	-0.2824	0.671684	-1.44189	0.0539307	7.20279
AT2G32160	protein_coding	S-adenosyl-L-methionine-dependent methyltransferases superfamily protein	---	S-adenosyl-L-methionine-dependent methyltransferases superfamily protein; CONTAINS InterPro DOMAIN/s: N2227-like (InterPro:IPR012901); BEST Arabidopsis thaliana protein match is: S-adenosyl-L-methionine-dependent methyltransferases superfamily protein (TAIR:AT2G32170.1); Has 482 Blast hits to 472 proteins in 199 species: Archae - 0; Bacteria - 2; Metazoa - 108; Fungi - 210; Plants - 66; Viruses -…	0.013788	0.287252	5.51348	0.499479	-0.466608	-0.483013	5.24898	0.232615	-0.69666	-2.35342	5.34535	0.0558881	-1.70555	-0.657232	4.77897	3.36044e-05	0.902402	0.0173116	0.543543	0.444055	1.35811	0.0164458	0.0671142	0.936394	1.05339	0.00226705	1.9251	1.37358e-05	-0.136779	0.780558	-2.02308	0.270823	-0.449307	0.570149	0.124927	0.902635	2.46009	2.87974e-05	1.79751	0.000166659	0.11078	0.819965	-1.29505	0.430794	1.98442
AT2G32860	protein_coding	beta glucosidase 33	---	beta glucosidase 33 (BGLU33); FUNCTIONS IN: cation binding, hydrolase activity, hydrolyzing O-glycosyl compounds, catalytic activity; INVOLVED IN: carbohydrate metabolic process; LOCATED IN: endomembrane system; EXPRESSED IN: 20 plant structures; EXPRESSED DURING: 10 growth stages; CONTAINS InterPro DOMAIN/s: Glycoside hydrolase, family 1 (InterPro:IPR001360), Glycoside hydrolase, family 1, activ…	-0.376433	NaN	5.19485	0.427843	0.311632	NaN	5.44376	0.300938	-2.73758	NaN	4.14981	1.69739e-07	-0.500511	-0.731354	5.15866	0.17068	NaN	NaN	NaN	0.187698	-0.0572932	0.897733	-0.075869	0.874754	0.757513	0.00244598	0.9319	0.0138366	-0.344979	0.340679	-3.52135	0.0164272	-0.296696	0.448945	-0.0363478	0.967718	0.265734	0.620558	1.24481	0.00166666	-0.411708	0.251094	-2.11524	0.151503	0.680142
AT2G33880	protein_coding	homeobox-3	Encodes a protein with similarity to WUS type homeodomain protein. Required for meristem growth and development and acts through positive regulation of WUS. Loss of function phenotypes include embryo lethality, hyponastic cotyledons, reduced root development and smaller meristems. Phenotypes can be rescued by addition of sucrose in the growth media. Overexpression can partially rescue the triple …	homeobox-3 (HB-3); CONTAINS InterPro DOMAIN/s: Homeobox (InterPro:IPR001356), Homeodomain-like (InterPro:IPR009057); BEST Arabidopsis thaliana protein match is: WUSCHEL related homeobox 8 (TAIR:AT5G45980.1); Has 671 Blast hits to 615 proteins in 76 species: Archae - 0; Bacteria - 0; Metazoa - 25; Fungi - 22; Plants - 589; Viruses - 0; Other Eukaryotes - 35 (source: NCBI BLink).	-0.260583	0.755935	7.39564	0.354696	-0.21192	0.213182	6.84849	0.309909	-1.21468	-1.75301	7.02087	2.84744e-10	-0.699494	-0.423783	7.28287	5.29736e-05	2.04386	130.326	0.181519	0.245891	0.280108	0.7201	0.514573	0.391528	0.0995357	1	2.02554	0.0235206	-0.115477	1	5.66432	0.00150308	0.106915	1	0	1	0.469485	0.47313	1	0.0435585	0.206451	0.850554	5.51064	0.00177699	0.445199
AT2G39200	protein_coding	Seven transmembrane MLO family protein	A member of a large family of seven-transmembrane domain proteins specific to plants, homologs of the barley mildew resistance locus o (MLO) protein. The Arabidopsis genome contains 15 genes encoding MLO proteins, with localization in plasma membrane. Phylogenetic analysis revealed four clades of closely-related AtMLO genes. ATMLO6 belongs to the clade IV, with AtMLO2, AtMLO3 and AtMLO12. The gen…	MILDEW RESISTANCE LOCUS O 12 (MLO12); FUNCTIONS IN: calmodulin binding; INVOLVED IN: defense response to fungus, incompatible interaction, response to cyclopentenone, leaf senescence, cell death, defense response; LOCATED IN: plasma membrane; EXPRESSED IN: 16 plant structures; EXPRESSED DURING: 7 growth stages; CONTAINS InterPro DOMAIN/s: Mlo-related protein (InterPro:IPR004326); BEST Arabidopsis…	0.157336	0.44428	5.4829	0.437745	0.307926	-0.19665	5.52967	0.295449	-1.64001	-3.99413	4.79101	0.000126935	-1.73094	-0.566994	4.66147	5.45762e-05	0.475376	4.4544	0.41798	0.50696	-0.87317	0.126074	0.187437	0.730147	1.88154	3.37406e-13	1.23238	0.00223991	1.71272	0.000144264	-1.19748	0.40529	-1.87149	0.08508	-0.0347654	0.982126	2.05614	0.00125801	1.93418	3.22177e-06	1.76975	4.94852e-05	-2.43411	0.110357	0.363996
AT2G39518	protein_coding	Uncharacterised protein family (UPF0497)	---	Uncharacterised protein family (UPF0497); FUNCTIONS IN: molecular_function unknown; INVOLVED IN: biological_process unknown; LOCATED IN: endomembrane system; CONTAINS InterPro DOMAIN/s: Uncharacterised protein family UPF0497, trans-membrane plant (InterPro:IPR006702), Uncharacterised protein family UPF0497, trans-membrane plant subgroup (InterPro:IPR006459); BEST Arabidopsis thaliana protein matc…	0.470034	NaN	5.14109	0.196012	0.166849	NaN	5.07986	0.446535	-2.8194	NaN	3.73339	3.57045e-06	-1.90537	-1.17022	4.0642	0.000333657	NaN	NaN	NaN	0.239185	0.14439	0.874629	-0.247928	0.735879	1.27563	0.0408084	1	0.122611	2.06228	0.00148594	2.53343	0.636325	-0.29956	0.862127	-0.628031	0.546045	0.934905	0.441743	0.752072	0.167335	1.9542	0.000449571	0.539002	0.569792	2.89841
AT2G40180	protein_coding	phosphatase 2C5	Encodes PP2C5, a member of the PP2C family phosphatases. PP2C5 acts as a MAPK phosphatase that positively regulates seed germination, stomatal closure and ABA-inducible gene expression.	phosphatase 2C5 (PP2C5); CONTAINS InterPro DOMAIN/s: Protein phosphatase 2C, manganese/magnesium aspartate binding site (InterPro:IPR000222), Protein phosphatase 2C-related (InterPro:IPR001932), Protein phosphatase 2C (InterPro:IPR015655), Protein phosphatase 2C, N-terminal (InterPro:IPR014045); BEST Arabidopsis thaliana protein match is: Protein phosphatase 2C family protein (TAIR:AT1G07160.1); …	-1.60384	-0.472747	4.8954	0.0501767	-0.717009	-1.60485	4.9791	0.111715	-0.993375	-3.73711	4.99566	0.0151479	-1.77018	-0.562608	4.5314	8.16574e-05	0.545212	0.382712	0.580257	0.518096	0.757143	0.508521	-0.127379	0.957269	1.25964	0.017736	0.757143	0.3748	0.695145	0.204678	-1.62619	0.732827	0.398549	0.62762	-0.14439	0.878551	1.77761	0.143115	1.65761	0.0169727	0.862496	0.104908	-1.83675	0.360951	0.309749
AT2G40370	protein_coding	laccase 5	putative laccase, a member of laccase family of genes (17 members in Arabidopsis).	laccase 5 (LAC5); FUNCTIONS IN: laccase activity; INVOLVED IN: response to copper ion; LOCATED IN: endomembrane system, apoplast; EXPRESSED IN: 8 plant structures; EXPRESSED DURING: 4 anthesis, petal differentiation and expansion stage; CONTAINS InterPro DOMAIN/s: Multicopper oxidase, type 3 (InterPro:IPR011707), Laccase (InterPro:IPR017761), Multicopper oxidase, type 2 (InterPro:IPR011706), Cupr…	-1.40292	-0.120734	5.42034	0.0397871	-0.892257	-0.705332	5.26365	0.0295979	-1.55282	-3.22295	5.19421	2.73751e-05	-2.37965	-1.33456	4.71272	8.11068e-09	0.842626	0.117151	0.349855	0.281529	-0.180572	0.86005	1.16046	0.21249	0.667425	0.174171	2.35548	0.0446092	-0.0995357	1	3.75174	0.10155	-0.736966	0.215327	-0.206451	0.850554	1.34104	0.0427707	1.23447	0.0572406	0.137504	0.877614	0.913592	0.351868	0.607723
AT2G42830	protein_coding	K-box region and MADS-box transcription factor family protein	AGAMOUS [AG]-like MADS box protein (AGL5) involved in fruit development (valve margin and dehiscence zone differentiation). A putative direct target of AG. SHP2 has been shown to be a downstream gene of the complex formed by AG and SEP proteins (SEP4 alone does not form a functional complex with AG).	SHATTERPROOF 2 (SHP2); FUNCTIONS IN: protein binding, sequence-specific DNA binding transcription factor activity; INVOLVED IN: regulation of transcription, DNA-dependent, ovule development, carpel development; LOCATED IN: nucleus; EXPRESSED IN: 11 plant structures; EXPRESSED DURING: 7 growth stages; CONTAINS InterPro DOMAIN/s: Transcription factor, MADS-box (InterPro:IPR002100), Transcription fa…	-1.58403	0.281706	5.84112	0.00665239	-0.237848	-0.685303	5.9055	0.365475	-1.39117	-3.25758	5.73092	5.47809e-06	-3.14074	-0.139161	4.80936	1.09847e-15	1.43482	0.485756	0.40166	0.915701	-0.222392	0.845019	0.36257	0.596615	4.07529	3.91139e-11	3.13516	0.00649649	0	1	3.51457	0.317245	0	1	0.137504	1	2.98185	0.0183141	3.46877	0.00136267	0.137504	1	3.50564	0.075038	1.00907
AT2G43140	protein_coding	basic helix-loop-helix (bHLH) DNA-binding superfamily protein	---	basic helix-loop-helix (bHLH) DNA-binding superfamily protein; FUNCTIONS IN: DNA binding, sequence-specific DNA binding transcription factor activity; INVOLVED IN: regulation of transcription; LOCATED IN: nucleus; EXPRESSED IN: root; CONTAINS InterPro DOMAIN/s: Helix-loop-helix DNA-binding domain (InterPro:IPR001092), Helix-loop-helix DNA-binding (InterPro:IPR011598); BEST Arabidopsis thaliana pr…	-1.12758	0.592688	5.32208	0.108554	-0.784393	0.540909	5.18374	0.0632857	-1.34742	-0.615785	5.12839	0.00043105	-0.672286	-0.19962	5.39531	0.0508925	3.22816	5.48816	0.373055	0.543352	0.753839	0.600314	0.456858	0.83913	1.4361	0.0233362	1.12199	0.243887	1.71178	7.26812e-05	1.71128	0.473668	-0.0767572	0.928601	-0.251979	0.809132	1.27684	0.0489054	0.89743	0.402942	1.9193	5.33669e-06	-0.359427	0.863998	1.22312
AT2G44250	protein_coding	Protein of Unknown Function (DUF239)	---	Protein of Unknown Function (DUF239); FUNCTIONS IN: molecular_function unknown; INVOLVED IN: biological_process unknown; LOCATED IN: endomembrane system; CONTAINS InterPro DOMAIN/s: Protein of unknown function DUF239, plant (InterPro:IPR004314); BEST Arabidopsis thaliana protein match is: Protein of Unknown Function (DUF239) (TAIR:AT2G44210.1); Has 35333 Blast hits to 34131 proteins in 2444 speci…	0.144542	0.414869	4.87709	0.464454	-0.150324	0.322237	4.85341	0.470706	-2.22413	-2.16935	3.91985	0.000118669	-0.616682	-0.733552	4.60486	0.164525	0.481513	2.71723	0.0124738	0.0866844	0	1	0.710493	0.264931	0.788496	0.200488	0.862496	0.149613	-0.125531	1	0.932886	0.110184	-0.115477	1	-0.125531	1	0.222392	0.845019	1.12553	0.0409596	-0.115477	1	0.143074	0.981869	1.01762
AT2G45220	protein_coding	Plant invertase/pectin methylesterase inhibitor superfamily	---	Plant invertase/pectin methylesterase inhibitor superfamily; FUNCTIONS IN: enzyme inhibitor activity, pectinesterase activity; INVOLVED IN: cell wall modification; LOCATED IN: membrane, plant-type cell wall; EXPRESSED IN: 9 plant structures; EXPRESSED DURING: 4 anthesis, C globular stage, petal differentiation and expansion stage; CONTAINS InterPro DOMAIN/s: Carbohydrate-binding/sugar hydrolysis …	-1.07723	-0.757257	5.37233	0.118062	-0.368046	NaN	4.95648	0.338962	0.0238275	-0.401537	5.8252	0.498071	0.272351	-0.262174	5.90619	0.293038	0.17461	NaN	1.13216	43.898	0.137504	1	1.67807	0.00276453	1.26303	0.0243065	1	0.0987372	0.927396	0.0405435	6.92006	5.09953e-05	-2.76005	0.00556738	0.0775366	0.944404	0.634265	0.349791	0.678072	0.32694	0.982722	0.023718	4.84351	0.0151687	1.10571
AT2G45650	protein_coding	AGAMOUS-like 6	Sequence suggests this encodes a MADS-box transcription factor. Negatively regulates the FLC/MAF clade genes and positively regulates FT in Arabidopsis.	AGAMOUS-like 6 (AGL6); FUNCTIONS IN: DNA binding, sequence-specific DNA binding transcription factor activity; INVOLVED IN: vegetative to reproductive phase transition of meristem, floral organ development; LOCATED IN: nucleus; EXPRESSED IN: 8 plant structures; EXPRESSED DURING: C globular stage, F mature embryo stage, petal differentiation and expansion stage, E expanded cotyledon stage; CONTAIN…	-0.993668	0.141936	6.16972	0.0591538	-0.115506	0.402036	6.09697	0.45953	-1.3015	-3.37338	5.63989	4.20263e-05	-1.21356	-0.407952	5.63349	7.65002e-05	1.33643	1.79372	0.443384	0.497438	-0.125531	1	0	1	1.5025	0.00164149	1.36923	0.00540158	0.222392	0.845019	3.42626	0.481727	-0.106915	1	0.115477	1	1.70044	0.0074718	1.5025	0.00164149	-0.106915	1	4.29282	0.0325139	0.0807811
AT2G45660	protein_coding	AGAMOUS-like 20	Controls flowering and is required for CO to promote flowering. It acts downstream of FT. Overexpression of (SOC1) AGL20 suppresses not only the late flowering of plants that have functional FRI and FLC alleles but also the delayed phase transitions during the vegetative stages of development. AGL20/SOC1 acts with AGL24 to promote flowering and inflorescence meristem identity.AGL20 upregulates ex…	AGAMOUS-like 20 (AGL20); FUNCTIONS IN: sequence-specific DNA binding transcription factor activity; INVOLVED IN: flower development, response to cold, positive regulation of flower development, maintenance of inflorescence meristem identity; LOCATED IN: nucleus; EXPRESSED IN: 22 plant structures; EXPRESSED DURING: 12 growth stages; CONTAINS InterPro DOMAIN/s: Transcription factor, MADS-box (Inter…	-1.81651	-0.51022	5.68355	0.00306951	0.0472653	-1.35239	5.95774	0.49173	-0.586457	NaN	5.66167	0.072322	-1.93598	-0.73067	4.73405	3.03628e-06	0.56191	1.07408	NaN	0.452332	0.19885	0.619126	0.500409	0.243461	-0.0728789	0.777191	1.31242	0.000336186	-0.501957	0.171739	-1.96953	0.139636	-0.24484	0.546344	-0.189295	0.828424	0.211919	0.694441	1.36257	0.000389115	-0.535316	0.141817	-2.44901	0.100765	10.0863
AT2G47270	protein_coding	sequence-specific DNA binding transcription factors;transcription regulators	Encodes UPBEAT1 (UPB1), a transcription factor with a bHLH domain. Regulates the expression of a set of peroxidases that modulate the balance of reactive oxygen species (ROS) between the zones of cell proliferation and the zone of cell elongation where differentiation begins. Disruption of UPB1 activity alters this ROS balance, leading to a delay in the onset of differentiation.	sequence-specific DNA binding transcription factors;transcription regulators; Has 43 Blast hits to 43 proteins in 10 species: Archae - 0; Bacteria - 0; Metazoa - 0; Fungi - 0; Plants - 43; Viruses - 0; Other Eukaryotes - 0 (source: NCBI BLink).	-1.16718	-0.948644	5.37763	0.0912718	-0.259718	-0.593534	5.4637	0.379741	-0.488469	-1.85234	5.60581	0.137582	-1.42848	0.12201	5.08423	0.000121641	0.103383	0.392147	0.583147	1.1886	1.28011	0.0368673	1.23704	0.0720557	1.89308	0.00358625	3.06301	0.00886806	0.443607	0.481396	2.25873	0.509849	-1.11247	0.502799	-0.980891	0.605971	-0.0995357	0.938686	3.24793	0.00530559	0.797013	0.142873	0.423182	0.52441	14.1044
AT3G02310	protein_coding	K-box region and MADS-box transcription factor family protein	MADS-box protein, binds K domain of AG in vivo	SEPALLATA 2 (SEP2); FUNCTIONS IN: protein binding, DNA binding, sequence-specific DNA binding transcription factor activity; INVOLVED IN: flower development, ovule development; LOCATED IN: nucleus; EXPRESSED IN: 12 plant structures; EXPRESSED DURING: 7 growth stages; CONTAINS InterPro DOMAIN/s: Transcription factor, MADS-box (InterPro:IPR002100), Transcription factor, K-box (InterPro:IPR002487); …	0.696409	0.558643	5.2766	0.0522715	0.257035	-0.460752	5.14194	0.37782	0.353614	-2.03582	5.28765	0.278088	-1.854	-0.0307876	4.11273	0.000389148	0.109595	3.55838	1.42211	0.968358	0.387023	0.584665	2.10692	0.139358	-0.115477	1	5.42884	1.57523e-15	0.263034	0.831812	7.61301	7.84321e-06	0.263034	0.831812	0.378512	0.67764	0.584963	0.424356	5.26534	1.09905e-12	0	1	7.05089	0.000146725	0.19015
AT3G05450	protein_coding	---	---	CONTAINS InterPro DOMAIN/s: Cystatin-related, plant (InterPro:IPR006525); BEST Arabidopsis thaliana protein match is: Cystatin/monellin superfamily protein (TAIR:AT3G05685.1); Has 2098 Blast hits to 1525 proteins in 202 species: Archae - 2; Bacteria - 561; Metazoa - 485; Fungi - 302; Plants - 191; Viruses - 20; Other Eukaryotes - 537 (source: NCBI BLink).	-2.16228	-0.531391	6.03774	4.9226e-05	-0.209887	0.246947	6.17752	0.37238	-0.816005	-1.53366	6.34344	0.00123327	-1.65029	-1.60501	5.90392	1.51566e-09	0.605902	11.6955	0.305688	0.0139155	1	0.0987372	3.40599	0.156534	0.847997	0.184933	1.96347	0.000239298	0	1	2.848	0.429339	0.847997	0.184933	2	0.017847	0.584963	0.424356	1.76553	0.000388131	0	1	3.34471	0.124512	0.082164
AT3G18550	protein_coding	TCP family transcription factor	Encodes a TCP transcription factor, closely related to teosinte branched1, arrests axillary bud development and prevents axillary bud outgrowth.	BRANCHED 1 (BRC1); CONTAINS InterPro DOMAIN/s: Transcription factor, TCP (InterPro:IPR005333), CYC/TB1, R domain (InterPro:IPR017888), Transcription factor TCP subgroup (InterPro:IPR017887); BEST Arabidopsis thaliana protein match is: TCP domain protein 12 (TAIR:AT1G68800.1); Has 30201 Blast hits to 17322 proteins in 780 species: Archae - 12; Bacteria - 1396; Metazoa - 17338; Fungi - 3422; Plants…	-0.99648	0.364112	6.45017	0.0368719	0.230569	-0.619537	6.47697	0.283104	-0.887893	-3.29318	6.42803	0.000265936	-1.32932	-1.36997	6.18827	9.39883e-08	2.15841	2.19684	0.575555	0.0150708	-0.710493	0.264931	-0.36257	0.596615	0.959358	0.0559446	2.5025	0.0322963	-0.514573	0.391528	3.35364	0.230781	-0.691878	0.229481	-1	0.0987372	2.54844	0.0282684	2.77259	0.0167912	0	1	3.09209	0.10969	0.0132934
AT3G27650	protein_coding	LOB domain-containing protein 25	---	LOB domain-containing protein 25 (LBD25); CONTAINS InterPro DOMAIN/s: Lateral organ boundaries, LOB (InterPro:IPR004883); BEST Arabidopsis thaliana protein match is: Lateral organ boundaries (LOB) domain family protein (TAIR:AT5G63090.4); Has 960 Blast hits to 955 proteins in 25 species: Archae - 0; Bacteria - 0; Metazoa - 0; Fungi - 0; Plants - 960; Viruses - 0; Other Eukaryotes - 0 (source: NCB…	-1.27251	0.0668539	5.44711	0.0599355	-0.0704928	-0.421305	5.61963	0.488836	-1.59375	-1.95511	5.16878	1.93968e-05	-1.39361	-0.556041	5.19976	9.39397e-05	1.11275	0.716239	0.101881	0.430041	0.560088	0.623333	0.0721498	0.974615	0.157541	0.833941	1.69188	0.00738699	-0.525091	0.528	3.04775	0.0522784	-0.0780025	0.966174	-0.210218	0.920769	0.924712	0.332468	1.34395	0.0580841	-0.203533	0.749359	2.47238	0.112845	1.31814
AT3G28270	protein_coding	Protein of unknown function (DUF677)	---	Protein of unknown function (DUF677); CONTAINS InterPro DOMAIN/s: Protein of unknown function DUF677 (InterPro:IPR007749); BEST Arabidopsis thaliana protein match is: Protein of unknown function (DUF677) (TAIR:AT3G28290.1); Has 636 Blast hits to 621 proteins in 191 species: Archae - 37; Bacteria - 189; Metazoa - 134; Fungi - 25; Plants - 165; Viruses - 1; Other Eukaryotes - 85 (source: NCBI BLink…	0.537861	0.823681	6.36738	0.0283815	0.448437	0.59865	6.12846	0.0922742	-1.87091	-1.89214	5.36369	5.42513e-08	-0.459025	-0.702137	6.00823	0.0980615	0.209616	0.143185	0.00564549	0.209731	-1.24202	0.00126795	0.392849	0.312866	0.933762	1.18248e-05	-0.0604007	0.867891	-0.286112	0.419192	-5.39957	0.000416462	-0.439523	0.231116	-3.03091	0.00121591	-0.256583	0.632039	0.287474	0.441311	-0.453181	0.196987	-4.4975	0.00716811	0.477808
AT3G28917	protein_coding	mini zinc finger 2	---	mini zinc finger 2 (MIF2); CONTAINS InterPro DOMAIN/s: ZF-HD homeobox protein, Cys/His-rich dimerisation domain (InterPro:IPR006456); BEST Arabidopsis thaliana protein match is: mini zinc finger (TAIR:AT1G18835.1); Has 35333 Blast hits to 34131 proteins in 2444 species: Archae - 798; Bacteria - 22429; Metazoa - 974; Fungi - 991; Plants - 531; Viruses - 0; Other Eukaryotes - 9610 (source: NCBI BLi…	-0.394302	0.444976	6.2421	0.351153	0.0243534	-0.573865	6.10083	0.497561	-0.720123	-2.21044	6.15551	0.00824208	-1.35909	0.0577918	5.80621	2.01325e-06	15.9334	1.09261	0.50889	1.0905	0.137504	1	0.137504	1	1.63227	0.00145049	0.678072	0.32694	0	1	2.26303	0.133527	0	1	0	1	0.263034	0.831812	0.678072	0.32694	0.263034	0.831812	1.99107	0.050418	0.985663
AT3G45280	protein_coding	syntaxin of plants 72	syntaxin of plants 72 (SYP72)	syntaxin of plants 72 (SYP72); CONTAINS InterPro DOMAIN/s: Target SNARE coiled-coil domain (InterPro:IPR000727), Syntaxin/epimorphin, conserved site (InterPro:IPR006012); BEST Arabidopsis thaliana protein match is: syntaxin of plants 71 (TAIR:AT3G09740.1); Has 630 Blast hits to 628 proteins in 130 species: Archae - 2; Bacteria - 2; Metazoa - 232; Fungi - 58; Plants - 198; Viruses - 0; Other Eukar…	-0.294295	1.01253	5.85174	0.430272	0.297509	0.875344	5.92118	0.262533	-1.14124	-0.611241	5.54398	0.000585401	-0.576751	-0.342057	5.77209	0.0563244	1.81444	0.491836	0.302775	0.25599	-0.321928	0.701108	0.0931094	1	1.26303	0.00881129	0.678072	0.199591	0.125531	1	0.180572	0.86005	-0.222392	0.845019	0	1	1.12553	0.0409596	1.04731	0.0258961	0.0995357	1	0.628501	0.357822	0.183537
AT3G47030	protein_coding	F-box and associated interaction domains-containing protein	---	F-box and associated interaction domains-containing protein; CONTAINS InterPro DOMAIN/s: F-box domain, cyclin-like (InterPro:IPR001810), F-box domain, Skp2-like (InterPro:IPR022364), F-box associated domain, type 3 (InterPro:IPR013187), F-box associated interaction domain (InterPro:IPR017451); BEST Arabidopsis thaliana protein match is: F-box and associated interaction domains-containing protein …	-2.00932	0.0561472	7.14061	1.85413e-08	-0.310232	0.00971052	6.94406	0.167223	-1.14277	-0.497962	7.23484	1.61898e-10	-0.943699	-0.841776	7.34727	1.35859e-08	1.05858	1.07176	0.393481	0.0571486	2.58496	0.0817131	4.73335	1.49827e-07	1.07039	0.0713675	3.24031	0.000212928	0.125531	1	4.53294	0.0162464	1.63227	0.00166523	4.0163	0.00510864	1.29546	0.013853	3.39917	8.87708e-05	0.925999	0.136046	3.32099	0.0861504	0.225798
AT3G47160	protein_coding	RING/U-box superfamily protein	---	RING/U-box superfamily protein; FUNCTIONS IN: zinc ion binding; EXPRESSED IN: 23 plant structures; EXPRESSED DURING: 13 growth stages; CONTAINS InterPro DOMAIN/s: Zinc finger, RING-type, conserved site (InterPro:IPR017907), Zinc finger, RING-type (InterPro:IPR001841); BEST Arabidopsis thaliana protein match is: RING/U-box superfamily protein (TAIR:AT5G58787.1); Has 1132 Blast hits to 1132 protein…	-0.188976	0.48502	5.01423	0.482969	-0.966361	0.460619	4.6909	0.0537913	-1.60246	-1.862	4.4715	0.000888229	-0.658594	-0.697836	4.84669	0.111661	2.2614	2.83276	0.0749587	0.0289733	0.329064	0.571376	0.930802	0.100398	0.650992	0.0437982	1.10904	0.0111646	-0.13836	0.692359	1.80906	0.171283	0.110267	0.747471	-1.60724	0.0719595	-0.482435	0.367536	1.44162	0.00152556	-0.198715	0.566236	0.627933	0.662301	0.495766
AT3G50470	protein_coding	homolog of RPW8 3	Homolog of RPW8	homolog of RPW8 3 (HR3); CONTAINS InterPro DOMAIN/s: Powdery mildew resistance protein, RPW8 domain (InterPro:IPR008808); BEST Arabidopsis thaliana protein match is: homolog of RPW8 2 (TAIR:AT3G50460.1); Has 133 Blast hits to 132 proteins in 16 species: Archae - 0; Bacteria - 0; Metazoa - 2; Fungi - 2; Plants - 123; Viruses - 0; Other Eukaryotes - 6 (source: NCBI BLink).	-0.305374	0.329216	5.45339	0.442266	-0.579907	0.177533	5.21691	0.157374	-2.26741	-2.50413	4.61298	4.0429e-07	-1.17075	-0.996791	5.07007	0.00197807	24.5572	1.89183	0.0496326	0.0803305	0.705715	0.489573	0.911463	0.420549	1.16993	0.0172934	1.30812	0.0445252	-0.0415193	0.948976	-0.534336	0.907964	0.0970987	0.912515	-2.23266	0.117752	0.730813	0.291553	1.52057	0.0231025	-0.237692	0.651827	-1.39126	0.49149	0.75622
AT3G54340	protein_coding	K-box region and MADS-box transcription factor family protein	Floral homeotic gene encoding a MADS domain protein homologous to SRF transcription factors. Specifies petal and stamen identities. Associates with PISTILLATA.	APETALA 3 (AP3); CONTAINS InterPro DOMAIN/s: Transcription factor, MADS-box (InterPro:IPR002100), Transcription factor, K-box (InterPro:IPR002487); BEST Arabidopsis thaliana protein match is: AGAMOUS-like 71 (TAIR:AT5G51870.1); Has 6838 Blast hits to 6837 proteins in 855 species: Archae - 0; Bacteria - 0; Metazoa - 626; Fungi - 302; Plants - 5820; Viruses - 0; Other Eukaryotes - 90 (source: NCBI …	0.274373	0.464599	6.17787	0.259816	-0.0208217	0.284579	5.85113	0.498845	-0.599185	-1.41354	5.91821	0.0448584	-1.47916	-0.29753	5.43901	5.53645e-06	0.256724	1.14917	0.405005	0.665823	-0.115477	1	0.106915	1	1.79141	0.00169149	4.61697	7.70913e-10	0.378512	0.67764	7.37236	1.26177e-05	0.137504	1	0	1	2.1375	0.00253429	4.73835	1.6605e-09	0.378512	0.67764	7.68759	9.72782e-05	10.5293
AT3G60710	protein_coding	F-box family protein	---	F-box family protein; CONTAINS InterPro DOMAIN/s: FBD (InterPro:IPR013596), F-box domain, cyclin-like (InterPro:IPR001810), F-box domain, Skp2-like (InterPro:IPR022364), FBD-like (InterPro:IPR006566); BEST Arabidopsis thaliana protein match is: F-box/RNI-like/FBD-like domains-containing protein (TAIR:AT1G78840.1); Has 1477 Blast hits to 1302 proteins in 25 species: Archae - 0; Bacteria - 0; Metaz…	-0.233426	NaN	5.98996	0.450618	0.103628	NaN	5.91788	0.46249	-0.530155	NaN	5.95891	0.0717411	-1.25895	-1.38486	5.55693	6.38083e-05	NaN	NaN	NaN	0.0476586	0.452512	0.439875	2.16146	0.344292	1.2115	0.0449555	1.27563	0.10221	-0.0931094	1	-0.440573	0.48685	0.180572	0.86005	1.42626	0.201757	0.906891	0.0892834	1.14439	0.111648	0	1	-0.404414	0.547584	0.428195
AT4G00220	protein_coding	Lateral organ boundaries (LOB) domain family protein	Encodes a protein containing a LOB domain that is expressed in embryos, flower primordium and lateral floral organ boundaries. Overexpression is correlated with activation of STM and KNAT1 and down regulation of PIN1 and reduced auxin transport levels. Ectopic expression in plants results in premature termination of the shoot apical meristem and small, lobed leaves. A maternally expressed imprint…	JAGGED LATERAL ORGANS (JLO); CONTAINS InterPro DOMAIN/s: Lateral organ boundaries, LOB (InterPro:IPR004883); BEST Arabidopsis thaliana protein match is: LOB domain-containing protein 18 (TAIR:AT2G45420.1); Has 1807 Blast hits to 1807 proteins in 277 species: Archae - 0; Bacteria - 0; Metazoa - 736; Fungi - 347; Plants - 385; Viruses - 0; Other Eukaryotes - 339 (source: NCBI BLink).	-2.54179	NaN	5.37959	0.000154732	-0.476753	NaN	5.63163	0.176461	-1.72398	NaN	5.35219	6.84602e-07	-2.01972	-0.783962	5.14248	1.44512e-08	NaN	NaN	NaN	0.441077	0	1	1.23447	0.21482	1.12199	0.0286872	1.27009	0.0564671	-0.415037	0.49956	2.79518	0.582925	-0.371969	0.522397	0.632268	0.469788	0.485427	0.417192	1.61298	0.0615753	-0.0671142	1	2.28443	0.272089	1.00541
AT4G01430	protein_coding	nodulin MtN21 /EamA-like transporter family protein	nodulin MtN21-like transporter family protein	nodulin MtN21 /EamA-like transporter family protein; LOCATED IN: endomembrane system, membrane; EXPRESSED IN: 19 plant structures; EXPRESSED DURING: 6 growth stages; CONTAINS InterPro DOMAIN/s: Protein of unknown function DUF6, transmembrane (InterPro:IPR000620); BEST Arabidopsis thaliana protein match is: nodulin MtN21 /EamA-like transporter family protein (TAIR:AT1G01070.1); Has 2489 Blast hits…	-0.490629	0.332491	6.74036	0.230851	0.111344	-0.289019	6.54201	0.435218	-1.09747	-2.3266	6.48852	3.0326e-06	-0.918288	-0.582167	6.56143	3.49858e-05	5.27174	2.27901	0.35918	0.224311	0.356144	0.724645	0.941106	0.336586	0.85599	0.0752949	1.3505	0.0280705	-0.176878	0.782091	3.59455	0.0123232	0.82103	0.596774	1.25376	0.504479	2.98606	0.000404403	1.20163	0.0692303	-0.0489096	1	2.71111	0.076532	0.394247
AT4G05475	protein_coding	RNI-like superfamily protein	---	RNI-like superfamily protein; CONTAINS InterPro DOMAIN/s: F-box domain, cyclin-like (InterPro:IPR001810); BEST Arabidopsis thaliana protein match is: RNI-like superfamily protein (TAIR:AT4G05470.1).	0.237758	NaN	6.56427	0.262977	0.549787	NaN	6.44327	0.0212252	-0.383382	NaN	6.42053	0.123523	-1.40407	-0.896929	5.89093	3.90856e-07	NaN	NaN	NaN	0.220593	0.192645	0.855536	-0.222392	0.845019	0.514573	0.391528	5.35504	1.5527e-15	-0.137504	1	4.22055	0.0489561	0	1	-0.137504	1	0.241008	0.83882	5.52132	2.07942e-15	0	1	3.89031	0.0505294	0.989725
AT4G08290	protein_coding	nodulin MtN21 /EamA-like transporter family protein	nodulin MtN21-like transporter family protein	nodulin MtN21 /EamA-like transporter family protein; LOCATED IN: endomembrane system, membrane; EXPRESSED IN: 22 plant structures; EXPRESSED DURING: 13 growth stages; CONTAINS InterPro DOMAIN/s: Protein of unknown function DUF6, transmembrane (InterPro:IPR000620); BEST Arabidopsis thaliana protein match is: nodulin MtN21 /EamA-like transporter family protein (TAIR:AT2G39510.1); Has 3333 Blast hit…	0.835287	NaN	4.79815	0.0485603	0.0178075	NaN	4.6052	0.499537	-2.25705	NaN	3.48615	0.000860608	0.0314339	0.267505	4.49448	0.498664	NaN	NaN	NaN	0.784448	0.0929594	0.853931	1.34621	0.00402592	1.25762	2.44278e-06	1.65676	2.3464e-05	-0.500525	0.190827	-0.285777	0.830734	-0.413482	0.368589	-2.08549	0.0230273	1.45187	0.00783338	1.60088	0.000121658	-0.541276	0.153634	-2.31996	0.124916	1.58997
AT4G09960	protein_coding	K-box region and MADS-box transcription factor family protein	Encodes a MADS box transcription factor expressed in the carpel and ovules. Plays a maternal role in fertilization and seed development.	SEEDSTICK (STK); FUNCTIONS IN: protein binding, sequence-specific DNA binding transcription factor activity; INVOLVED IN: regulation of transcription, DNA-dependent, ovule development, carpel development; LOCATED IN: nucleus; EXPRESSED IN: 11 plant structures; EXPRESSED DURING: 4 anthesis, C globular stage, petal differentiation and expansion stage, E expanded cotyledon stage; CONTAINS InterPro D…	-0.900528	0.284455	6.25943	0.0774056	0.344123	-0.451697	6.13364	0.184181	-1.02112	-2.75397	6.15251	0.000132143	-1.5888	0.08656	5.83868	1.42569e-08	1.92971	7.53805	0.459266	1.11673	0	1	1.26303	0.0243065	2.20163	0.000106648	1.88753	0.000146262	0.137504	1	6.05745	0.00112077	0	1	0	1	1.67807	0.000940675	2.3505	0.00198186	0	1	5.71899	0.00160822	0
AT4G12500	protein_coding	Bifunctional inhibitor/lipid-transfer protein/seed storage 2S albumin superfamily protein	---	Bifunctional inhibitor/lipid-transfer protein/seed storage 2S albumin superfamily protein; FUNCTIONS IN: lipid binding; INVOLVED IN: lipid transport; EXPRESSED IN: hypocotyl, leaf; EXPRESSED DURING: LP.04 four leaves visible; CONTAINS InterPro DOMAIN/s: Bifunctional inhibitor/plant lipid transfer protein/seed storage (InterPro:IPR016140), Plant lipid transfer protein/seed storage/trypsin-alpha am…	-1.52945	1.71e-05	5.08051	0.0464168	0.0479284	-0.405278	5.44431	0.494029	-2.47487	-2.76126	4.44739	1.65022e-07	-2.34799	-0.711776	4.41299	3.46285e-07	1.00133	1.27538	0.0547166	0.535101	0.263034	0.831812	0.263034	0.831812	0.378512	0.67764	1.48543	0.00509765	0.463947	0.517567	7.82909	5.7164e-06	-0.237039	0.84417	1.38995	0.475782	-0.0506261	1	0.584963	0.424356	0.125531	0.875856	4.66035	0.0215111	17.8628
AT4G15380	protein_coding	cytochrome P450, family 705, subfamily A, polypeptide 4	member of CYP705A	cytochrome P450, family 705, subfamily A, polypeptide 4 (CYP705A4); FUNCTIONS IN: electron carrier activity, monooxygenase activity, iron ion binding, oxygen binding, heme binding; INVOLVED IN: oxidation reduction; LOCATED IN: endomembrane system; EXPRESSED IN: 11 plant structures; EXPRESSED DURING: LP.04 four leaves visible, 4 anthesis, LP.10 ten leaves visible, F mature embryo stage, petal diff…	0.235437	0.370497	6.16603	0.309986	0.4607	0.135579	6.09642	0.0873786	-1.62701	-2.0054	5.43158	1.52278e-06	0.300491	0.0385509	6.33665	0.208108	0.222162	0.543428	0.104228	0.768058	0.514573	0.391528	0	1	0.652077	0.242985	1.74723	0.0163651	0.0995357	1	5.21501	0.00609657	0.823122	0.132498	-0.347923	0.690038	0.36257	0.596615	1.58496	0.0131078	-0.115477	1	5.08726	0.00423432	0.230313
AT4G16008	protein_coding	---	---	unknown protein; FUNCTIONS IN: molecular_function unknown; INVOLVED IN: biological_process unknown; LOCATED IN: cellular_component unknown; Has 30201 Blast hits to 17322 proteins in 780 species: Archae - 12; Bacteria - 1396; Metazoa - 17338; Fungi - 3422; Plants - 5037; Viruses - 0; Other Eukaryotes - 2996 (source: NCBI BLink).	0.30127	1.09956	4.68818	0.377494	0.279967	0.584208	4.85584	0.380691	-2.54215	-2.72659	3.50374	0.000138452	-0.460766	-0.0868434	4.40917	0.290847	0.569057	0.351247	0.0350185	0.68533	0.208865	0.78412	0.00723157	1	0.712104	0.0684871	1.24602	0.0145673	0.36592	0.404827	-0.0367118	0.986232	0.261414	0.680765	0.456685	0.626273	0.932023	0.126068	1.19627	0.0291707	0.11211	0.80187	-0.849695	0.616329	0.111266
AT4G16730	protein_coding	terpene synthase 02	In the Col ecotype, no functional protein is encoded at this locus due to the presence of a two-base (AT) insertion 184 nucleotides downstream of the start codon leading to a frame shift and premature translational termination. However, in the Ws ecotype, a functional terpene synthase that localizes to the chloroplast is encoded at this locus. It can catalyze the synthesis of (E)-beta-ocimene and…	terpene synthase 02 (TPS02); INVOLVED IN: metabolic process; EXPRESSED IN: sepal, carpel, stamen; EXPRESSED DURING: 4 anthesis, petal differentiation and expansion stage; CONTAINS InterPro DOMAIN/s: Terpene synthase, metal-binding domain (InterPro:IPR005630), Terpenoid synthase (InterPro:IPR008949), Terpenoid cylases/protein prenyltransferase alpha-alpha toroid (InterPro:IPR008930), Terpene synth…	-0.709564	NaN	5.77739	0.218189	-0.34285	NaN	5.64449	0.290374	-1.2778	NaN	5.50735	0.00013047	-1.74473	-0.727798	5.21828	5.98905e-07	NaN	NaN	NaN	0.411625	0.378512	0.67764	0	1	2.03562	5.88844e-05	1.20163	0.035082	0.137504	1	0	1	0	1	0.137504	1	2.16993	0.002855	1.53605	0.00337785	0.115477	1	0.280577	0.818167	0.994744
AT4G18960	protein_coding	K-box region and MADS-box transcription factor family protein	Floral homeotic gene encoding a MADS domain transcription factor. Specifies floral meristem and carpel and stamen identity. Binds CArG box sequences. It is the only C function gene. It interacts genetically with the other homeotic genes to specify the floral organs.	AGAMOUS (AG); FUNCTIONS IN: DNA binding, sequence-specific DNA binding transcription factor activity; INVOLVED IN: stamen development, maintenance of floral organ identity, leaf development, carpel development; LOCATED IN: nucleus; EXPRESSED IN: 13 plant structures; EXPRESSED DURING: 6 growth stages; CONTAINS InterPro DOMAIN/s: Transcription factor, MADS-box (InterPro:IPR002100), Transcription fa…	-1.82457	NaN	6.20985	0.00030546	-0.14109	NaN	6.27445	0.433628	-2.56476	NaN	5.58905	2.13028e-16	-1.2085	-0.259774	5.90384	1.36651e-05	NaN	NaN	NaN	0.647033	-0.652077	0.242985	-0.137504	0.889729	6.40398	1.91829e-64	4.60666	9.35026e-13	0.321928	0.701108	4.47721	0.0156054	-0.241008	0.83882	0.662965	0.281042	6.89885	6.87481e-20	4.84891	2.41672e-13	0.106915	1	4.67516	0.00588931	0.461313
AT4G18990	protein_coding	xyloglucan endotransglucosylase/hydrolase 29	---	xyloglucan endotransglucosylase/hydrolase 29 (XTH29); FUNCTIONS IN: hydrolase activity, acting on glycosyl bonds, hydrolase activity, hydrolyzing O-glycosyl compounds, xyloglucan:xyloglucosyl transferase activity; INVOLVED IN: carbohydrate metabolic process, cellular glucan metabolic process; LOCATED IN: endomembrane system, apoplast, cell wall; EXPRESSED IN: 8 plant structures; EXPRESSED DURING:…	0.0728512	0.685568	5.36213	0.487061	0.101717	0.953736	5.36677	0.475007	-2.56147	-2.19174	4.27066	3.5619e-07	-0.779119	-0.641307	5.05697	0.0441357	0.805762	0.805727	0.0778178	0.0971587	0.584963	0.268187	0.321928	0.617719	0.459432	0.417692	1.45943	0.0378396	-0.584963	0.268187	1.42626	0.351499	0.31034	0.756457	-0.884523	0.0988718	0.736966	0.392679	0.754888	0.12629	-0.0588937	1	0.535391	0.461794	0.306053
AT4G20000	protein_coding	VQ motif-containing protein	---	VQ motif-containing protein; CONTAINS InterPro DOMAIN/s: VQ (InterPro:IPR008889); Has 92 Blast hits to 92 proteins in 13 species: Archae - 0; Bacteria - 0; Metazoa - 0; Fungi - 0; Plants - 92; Viruses - 0; Other Eukaryotes - 0 (source: NCBI BLink).	-1.99951	0.104828	3.92106	0.0810986	0.152781	-0.810572	4.70347	0.464778	-3.2706	-4.01848	3.03868	2.464e-05	-1.95819	-1.07423	3.54106	0.00231376	1.11183	1.46899	0.102632	0.291696	0.447459	0.557197	1.06413	0.0576127	1.66985	0.000535586	2.15528	0.00309592	0.0588937	1	3.07973	0.590437	-1.09954	0.0589071	0	1	0.369234	0.62425	3.12553	0.0135738	0.0931094	0.924799	1.63784	0.0589777	2.37971
AT4G22950	protein_coding	AGAMOUS-like 19	MADS-box protein AGL19	AGAMOUS-like 19 (AGL19); CONTAINS InterPro DOMAIN/s: Transcription factor, MADS-box (InterPro:IPR002100), Transcription factor, K-box (InterPro:IPR002487); BEST Arabidopsis thaliana protein match is: AGAMOUS-like 14 (TAIR:AT4G11880.1); Has 7291 Blast hits to 7288 proteins in 921 species: Archae - 2; Bacteria - 15; Metazoa - 646; Fungi - 323; Plants - 6182; Viruses - 0; Other Eukaryotes - 123 (sou…	-0.527833	0.203489	5.31041	0.358749	0.190499	-0.0977167	5.49999	0.410488	-2.04182	-2.84078	4.63539	4.87551e-06	-3.22983	-0.691615	3.95108	1.36066e-09	2.26876	3.04081	0.163701	0.647595	-1.3112	0.361866	-0.896164	0.688764	1.14336	0.0459637	0.503766	0.603532	-0.331206	0.660361	-0.284729	0.961369	-0.909802	0.588374	-0.641546	0.622758	1.48278	0.163398	0.237692	0.8339	-1.04731	0.0957376	-0.675088	0.742006	0.180892
AT4G24540	protein_coding	AGAMOUS-like 24	Encodes a MADS-box protein involved in flowering. Regulates the expression of SOC1 and is also upregulated by SOC1. Binds with IMK3 kinase domain. Phosphorylated by IMK3; likely to be a target for IMK3 kinase domain.	AGAMOUS-like 24 (AGL24); FUNCTIONS IN: sequence-specific DNA binding, protein homodimerization activity, protein heterodimerization activity, sequence-specific DNA binding transcription factor activity; INVOLVED IN: floral whorl development, maintenance of floral meristem identity, maintenance of inflorescence meristem identity, floral meristem determinacy, regulation of timing of transition from…	-0.209286	0.401439	6.03371	0.458721	0.41489	-0.0627734	6.10223	0.120808	-0.232491	-2.71548	6.13917	0.327517	-1.71845	-0.433959	5.3658	2.17024e-07	3.1456	1.34889	0.842842	0.597324	-0.743132	0.105266	-1.51295	0.00402169	0.250914	0.331391	0.639761	0.093177	-0.443607	0.326834	0.687272	0.591005	-1.08107	0.115688	-0.820676	0.400728	0.798234	0.183445	0.316237	0.441844	-0.708345	0.105232	0.680888	0.646573	0.185457
AT4G25850	protein_coding	OSBP(oxysterol binding protein)-related protein 4B	---	OSBP(oxysterol binding protein)-related protein 4B (ORP4B); FUNCTIONS IN: oxysterol binding; INVOLVED IN: steroid metabolic process; LOCATED IN: cellular_component unknown; CONTAINS InterPro DOMAIN/s: Oxysterol-binding protein (InterPro:IPR000648); BEST Arabidopsis thaliana protein match is: OSBP(oxysterol binding protein)-related protein 4A (TAIR:AT4G25860.1); Has 30201 Blast hits to 17322 prote…	-1.66068	-0.421459	4.29293	0.0986073	-1.22489	-0.415521	4.30848	0.0320176	-1.9289	-1.48645	3.96654	0.000771874	-1.71222	-0.301094	3.95807	0.00208138	0.595739	0.493996	0.129623	0.701594	0.791413	0.468209	2.06774	0.325064	2.48938	0.00044853	4.2214	6.23912e-11	0.304855	0.627103	3.98606	0.0340457	0.436099	0.429591	1.40439	0.248042	3.39635	0.000389529	4.97199	7.20498e-16	0.371969	0.522397	3.83924	0.0283462	0.288988
AT4G28840	protein_coding	---	---	unknown protein; FUNCTIONS IN: molecular_function unknown; INVOLVED IN: biological_process unknown; LOCATED IN: chloroplast; BEST Arabidopsis thaliana protein match is: unknown protein (TAIR:AT2G20080.1); Has 71 Blast hits to 69 proteins in 15 species: Archae - 0; Bacteria - 0; Metazoa - 2; Fungi - 0; Plants - 67; Viruses - 0; Other Eukaryotes - 2 (source: NCBI BLink).	-0.506311	0.0107804	6.05433	0.299779	0.256829	-0.732833	6.09543	0.290869	-0.209952	-1.82297	5.76969	0.382813	-0.849527	-0.317517	5.8974	0.00284927	1.04774	2.08788	0.79423	0.456643	0.206451	0.850554	0.387023	0.584665	0.758992	0.175465	1.50901	0.00480783	0.241008	0.83882	4.33848	0.0437492	0.241008	0.83882	0	1	0.447459	0.557197	1.29956	0.00660883	0	1	4.14307	0.0380398	0.0768863
AT4G34320	protein_coding	Protein of unknown function (DUF677)	---	Protein of unknown function (DUF677); FUNCTIONS IN: molecular_function unknown; INVOLVED IN: N-terminal protein myristoylation; LOCATED IN: cellular_component unknown; EXPRESSED IN: hypocotyl, sepal, flower, carpel, stamen; EXPRESSED DURING: 4 anthesis, petal differentiation and expansion stage; CONTAINS InterPro DOMAIN/s: Protein of unknown function DUF677 (InterPro:IPR007749); BEST Arabidopsis …	-1.33624	-0.17681	4.89468	0.101454	-0.446236	-1.17407	5.04638	0.272174	-0.577164	-2.38958	5.12916	0.136993	-1.54535	-0.500649	4.57458	0.00053385	0.7673	0.449751	0.611323	0.511106	-0.115477	1	1.38702	0.0443886	1.69188	0.00159316	1.69188	0.00686009	0.253757	0.698264	2.52838	0.549019	-0.862496	0.149613	-0.176878	0.871273	0.469485	0.583042	2.10692	0.0169209	1.07039	0.0439533	1.44263	0.131272	0.765409
AT4G36740	protein_coding	homeobox protein 40	Encodes a homeodomain leucine zipper class I (HD-Zip I) protein.	homeobox protein 40 (HB40); FUNCTIONS IN: DNA binding, sequence-specific DNA binding transcription factor activity; INVOLVED IN: response to auxin stimulus, regulation of transcription, DNA-dependent; LOCATED IN: nucleus; EXPRESSED IN: ovule, fruit, root, flower; CONTAINS InterPro DOMAIN/s: Homeobox, conserved site (InterPro:IPR017970), Homeobox (InterPro:IPR001356), Helix-turn-helix motif, lambd…	-1.83461	-0.581998	5.58203	0.00394499	-0.299651	-0.208714	5.72883	0.321982	-1.69645	-2.55522	5.39068	7.38269e-07	-1.59793	-1.03906	5.37963	1.40243e-06	0.518765	0.179589	0.20208	0.212097	0.758992	0.175465	1	0.0532519	1.46949	0.00154777	2.72583	0.02144	0.347923	0.690038	4.16993	0.0735148	0.115477	1	0.125531	1	5.07195	3.0904e-09	2.92892	0.0193041	-0.263034	0.831812	4.17734	0.0362059	0.734213
AT4G37780	protein_coding	myb domain protein 87	encoded by the Myb-like transcription factor MYB87, regulates axillary meristem formation, expressed throughout the plant. Member of the R2R3 factor gene family.	myb domain protein 87 (MYB87); CONTAINS InterPro DOMAIN/s: SANT, DNA-binding (InterPro:IPR001005), Myb, DNA-binding (InterPro:IPR014778), Homeodomain-like (InterPro:IPR009057), Myb transcription factor (InterPro:IPR015495), HTH transcriptional regulator, Myb-type, DNA-binding (InterPro:IPR017930), Homeodomain-related (InterPro:IPR012287); BEST Arabidopsis thaliana protein match is: myb domain pro…	-0.205001	0.467246	5.73435	0.467512	0.624987	0.987776	5.97855	0.025949	-1.63862	-1.34364	5.16726	1.09699e-05	-0.804948	-0.693362	5.51494	0.014234	2.54403	0.22467	0.0989767	0.0745743	-0.137504	1	0.347923	0.690038	0.447459	0.557197	1.06413	0.0576127	0.0931094	1	2.54057	0.368324	-0.710493	0.264931	-0.321928	0.701108	0.847997	0.0884296	1.71049	0.000391045	-0.0824622	1	2.41156	0.149231	0.677295
AT4G37940	protein_coding	AGAMOUS-like 21	encodes a MADS box protein, highly expressed in the root.	AGAMOUS-like 21 (AGL21); FUNCTIONS IN: sequence-specific DNA binding transcription factor activity; INVOLVED IN: regulation of transcription, DNA-dependent; LOCATED IN: nucleus; EXPRESSED IN: 9 plant structures; EXPRESSED DURING: L mature pollen stage, M germinated pollen stage, C globular stage, E expanded cotyledon stage; CONTAINS InterPro DOMAIN/s: Transcription factor, MADS-box (InterPro:IPR0…	-0.806315	0.647405	6.48483	0.0870158	-0.598029	0.17918	6.08958	0.052646	-2.6809	-3.33346	5.55332	1.97967e-17	-1.68971	-0.506875	5.99489	1.53542e-10	9.26467	1.86448	0.108537	0.538979	-0.137504	1	-0.137504	1	0.241008	0.83882	1.34792	0.00947531	0	1	4.50057	0.0469811	0	1	0	1	0.925999	0.136046	0.710493	0.264931	0	1	2.79217	0.171403	1.01476
AT5G03680	protein_coding	Duplicated homeodomain-like superfamily protein	Recessive mutations are defective in organ initiation and orientation in the second whorl. This gene encodes a trihelix transcription factor whose expression is limited to margins of floral and vegetative organs. Overexpression and double mutant analyses suggest that this gene is involved in limiting lateral growth of organs.	PETAL LOSS (PTL); CONTAINS InterPro DOMAIN/s: SANT, DNA-binding (InterPro:IPR001005), MYB-like (InterPro:IPR017877); BEST Arabidopsis thaliana protein match is: Homeodomain-like superfamily protein (TAIR:AT3G10000.1); Has 1269 Blast hits to 922 proteins in 144 species: Archae - 0; Bacteria - 109; Metazoa - 238; Fungi - 32; Plants - 703; Viruses - 29; Other Eukaryotes - 158 (source: NCBI BLink).	-0.0442976	0.395145	7.34278	0.49524	0.278704	-0.0455289	6.99939	0.151545	-0.495791	-1.61076	7.26119	0.00759168	-1.5937	-1.8913	6.72629	4.50454e-15	1.24542	1.37869	0.52979	0.0854446	-0.591626	0.454183	0.221442	0.788603	0.169186	0.684922	1.09332	0.0307644	-0.0213737	1	1.49111	0.298678	-0.192645	0.87936	-0.180572	0.926454	0.8314	0.349252	0.900227	0.104364	0.0588937	0.934364	0.79515	0.58815	0.510029
AT5G03840	protein_coding	PEBP (phosphatidylethanolamine-binding protein) family protein	Controls inflorescence meristem identity. Involved in the floral initiation process. Ortholog of the Antirrhinum gene CENTRORADIALIS (CEN). Involved in protein trafficking to the protein storage vacuole.	TERMINAL FLOWER 1 (TFL1); CONTAINS InterPro DOMAIN/s: Phosphatidylethanolamine-binding, conserved site (InterPro:IPR001858), Phosphatidylethanolamine-binding protein PEBP (InterPro:IPR008914); BEST Arabidopsis thaliana protein match is: centroradialis (TAIR:AT2G27550.1); Has 1807 Blast hits to 1807 proteins in 277 species: Archae - 0; Bacteria - 0; Metazoa - 736; Fungi - 347; Plants - 385; Viruse…	-0.296159	-0.0862418	5.96664	0.42407	0.129745	-0.267958	5.78078	0.447396	-0.717752	-2.68312	5.67447	0.0269132	-1.14684	-0.828945	5.60518	0.000228116	0.551832	2.91972	0.578242	0.161058	0.504473	0.741107	1.32862	0.475277	0.246161	0.780042	2.01668	0.0115752	-0.341037	0.607591	0.0331669	1	1.04439	0.140345	0.452512	0.526448	1.2115	0.147945	0.931287	0.417448	0.247928	0.735879	-0.890874	0.561171	0.348142
AT5G05060	protein_coding	Cystatin/monellin superfamily protein	---	Cystatin/monellin superfamily protein; FUNCTIONS IN: molecular_function unknown; INVOLVED IN: biological_process unknown; LOCATED IN: cellular_component unknown; EXPRESSED IN: male gametophyte, cultured cell, pollen tube; EXPRESSED DURING: L mature pollen stage, M germinated pollen stage; CONTAINS InterPro DOMAIN/s: Cystatin-related, plant (InterPro:IPR006525); BEST Arabidopsis thaliana protein m…	0.581237	0.469659	6.0264	0.0355004	0.219345	0.197787	5.7378	0.367316	-3.64518	-4.69144	4.15351	1.0548e-12	-1.40394	-1.16255	5.16444	0.000102043	0.105973	0.0514342	0.125533	0.0941266	-0.438005	0.303305	-0.82091	0.0852919	1.07762	4.29651e-06	1.05645	0.00415299	-0.101632	0.778663	1.55915	0.245045	-0.453537	0.255402	-1.07287	0.221284	0.726323	0.175931	0.862976	0.0274492	-0.109698	0.759504	0.909243	0.554327	0.0174603
AT5G10140	protein_coding	K-box region and MADS-box transcription factor family protein	MADS-box protein encoded by FLOWERING LOCUS C - transcription factor that functions as a repressor of floral transition and contributes to temperature compensation of the circadian clock. Expression is downregulated during cold treatment. Vernalization, FRI and the autonomous pathway all influence the state of FLC chromatin. Both maternal and paternal alleles are reset by vernalization, but their…	FLOWERING LOCUS C (FLC); CONTAINS InterPro DOMAIN/s: Transcription factor, MADS-box (InterPro:IPR002100), Transcription factor, K-box (InterPro:IPR002487); BEST Arabidopsis thaliana protein match is: K-box region and MADS-box transcription factor family protein (TAIR:AT1G77080.4); Has 1807 Blast hits to 1807 proteins in 277 species: Archae - 0; Bacteria - 0; Metazoa - 736; Fungi - 347; Plants - 3…	-0.072956	NaN	6.85993	0.490803	-0.171389	NaN	6.4227	0.396115	-2.46698	NaN	5.84503	5.39802e-18	-1.13391	-0.991171	6.46913	5.68897e-07	NaN	NaN	NaN	0.0672313	0.513801	0.355813	-0.35707	0.607394	1.74543	9.49335e-10	-0.015513	0.98081	-0.302399	0.438243	3.12641	0.0244405	0.265832	0.571794	-3.67365	0.000333586	0.186488	0.74041	-0.207044	0.700464	-0.183375	0.638874	2.94933	0.0689491	0.317246
AT5G15800	protein_coding	K-box region and MADS-box transcription factor family protein	Encodes a MADS box transcription factor involved flower and ovule development. Functionally redundant with SEP2 and SEP3.	SEPALLATA1 (SEP1); FUNCTIONS IN: DNA binding, sequence-specific DNA binding transcription factor activity; INVOLVED IN: flower development, ovule development; LOCATED IN: nucleus; EXPRESSED IN: 12 plant structures; EXPRESSED DURING: 6 growth stages; CONTAINS InterPro DOMAIN/s: Transcription factor, MADS-box (InterPro:IPR002100), Transcription factor, K-box (InterPro:IPR002487); BEST Arabidopsis t…	0.149907	0.359784	6.2606	0.40653	0.248998	0.0555011	6.09513	0.300519	-0.392236	-2.32677	6.28486	0.131955	-1.5617	-0.727168	5.67549	1.54653e-07	0.410164	0.631314	0.71201	0.364925	0.120294	0.914447	3.04629	0.0265983	0.334419	0.536867	5.87732	4.11687e-27	0	1	5.49742	0.000672877	0	1	3.52356	0.0723126	2.1375	0.00253429	6.00098	1.2221e-25	0.115477	1	5.22869	0.00222506	0.983646
AT5G20240	protein_coding	K-box region and MADS-box transcription factor family protein	Floral homeotic gene encoding a MADS domain transcription factor. Required for the specification of petal and stamen identities.	PISTILLATA (PI); FUNCTIONS IN: DNA binding, sequence-specific DNA binding transcription factor activity; INVOLVED IN: regulation of transcription, DNA-dependent; LOCATED IN: nucleus, cytoplasm; EXPRESSED IN: 20 plant structures; EXPRESSED DURING: 8 growth stages; CONTAINS InterPro DOMAIN/s: Transcription factor, MADS-box (InterPro:IPR002100), Transcription factor, K-box (InterPro:IPR002487); BEST…	-0.853487	0.116234	7.11652	0.024028	-0.319555	-0.866498	6.70164	0.187215	-0.784675	-3.15601	7.0987	4.25167e-05	-1.53316	-0.367709	6.73202	4.47557e-14	1.31889	0.461925	0.602063	0.613762	0.641546	0.504864	2.75702	0.0654329	1.91073	0.0213383	3.53605	5.22266e-07	0.765535	0.150687	7.23151	1.77424e-05	0.0614005	1	1.80735	0.34661	1.65535	0.146552	3.61824	9.89542e-07	0.798366	0.13897	7.06765	0.00031507	0.822964
AT5G22430	protein_coding	Pollen Ole e 1 allergen and extensin family protein	---	Pollen Ole e 1 allergen and extensin family protein; CONTAINS InterPro DOMAIN/s: Pollen Ole e 1 allergen/extensin (InterPro:IPR006041); BEST Arabidopsis thaliana protein match is: Pollen Ole e 1 allergen and extensin family protein (TAIR:AT2G27385.3); Has 30201 Blast hits to 17322 proteins in 780 species: Archae - 12; Bacteria - 1396; Metazoa - 17338; Fungi - 3422; Plants - 5037; Viruses - 0; Oth…	0.0530378	NaN	4.54237	0.496079	-0.0395824	NaN	4.68198	0.498145	-3.19571	NaN	3.16816	1.6079e-05	-1.10162	-0.558074	4.06653	0.0434491	NaN	NaN	NaN	0.327893	-0.347923	0.690038	0.893085	0.0806905	2.32193	0.00390316	4.8401	1.79589e-11	-0.137504	1	2.66838	0.633469	0	1	-0.137504	1	2.29546	0.0115423	4.49643	1.1264e-08	0	1	1.79515	0.204748	1.00578
AT5G24190	protein_coding	Lipase class 3-related protein	---	Lipase class 3-related protein; FUNCTIONS IN: triglyceride lipase activity; INVOLVED IN: lipid metabolic process; LOCATED IN: cellular_component unknown; CONTAINS InterPro DOMAIN/s: Lipase, class 3 (InterPro:IPR002921); BEST Arabidopsis thaliana protein match is: Lipase class 3-related protein (TAIR:AT5G24180.1); Has 1807 Blast hits to 1807 proteins in 277 species: Archae - 0; Bacteria - 0; Metaz…	0.377291	0.406276	6.42346	0.115242	0.389165	0.466514	6.19735	0.131592	-2.39214	-2.59913	5.24056	1.63271e-11	-0.0576951	-0.413497	6.3414	0.48405	0.0368968	0.0901841	0.0414874	0.758329	-0.263034	0.831812	-0.263034	0.831812	1.54432	0.00108854	0.321928	0.701108	0.137504	1	0.115477	1	0	1	0	1	1.1375	0.0501025	0	1	0	1	-0.119961	1	1.00766
AT5G28030	protein_coding	L-cysteine desulfhydrase 1	---	L-cysteine desulfhydrase 1 (DES1); FUNCTIONS IN: pyridoxal phosphate binding, cysteine synthase activity, catalytic activity; INVOLVED IN: cysteine biosynthetic process from serine, cysteine biosynthetic process, metabolic process; EXPRESSED IN: 11 plant structures; EXPRESSED DURING: LP.04 four leaves visible, 4 anthesis, LP.02 two leaves visible, petal differentiation and expansion stage, E expa…	1.64482	1.76792	4.01093	0.00263411	1.54868	1.98882	4.46313	0.000863869	-2.05461	-1.18254	2.40956	0.0411357	-0.0456893	0.301206	3.23545	0.498821	0.0360507	0.124352	0.269562	1.34708	-0.0642288	0.898229	1.03636	0.0274565	0.795547	0.00331001	0.582071	0.151264	0.0338336	0.945561	-3.57202	0.0263253	0.154446	0.798793	-0.0396642	0.969971	1.68873	0.00321758	0.814147	0.0562008	0.0202345	0.969203	-3.12778	0.0449185	2.3713
AT5G37300	protein_coding	O-acyltransferase (WSD1-like) family protein	Encodes a bifunctional enzyme, wax ester synthase (WS) and diacylglycerol acyltransferase (DGAT). In vitro assay indicated a ratio of 10.9 between its WS and DGAT activities. Both mutant and in vivo expression/analysis in yeast studies indicated a role in wax biosynthesis.	WSD1; CONTAINS InterPro DOMAIN/s: O-acyltransferase, WSD1, C-terminal (InterPro:IPR009721), O-acyltransferase, WSD1, N-terminal (InterPro:IPR004255); BEST Arabidopsis thaliana protein match is: O-acyltransferase (WSD1-like) family protein (TAIR:AT2G38995.2); Has 30201 Blast hits to 17322 proteins in 780 species: Archae - 12; Bacteria - 1396; Metazoa - 17338; Fungi - 3422; Plants - 5037; Viruses -…	-0.883644	0.410216	6.38641	0.0703229	-0.645008	0.124076	6.00877	0.0420421	-1.19747	-2.13881	6.18862	4.49755e-06	-1.28428	-0.357621	6.11663	5.31727e-07	2.74455	1.48205	0.282323	0.56507	-0.286881	0.857741	-0.230298	0.924607	1.40018	0.0130333	2.545	3.95101e-05	0.447459	0.557197	-0.345775	0.95388	0.440573	0.48685	0.447459	0.557197	3.47131	0.00525424	3.14073	2.76086e-07	-0.222392	0.845019	0.362084	0.85471	4.67241
AT5G37950	protein_coding	UDP-Glycosyltransferase superfamily protein	---	UDP-Glycosyltransferase superfamily protein; FUNCTIONS IN: transferase activity, transferring hexosyl groups; INVOLVED IN: metabolic process; CONTAINS InterPro DOMAIN/s: UDP-glucuronosyl/UDP-glucosyltransferase (InterPro:IPR002213); BEST Arabidopsis thaliana protein match is: UDP-Glycosyltransferase superfamily protein (TAIR:AT5G38010.1); Has 1807 Blast hits to 1807 proteins in 277 species: Archa…	0.345609	0.514135	6.37967	0.151407	0.172467	0.60567	6.07302	0.393106	-1.21988	-1.9192	5.78346	5.55121e-05	-0.0248526	-0.0800572	6.33632	0.497012	0.195564	0.55529	0.22292	0.536437	0.616671	0.255875	-0.447459	0.557197	0.552541	0.324009	1.09311	0.0218943	0.355095	0.677939	-0.447459	0.557197	0.475338	0.78413	-2.10434	0.0260558	-0.841302	0.354337	0.485427	0.405032	0.92785	0.133537	-0.304385	0.739755	0.129188
AT5G38010	protein_coding	UDP-Glycosyltransferase superfamily protein	---	UDP-Glycosyltransferase superfamily protein; FUNCTIONS IN: UDP-glycosyltransferase activity, transferase activity, transferring glycosyl groups; INVOLVED IN: metabolic process; LOCATED IN: cellular_component unknown; CONTAINS InterPro DOMAIN/s: UDP-glucuronosyl/UDP-glucosyltransferase (InterPro:IPR002213); BEST Arabidopsis thaliana protein match is: UDP-Glycosyltransferase superfamily protein (TA…	0.771558	1.06508	6.10667	0.00362132	0.792529	0.964212	6.01306	0.00382649	-1.49566	-2.11769	5.17227	6.3896e-05	0.41189	0.106042	6.05711	0.128737	0.159643	0.0976168	0.172241	0.588247	-0.331621	0.767443	-0.485427	0.737378	1.36257	0.00160084	0.676461	0.295643	0.060121	0.969301	1.24793	0.476068	-0.678072	0.556135	-0.647698	0.703042	0.871676	0.439313	-0.192645	0.826476	0.350497	0.593905	0.206084	0.91157	0.343805
AT5G40310	protein_coding	Exonuclease family protein	---	Exonuclease family protein; FUNCTIONS IN: zinc ion binding, exonuclease activity, nucleic acid binding; INVOLVED IN: biological_process unknown; LOCATED IN: intracellular; CONTAINS InterPro DOMAIN/s: Zinc finger, C2H2-like (InterPro:IPR015880), Exonuclease (InterPro:IPR006055), Polynucleotidyl transferase, ribonuclease H fold (InterPro:IPR012337), Zinc finger, C2H2-type (InterPro:IPR007087), Exon…	-0.968546	0.414478	5.37447	0.155407	-0.264503	-0.678785	5.42138	0.378988	-1.82642	-3.35124	4.91054	7.10651e-06	-2.87037	-0.650405	4.3092	1.20537e-09	2.50517	0.440123	0.294615	0.630891	-0.584963	0.424356	-0.321928	0.701108	0.415037	0.49956	0.900464	0.0659941	0	1	-0.447459	0.557197	0.137504	1	-0.137504	1	-0.137504	1	1.1375	0.0195211	0	1	-0.441889	0.582865	1.62185
AT5G41761	protein_coding	---	---	unknown protein; FUNCTIONS IN: molecular_function unknown; INVOLVED IN: biological_process unknown; LOCATED IN: cellular_component unknown; BEST Arabidopsis thaliana protein match is: unknown protein (TAIR:AT3G55570.1); Has 30201 Blast hits to 17322 proteins in 780 species: Archae - 12; Bacteria - 1396; Metazoa - 17338; Fungi - 3422; Plants - 5037; Viruses - 0; Other Eukaryotes - 2996 (source: NC…	-1.48516	-0.260549	5.89337	0.00975147	-1.06407	-0.616488	5.56409	0.00353615	-0.785964	-2.25356	6.049	0.00532385	-1.18118	-0.890205	5.81733	3.92209e-05	0.702302	0.266647	0.483156	0.140608	1.57586	0.141006	0.594008	0.777462	1.49125	0.0136712	0.986325	0.313178	-0.516678	0.285698	2.5057	0.172551	0.735694	0.259309	0.133483	0.895843	0.798918	0.213479	1.14244	0.241943	-0.626876	0.196489	1.33402	0.459767	0.36315
AT5G43200	protein_coding	Zinc finger, C3HC4 type (RING finger) family protein	---	Zinc finger, C3HC4 type (RING finger) family protein; FUNCTIONS IN: zinc ion binding; EXPRESSED IN: sperm cell; CONTAINS InterPro DOMAIN/s: Zinc finger, RING-type (InterPro:IPR001841), Zinc finger, C3HC4 RING-type (InterPro:IPR018957); BEST Arabidopsis thaliana protein match is: Zinc finger, C3HC4 type (RING finger) family protein (TAIR:AT3G28620.1); Has 1807 Blast hits to 1807 proteins in 277 sp…	-1.57996	-0.815184	5.13475	0.0359053	-0.0780086	0.875856	5.43704	0.487964	-1.97915	-1.47963	4.75157	3.9599e-06	-1.55604	-2.14951	4.87742	9.60136e-05	0.31957	1.19256	0.144503	0.160242	-0.125531	1	1.96963	0.068599	0.807355	0.162756	0.938599	0.0895311	-0.295456	0.579966	0.222392	0.845019	-1.18442	0.0288167	-0.667425	0.306677	-0.295456	0.661008	1.73697	0.00243245	-0.556393	0.279956	0.0175429	1	0.809579
AT5G46260	protein_coding	disease resistance protein (TIR-NBS-LRR class) family	---	disease resistance protein (TIR-NBS-LRR class) family; FUNCTIONS IN: transmembrane receptor activity, nucleoside-triphosphatase activity, nucleotide binding, ATP binding; INVOLVED IN: signal transduction, defense response, apoptosis, innate immune response; LOCATED IN: intrinsic to membrane; CONTAINS InterPro DOMAIN/s: ATPase, AAA+ type, core (InterPro:IPR003593), NB-ARC (InterPro:IPR002182), Tol…	-0.645327	NaN	5.40425	0.294425	-0.772094	NaN	5.15991	0.0697407	-1.81315	NaN	4.86667	1.16178e-05	-0.770107	-0.748976	5.30709	0.0297898	NaN	NaN	NaN	0.013929	0.923649	0.287378	1.43351	0.115511	1.22664	0.00718756	1.27045	0.0414749	-0.272526	0.62291	1.33673	0.453376	-0.594744	0.520548	0.783508	0.436659	1.15141	0.0952081	1.30698	0.0477275	-0.481533	0.365962	0.0509556	0.983768	4.5886
AT5G46350	protein_coding	WRKY DNA-binding protein 8	member of WRKY Transcription Factor; Group II-c	WRKY DNA-binding protein 8 (WRKY8); CONTAINS InterPro DOMAIN/s: DNA-binding WRKY (InterPro:IPR003657), Transcription factor, WRKY group IIc (InterPro:IPR017396); BEST Arabidopsis thaliana protein match is: WRKY DNA-binding protein 28 (TAIR:AT4G18170.1); Has 1807 Blast hits to 1807 proteins in 277 species: Archae - 0; Bacteria - 0; Metazoa - 736; Fungi - 347; Plants - 385; Viruses - 0; Other Eukar…	-0.952199	NaN	6.36543	0.0529747	-0.098161	NaN	6.24569	0.467328	-1.1479	NaN	6.20867	9.94159e-06	-1.03267	-0.656495	6.2385	3.14625e-05	NaN	NaN	NaN	0.222963	-0.313158	0.825901	-0.0537713	0.983078	1.02615	0.0473653	1.21988	0.0692847	0.459432	0.544536	0.242361	0.941099	-0.802061	0.637747	0.192645	0.924516	1.59352	0.047887	1.53119	0.0228758	0.584963	0.304516	0.0893025	0.96778	0.439179
AT5G48550	protein_coding	F-box associated ubiquitination effector family protein	---	F-box associated ubiquitination effector family protein; CONTAINS InterPro DOMAIN/s: F-box associated interaction domain (InterPro:IPR017451); Has 1807 Blast hits to 1807 proteins in 277 species: Archae - 0; Bacteria - 0; Metazoa - 736; Fungi - 347; Plants - 385; Viruses - 0; Other Eukaryotes - 339 (source: NCBI BLink).	0.32191	0.48435	5.97813	0.228147	-0.0714384	0.317358	5.65877	0.488226	-1.35555	-1.96587	5.33446	0.000132196	-1.14647	-0.966536	5.37652	0.000707421	0.200976	1.56824	0.183864	0.0852343	0.222392	0.845019	0.222392	0.845019	-0.263034	0.831812	1	0.0652454	0.241008	0.83882	0	1	0.347923	0.690038	-0.137504	1	0.862496	0.149613	1.05889	0.047031	0.125531	1	-0.119961	1	0.219339
AT5G50790	protein_coding	Nodulin MtN3 family protein	Encodes a member of the SWEET sucrose efflux transporter family proteins.	Nodulin MtN3 family protein; FUNCTIONS IN: molecular_function unknown; INVOLVED IN: biological_process unknown; LOCATED IN: endomembrane system, integral to membrane, membrane; EXPRESSED IN: 13 plant structures; EXPRESSED DURING: 6 growth stages; CONTAINS InterPro DOMAIN/s: MtN3/saliva-related transmembrane protein, conserved region (InterPro:IPR018169), RAG1-activating protein 1 homologue (Inter…	-0.673144	0.230684	6.58351	0.135598	-0.144536	-0.342135	6.33826	0.427685	-1.03917	-2.55335	6.40701	1.89891e-05	-1.54175	-0.00922971	6.13582	9.346e-10	2.05201	0.407697	0.421717	0.989374	-0.234465	0.742829	-0.621488	0.296206	3.94486	1.6205e-13	5.0045	1.62255e-15	0.180572	0.86005	3.29278	0.197125	-0.0931094	1	0.552541	0.324009	5.10992	1.17488e-10	4.67525	2.45228e-11	0.321928	0.617719	2.72804	0.162624	0.434173
AT5G51870	protein_coding	AGAMOUS-like 71	Encodes a MADS-box transcription factor involved in floral transition.	AGAMOUS-like 71 (AGL71); FUNCTIONS IN: sequence-specific DNA binding transcription factor activity; INVOLVED IN: regulation of transcription, DNA-dependent; LOCATED IN: nucleus; EXPRESSED IN: embryo, leaf whorl, flower; EXPRESSED DURING: petal differentiation and expansion stage, E expanded cotyledon stage, D bilateral stage; CONTAINS InterPro DOMAIN/s: Transcription factor, MADS-box (InterPro:IP…	-1.01935	0.3615	6.45907	0.0321216	0.0203698	-0.601108	6.383	0.497925	-1.26852	-3.35656	6.25944	5.63708e-07	-1.68579	-0.640738	6.02501	1.07328e-10	2.10544	1.07385	0.451657	0.449576	-0.125531	1	-0.263034	0.831812	0.662965	0.281042	2.32193	0.0119059	0	1	4.40372	0.0468007	0	1	0	1	0.485427	0.541256	1.54432	0.00120785	0	1	3.80604	0.0557342	1.01619
AT5G56250	protein_coding	hapless 8	---	HAPLESS 8 (HAP8); LOCATED IN: chloroplast; EXPRESSED IN: 22 plant structures; EXPRESSED DURING: 13 growth stages; BEST Arabidopsis thaliana protein match is: unknown protein (TAIR:AT5G56240.1); Has 1807 Blast hits to 1807 proteins in 277 species: Archae - 0; Bacteria - 0; Metazoa - 736; Fungi - 347; Plants - 385; Viruses - 0; Other Eukaryotes - 339 (source: NCBI BLink).	1.4673	NaN	5.37116	1.11317e-05	0.583322	NaN	5.08363	0.125045	-2.4086	NaN	3.92203	2.7293e-05	0.304871	-0.436296	4.89433	0.358736	NaN	NaN	NaN	5.72659	-0.837447	0.0730965	-0.680721	0.17083	1.11514	4.575e-06	0.517218	0.179017	0.121866	0.751647	2.33685	0.0979613	-1.12399	0.0371067	-0.598902	0.495926	1.40721	0.0102572	0.613599	0.131299	0.150942	0.695756	1.66593	0.298136	0.146237
AT5G56370	protein_coding	F-box/RNI-like/FBD-like domains-containing protein	---	F-box/RNI-like/FBD-like domains-containing protein; CONTAINS InterPro DOMAIN/s: FBD (InterPro:IPR013596), F-box domain, cyclin-like (InterPro:IPR001810), F-box domain, Skp2-like (InterPro:IPR022364), FBD-like (InterPro:IPR006566), Leucine-rich repeat 2 (InterPro:IPR013101); BEST Arabidopsis thaliana protein match is: F-box/RNI-like/FBD-like domains-containing protein (TAIR:AT5G56420.2); Has 1807 …	0.0171839	0.441641	6.94627	0.497818	0.707501	-0.153609	6.60692	0.00142466	-1.788	-3.81635	5.85492	5.76263e-10	-0.662432	-1.08403	6.7658	0.00161403	0.921081	1.54906	0.362055	0.241678	-0.446064	0.73315	-0.287802	0.864694	2.25598	2.97853e-08	0.863264	0.203616	0.517058	0.298394	2.80735	0.0679494	-1.16729	0.288623	-1.39855	0.344086	1.60554	0.0170426	0.654865	0.388569	0.538593	0.280366	2.56576	0.0939925	0.447591
AT5G59305	protein_coding	---	---	unknown protein; FUNCTIONS IN: molecular_function unknown; INVOLVED IN: biological_process unknown; LOCATED IN: endomembrane system; EXPRESSED IN: 8 plant structures; EXPRESSED DURING: F mature embryo stage, petal differentiation and expansion stage, E expanded cotyledon stage, D bilateral stage; Has 30201 Blast hits to 17322 proteins in 780 species: Archae - 12; Bacteria - 1396; Metazoa - 17338;…	0.295851	NaN	6.10537	0.242447	0.326699	NaN	5.96023	0.225076	-1.52893	NaN	5.38924	9.32714e-06	-1.05658	-1.32498	5.56507	0.000873575	NaN	NaN	NaN	0.112792	0	1	0.440573	0.48685	0.716207	0.187742	1.51457	0.0120914	-0.137504	1	-0.222392	0.845019	-0.137504	1	0.710493	0.264931	1.24101	0.0200739	1.23704	0.00853496	-0.137504	1	0.505644	0.416895	1.01476
AT5G60910	protein_coding	AGAMOUS-like 8	MADS box gene negatively regulated by APETALA1	AGAMOUS-like 8 (AGL8); FUNCTIONS IN: sequence-specific DNA binding transcription factor activity; INVOLVED IN: positive regulation of flower development, maintenance of inflorescence meristem identity, fruit development; LOCATED IN: nucleus; EXPRESSED IN: 19 plant structures; EXPRESSED DURING: 8 growth stages; CONTAINS InterPro DOMAIN/s: Transcription factor, MADS-box (InterPro:IPR002100), Transc…	-0.451727	0.150156	6.98735	0.229783	-0.0654704	-1.3245	6.63826	0.480653	-0.178115	-2.92492	7.16418	0.301659	-1.58085	-0.298332	6.47308	1.27136e-12	2.00915	0.907101	0.885771	0.683214	0.424885	0.736831	0.655665	0.65633	-0.666263	0.413085	2.8017	8.0241e-07	0.125531	0.903492	1.36476	0.493461	0.893085	0.548936	0	1	1.25481	0.233887	2.22803	0.000611865	-0.222392	0.749395	1.00853	0.574876	0.354705
AT5G62165	protein_coding	AGAMOUS-like 42	Encodes a MADS box transcription factor. Expressed in quiescent center. Involved in floral transition.	AGAMOUS-like 42 (AGL42); FUNCTIONS IN: sequence-specific DNA binding transcription factor activity; INVOLVED IN: regulation of transcription, DNA-dependent; LOCATED IN: nucleus; EXPRESSED IN: 17 plant structures; EXPRESSED DURING: 8 growth stages; CONTAINS InterPro DOMAIN/s: Transcription factor, MADS-box (InterPro:IPR002100), Transcription factor, K-box (InterPro:IPR002487); BEST Arabidopsis tha…	-0.610583	0.448506	6.38631	0.196006	0.137253	-0.793735	6.30824	0.417924	-0.81698	-3.27761	6.30422	0.00142869	-1.18315	-0.35544	6.09719	4.98826e-06	6.61612	1.42248	0.60124	0.538668	-1.10692	0.0275332	-0.63743	0.345188	1.28011	0.11641	3.09351	2.76999e-05	0.106915	1	4.19265	0.0197636	-0.378512	0.67764	0.29956	0.711071	2.10692	0.0290648	2.29068	0.0265277	0	1	3.55004	0.0460988	0.491028
AT5G63090	protein_coding	Lateral organ boundaries (LOB) domain family protein	Involved in lateral organ development	LATERAL ORGAN BOUNDARIES (LOB); CONTAINS InterPro DOMAIN/s: Lateral organ boundaries, LOB (InterPro:IPR004883); BEST Arabidopsis thaliana protein match is: LOB domain-containing protein 25 (TAIR:AT3G27650.1); Has 986 Blast hits to 981 proteins in 25 species: Archae - 0; Bacteria - 0; Metazoa - 0; Fungi - 0; Plants - 986; Viruses - 0; Other Eukaryotes - 0 (source: NCBI BLink).	-1.61377	0.0416975	6.0147	0.00318372	-0.60517	-1.30231	5.88221	0.0679067	-2.3109	-4.58464	5.467	1.80714e-12	-3.00682	-0.791956	5.06166	5.41985e-17	1.05439	0.365861	0.329838	0.583353	-0.140598	0.882113	0.819084	0.351466	0.156119	0.749851	1.20611	0.0347755	-0.426265	0.581064	1.71307	0.277682	0.08092	0.973632	0.551015	0.77981	1	0.382435	1.05559	0.0885463	-0.490986	0.442562	1.31757	0.385306	3.84058
AT5G66870	protein_coding	ASYMMETRIC LEAVES 2-like 1	Encodes LOB domain protein whose overexpression results in KNOX gene repression. Overexpression also results in plants with hyponastic leaves, downward pointing flowers and reduced apical dominance. May be involved in the transcriptional regulation of the homeobox gene BP (brevipedicellus) during lateral organ differentiation. Acts together with AS2 in proximal-distal symmetry determination.	ASYMMETRIC LEAVES 2-like 1 (ASL1); CONTAINS InterPro DOMAIN/s: Lateral organ boundaries, LOB (InterPro:IPR004883), Asymmetric leaves, AS2/LOB (InterPro:IPR017414); BEST Arabidopsis thaliana protein match is: LOB domain-containing protein 10 (TAIR:AT2G23660.2); Has 1807 Blast hits to 1807 proteins in 277 species: Archae - 0; Bacteria - 0; Metazoa - 736; Fungi - 347; Plants - 385; Viruses - 0; Othe…	-1.25848	-0.153177	6.12033	0.018284	0.146595	-0.521422	6.23373	0.411725	-0.65701	-2.52075	6.2787	0.0120946	-1.90841	-0.693101	5.62808	1.9057e-10	0.784094	1.79176	0.586864	0.467515	0.206451	0.850554	1.15754	0.0350478	0.106915	1	1.38702	0.00393462	-0.378512	0.67764	5.77327	0.00129869	-0.378512	0.67764	0.621488	0.296206	-0.115477	1	1.15754	0.0195205	-0.241008	0.83882	4.93449	0.00727301	3.43973
[truncated: 5 more columns]

## Sheet: S5B_164_targets
Table S5B. 164 target genes whose expression and H3K27me3 are controled by RING1 and BMI1.					ChIP-seq
name	gene_model_type	short_description	Curator_summary	Computational_description	atring1a,b_mval	atring1a,b_rep2_mval	atring1a,b_aval	atring1a,b_pval	atbmi1a,b_mval	atbmi1a,b_rep2_mval	atbmi1a,b_aval	atbmi1a,b_pval	clf-29_mval	clf-29_rep2_mval	clf-29_aval	clf-29_pval	tfl2-2_mval	lhp1-6_mval	tfl2-2_aval	tfl2-2_pval	atring1a,b_robust_index	atbmi1a,b_robust_index	clf_robust_index	tfl2-2_robust_index
AT1G01670	protein_coding	RING/U-box superfamily protein	---	RING/U-box superfamily protein; FUNCTIONS IN: ubiquitin-protein ligase activity; INVOLVED IN: protein ubiquitination; LOCATED IN: ubiquitin ligase complex; EXPRESSED IN: 12 plant structures; EXPRESSED DURING: 7 growth stages; CONTAINS InterPro DOMAIN/s: U box domain (InterPro:IPR003613); BEST Arabidopsis thaliana protein match is: RING/U-box superfamily protein (TAIR:AT3G61390.2); Has 3857 Blast …	-6.93701	-4.20767	3.50592	2.54916e-08	-2.16056	-3.20364	4.30318	9.7981e-05	-1.13546	-2.50089	4.87201	0.00754458	-0.458798	-0.109711	5.12956	0.206338	0.244945	0.194524	0.375703	0.616206
AT1G02190	protein_coding	Fatty acid hydroxylase superfamily	---	Fatty acid hydroxylase superfamily; FUNCTIONS IN: oxidoreductase activity, iron ion binding, catalytic activity; INVOLVED IN: oxidation reduction, fatty acid biosynthetic process; LOCATED IN: endoplasmic reticulum; EXPRESSED IN: 12 plant structures; EXPRESSED DURING: 6 growth stages; CONTAINS InterPro DOMAIN/s: Fatty acid hydroxylase (InterPro:IPR006694), Uncharacterised protein, Wax2 C-terminal …	-1.63401	-0.840573	7.09203	8.87318e-06	-1.32157	-0.513679	6.39207	6.44367e-07	0.112655	-0.40004	7.70033	0.364149	-0.289824	0.0742295	7.52841	0.0776291	0.320893	0.440689	1.7965	1.70442
AT1G02770	protein_coding	Protein of unknown function (DUF626)	---	Protein of unknown function (DUF626); CONTAINS InterPro DOMAIN/s: Protein of unknown function DUF626, Arabidopsis thaliana (InterPro:IPR006462); BEST Arabidopsis thaliana protein match is: Protein of unknown function (DUF626) (TAIR:AT1G19060.1); Has 209 Blast hits to 208 proteins in 2 species: Archae - 0; Bacteria - 0; Metazoa - 0; Fungi - 0; Plants - 209; Viruses - 0; Other Eukaryotes - 0 (sourc…	-4.2166	-1.984	4.62446	9.10304e-07	-2.79316	-2.44727	4.35953	1.69725e-07	0.528399	-0.0262215	6.07135	0.0524279	0.34462	0.490334	5.93595	0.208782	0.360179	0.0660294	1.10005	0.1741
AT1G03106	protein_coding	---	---	unknown protein; Has 35333 Blast hits to 34131 proteins in 2444 species: Archae - 798; Bacteria - 22429; Metazoa - 974; Fungi - 991; Plants - 531; Viruses - 0; Other Eukaryotes - 9610 (source: NCBI BLink).	-0.373762	-1.29204	4.7946	0.445049	-2.52325	-2.95594	3.87602	8.5229e-05	1.19846	-0.194111	5.67034	7.61785e-05	1.11103	1.01655	5.55393	0.000471017	0.551916	0.0789978	1.38378	0.0443687
AT1G05510	protein_coding	Protein of unknown function (DUF1264)	Protein is tyrosine-phosphorylated and its phosphorylation state is modulated in response to ABA in Arabidopsis thaliana seeds.	FUNCTIONS IN: molecular_function unknown; INVOLVED IN: response to abscisic acid stimulus; LOCATED IN: cellular_component unknown; EXPRESSED IN: seed; EXPRESSED DURING: seedling growth, seed development stages; CONTAINS InterPro DOMAIN/s: Protein of unknown function DUF1264 (InterPro:IPR010686); BEST Arabidopsis thaliana protein match is: Protein of unknown function (DUF1264) (TAIR:AT2G31985.1); …	-0.324821	-0.0236045	4.63184	0.462228	-2.65812	-1.38976	3.68363	0.000108548	0.616896	1.28073	5.20722	0.0923787	0.197341	0.307292	4.91791	0.434069	0.869499	0.313494	0.349456	0.217023
AT1G07090	protein_coding	Protein of unknown function (DUF640)	---	LIGHT SENSITIVE HYPOCOTYLS 6 (LSH6); CONTAINS InterPro DOMAIN/s: Protein of unknown function DUF640 (InterPro:IPR006936); BEST Arabidopsis thaliana protein match is: Protein of unknown function (DUF640) (TAIR:AT5G58500.1); Has 311 Blast hits to 311 proteins in 18 species: Archae - 0; Bacteria - 0; Metazoa - 14; Fungi - 0; Plants - 297; Viruses - 0; Other Eukaryotes - 0 (source: NCBI BLink).	0.193795	-1.14987	4.53491	0.450354	-0.651307	-0.861176	4.35442	0.224216	1.5626	1.06085	5.40921	1.90651e-06	1.48461	0.858747	5.27995	1.6896e-05	1.40835	0.138941	0.191112	0.266851
AT1G09790	protein_coding	COBRA-like protein 6 precursor	---	COBRA-like protein 6 precursor (COBL6); CONTAINS InterPro DOMAIN/s: Glycosyl-phosphatidyl inositol-anchored, plant (InterPro:IPR006918), COBRA-like (InterPro:IPR017391); BEST Arabidopsis thaliana protein match is: COBRA-like protein 1 precursor (TAIR:AT3G02210.1); Has 376 Blast hits to 369 proteins in 30 species: Archae - 0; Bacteria - 0; Metazoa - 0; Fungi - 0; Plants - 376; Viruses - 0; Other E…	-2.08758	-0.554758	4.93417	0.00914185	-2.06915	-1.1494	4.50764	6.052e-05	-0.688528	-1.01017	5.2995	0.062876	-1.30458	-0.375015	4.92772	0.000989308	0.58054	0.285942	0.189567	0.554106
AT1G09960	protein_coding	sucrose transporter 4	low affinity (10mM) sucrose transporter in sieve elements (phloem)	sucrose transporter 4 (SUT4); FUNCTIONS IN: sucrose transmembrane transporter activity, carbohydrate transmembrane transporter activity, sugar:hydrogen symporter activity, sucrose:hydrogen symporter activity; INVOLVED IN: sucrose transport, transmembrane transport; LOCATED IN: plasma membrane, vacuole, membrane; EXPRESSED IN: 24 plant structures; EXPRESSED DURING: 13 growth stages; CONTAINS Inter…	-3.14881	-1.84095	4.32755	0.00125833	-2.23704	-2.03629	4.17415	0.000115564	0.596787	0.988135	5.59278	0.0634348	0.406545	0.380692	5.43382	0.211978	0.262214	0.0469994	0.246608	0.032756
AT1G11370	protein_coding	Pectin lyase-like superfamily protein	---	Pectin lyase-like superfamily protein; FUNCTIONS IN: pectinesterase activity; INVOLVED IN: cell wall modification; LOCATED IN: endomembrane system, cell wall, plant-type cell wall; EXPRESSED IN: flower; CONTAINS InterPro DOMAIN/s: Pectinesterase, active site (InterPro:IPR018040), Pectin lyase fold/virulence factor (InterPro:IPR011050), Pectinesterase, catalytic (InterPro:IPR000070), Pectin lyase …	-1.45433	-0.783791	6.17139	0.0051389	-1.54712	-0.817747	5.55802	1.47809e-05	0.199205	-0.711216	6.79268	0.294763	-0.4818	-0.0890933	6.44379	0.0441421	0.299866	0.308682	1.7851	0.6903
AT1G12070	protein_coding	Immunoglobulin E-set superfamily protein	---	Immunoglobulin E-set superfamily protein; FUNCTIONS IN: Rho GDP-dissociation inhibitor activity; INVOLVED IN: biological_process unknown; LOCATED IN: cytoplasm; EXPRESSED IN: 10 plant structures; EXPRESSED DURING: L mature pollen stage, M germinated pollen stage, 4 anthesis, C globular stage, petal differentiation and expansion stage; CONTAINS InterPro DOMAIN/s: Immunoglobulin E-set (InterPro:IPR…	-1.17953	-0.663806	5.83306	0.0461966	-1.837	-1.67293	5.12099	9.5354e-06	0.1955	-1.15705	6.38996	0.340228	-0.172858	0.0429513	6.18151	0.385337	0.280083	0.0467724	1.40957	1.68724
AT1G12160	protein_coding	Flavin-binding monooxygenase family protein	---	Flavin-binding monooxygenase family protein; FUNCTIONS IN: NADP or NADPH binding, monooxygenase activity, FAD binding, flavin-containing monooxygenase activity; INVOLVED IN: oxidation reduction; LOCATED IN: cellular_component unknown; EXPRESSED IN: 15 plant structures; EXPRESSED DURING: 6 growth stages; CONTAINS InterPro DOMAIN/s: Flavin-containing monooxygenase FMO (InterPro:IPR000960), Flavin-c…	-2.2466	-1.46741	5.64287	0.00025652	-0.718286	0.165831	5.66996	0.0441141	-0.410931	-0.32531	6.17007	0.129577	-0.41826	-0.170153	6.13722	0.113931	0.209909	1.60615	0.116612	0.423093
AT1G12200	protein_coding	Flavin-binding monooxygenase family protein	Putative flavin monooxygenase.	Flavin-binding monooxygenase family protein; FUNCTIONS IN: NADP or NADPH binding, monooxygenase activity, FAD binding, flavin-containing monooxygenase activity; INVOLVED IN: oxidation reduction; LOCATED IN: cellular_component unknown; EXPRESSED IN: 22 plant structures; EXPRESSED DURING: 13 growth stages; CONTAINS InterPro DOMAIN/s: Flavin-containing monooxygenase FMO (InterPro:IPR000960), Flavin-…	-1.15547	-0.957668	5.79467	0.054007	-1.40495	-1.92967	5.27668	0.00042294	0.365779	-0.405029	6.43138	0.124915	0.474901	0.504476	6.45993	0.0460585	0.0936933	0.157451	20.6929	0.0301359
AT1G15840	protein_coding	---	---	unknown protein; Has 111484 Blast hits to 29940 proteins in 1985 species: Archae - 153; Bacteria - 40635; Metazoa - 31564; Fungi - 6444; Plants - 10232; Viruses - 1710; Other Eukaryotes - 20746 (source: NCBI BLink).	0.0881958	-0.847466	4.97692	0.485503	-2.54467	-1.94056	3.90072	6.30376e-05	0.845675	1.27186	5.53805	0.00923388	1.17196	0.28286	5.63025	0.000140895	1.23557	0.134749	0.201076	0.610303
AT1G17190	protein_coding	glutathione S-transferase tau 26	Encodes glutathione transferase belonging to the tau class of GSTs. Naming convention according to Wagner et al. (2002).	glutathione S-transferase tau 26 (GSTU26); CONTAINS InterPro DOMAIN/s: Thioredoxin fold (InterPro:IPR012335), Glutathione S-transferase, C-terminal (InterPro:IPR004046), Glutathione S-transferase, C-terminal-like (InterPro:IPR010987), Glutathione S-transferase/chloride channel, C-terminal (InterPro:IPR017933), Glutathione S-transferase, N-terminal (InterPro:IPR004045), Thioredoxin-like fold (Inte…	-1.51756	-1.13583	4.9317	0.060573	-2.51555	-1.67444	4.20147	1.01381e-05	-1.07592	-1.1123	4.97047	0.00887579	-0.604895	-0.391758	5.12912	0.107396	0.143972	0.20084	0.0166387	0.214283
AT1G18100	protein_coding	PEBP (phosphatidylethanolamine-binding protein) family protein	Encodes a member of the FT and TFL1 family of phosphatidylethanolamine-binding proteins. It is expressed in seeds and up-regulated in response to ABA. Loss of function mutants show decreased rate of germination in the presence of ABA. ABA dependent regulation is mediated by both ABI3 and ABI5. ABI5 promotes MFT expression, primarily in the radicle-hypocotyl transition zone and ABI3 suppresses it …	E12A11; CONTAINS InterPro DOMAIN/s: Phosphatidylethanolamine-binding, conserved site (InterPro:IPR001858), Phosphatidylethanolamine-binding protein PEBP (InterPro:IPR008914); BEST Arabidopsis thaliana protein match is: PEBP (phosphatidylethanolamine-binding protein) family protein (TAIR:AT5G03840.1); Has 2417 Blast hits to 2417 proteins in 371 species: Archae - 0; Bacteria - 118; Metazoa - 639; F…	-1.87493	-0.421313	5.66651	0.00234484	-1.50758	-1.21898	5.27104	0.000149377	0.138879	0.133029	6.36885	0.412876	-0.810209	-0.0229321	5.87031	0.00496215	0.633594	0.105924	0.0213589	0.947224
AT1G19320	protein_coding	Pathogenesis-related thaumatin superfamily protein	---	Pathogenesis-related thaumatin superfamily protein; FUNCTIONS IN: molecular_function unknown; INVOLVED IN: response to other organism; LOCATED IN: endomembrane system; CONTAINS InterPro DOMAIN/s: Thaumatin, pathogenesis-related (InterPro:IPR001938); BEST Arabidopsis thaliana protein match is: thaumatin-like protein 3 (TAIR:AT1G75030.1); Has 1611 Blast hits to 1588 proteins in 180 species: Archae …	-0.102595	-0.569288	4.22221	0.497059	-2.62791	-0.832397	3.34272	0.000745779	0.260863	1.59885	4.57107	0.411711	0.852705	0.066946	4.7693	0.0461844	0.696678	0.519188	0.718685	0.852556
AT1G19460	protein_coding	Galactose oxidase/kelch repeat superfamily protein	---	Galactose oxidase/kelch repeat superfamily protein; CONTAINS InterPro DOMAIN/s: Galactose oxidase/kelch, beta-propeller (InterPro:IPR011043), Kelch repeat type 1 (InterPro:IPR006652), Kelch related (InterPro:IPR013089), Kelch-type beta propeller (InterPro:IPR015915); BEST Arabidopsis thaliana protein match is: Galactose oxidase/kelch repeat superfamily protein (TAIR:AT1G19470.1); Has 1605 Blast h…	-0.943651	-0.157039	5.29383	0.175151	-2.79134	-1.94885	4.24698	5.28564e-07	0.586756	0.77815	5.99646	0.0356749	0.379412	0.187461	5.84515	0.185049	0.715954	0.177808	0.14002	0.337424
AT1G20070	protein_coding	---	---	unknown protein; FUNCTIONS IN: molecular_function unknown; INVOLVED IN: biological_process unknown; LOCATED IN: chloroplast; EXPRESSED IN: 20 plant structures; EXPRESSED DURING: 11 growth stages; Has 26 Blast hits to 26 proteins in 9 species: Archae - 0; Bacteria - 0; Metazoa - 0; Fungi - 2; Plants - 24; Viruses - 0; Other Eukaryotes - 0 (source: NCBI BLink).	-2.14148	-0.971276	5.72244	0.00034711	-1.94972	-1.34004	5.17043	1.56744e-06	0.537938	0.406041	6.68909	0.0138468	0.568124	0.350004	6.68497	0.00925912	0.37618	0.185439	0.139428	0.237053
AT1G24070	protein_coding	cellulose synthase-like A10	encodes a gene similar to cellulose synthase	cellulose synthase-like A10 (CSLA10); FUNCTIONS IN: cellulose synthase activity, transferase activity, transferring glycosyl groups; LOCATED IN: endomembrane system; EXPRESSED IN: 22 plant structures; EXPRESSED DURING: 13 growth stages; CONTAINS InterPro DOMAIN/s: Glycosyl transferase, family 2 (InterPro:IPR001173); BEST Arabidopsis thaliana protein match is: Nucleotide-diphospho-sugar transferas…	-1.43329	-0.633185	5.63596	0.0232635	-1.63326	-1.3395	5.10859	0.000100423	0.0545908	0.192528	6.18788	0.487121	0.120135	-0.137637	6.19116	0.440514	0.387559	0.0988852	0.553701	16.6289
AT1G24735	protein_coding	S-adenosyl-L-methionine-dependent methyltransferases superfamily protein	---	S-adenosyl-L-methionine-dependent methyltransferases superfamily protein; FUNCTIONS IN: O-methyltransferase activity; LOCATED IN: cytosol; EXPRESSED IN: stem, leaf apex, root, flower; EXPRESSED DURING: petal differentiation and expansion stage; CONTAINS InterPro DOMAIN/s: O-methyltransferase, family 3 (InterPro:IPR002935); BEST Arabidopsis thaliana protein match is: caffeoyl-CoA 3-O-methyltransfe…	-1.36603	-0.907959	5.04867	0.0782507	-2.09283	-0.564804	4.4471	7.17927e-05	0.00967204	-0.175077	5.57047	0.499733	-0.137659	-0.435571	5.44372	0.452842	0.201617	0.57539	1.13062	0.521529
AT1G27461	protein_coding	---	---	unknown protein; Has 30201 Blast hits to 17322 proteins in 780 species: Archae - 12; Bacteria - 1396; Metazoa - 17338; Fungi - 3422; Plants - 5037; Viruses - 0; Other Eukaryotes - 2996 (source: NCBI BLink).	-0.739458	-0.195011	4.88903	0.30738	-2.20158	-1.10224	4.1586	0.000164256	0.380878	1.3739	5.44458	0.234105	0.582492	0.0789317	5.47996	0.081101	0.583876	0.332949	0.565252	0.759033
AT1G30730	protein_coding	FAD-binding Berberine family protein	---	FAD-binding Berberine family protein; FUNCTIONS IN: electron carrier activity, oxidoreductase activity, FAD binding, catalytic activity; LOCATED IN: endomembrane system; CONTAINS InterPro DOMAIN/s: FAD-binding, type 2 (InterPro:IPR016166), Berberine/berberine-like (InterPro:IPR012951), FAD linked oxidase, N-terminal (InterPro:IPR006094); BEST Arabidopsis thaliana protein match is: FAD-binding Ber…	-0.535677	-0.726509	5.90422	0.29844	-2.08343	-0.938033	4.94454	2.10269e-06	0.0114065	0.215619	6.20947	0.499422	0.63054	0.312801	6.49125	0.00680957	0.151431	0.379337	0.891658	0.33611
AT1G30920	protein_coding	F-box family protein	---	F-box family protein; CONTAINS InterPro DOMAIN/s: F-box domain, cyclin-like (InterPro:IPR001810), F-box domain, Skp2-like (InterPro:IPR022364), F-box associated domain, type 3 (InterPro:IPR013187), F-box associated interaction domain (InterPro:IPR017451); BEST Arabidopsis thaliana protein match is: F-box and associated interaction domains-containing protein (TAIR:AT5G42430.1); Has 1576 Blast hits…	-3.26979	-1.62124	5.08888	8.85771e-06	-1.304	-1.5316	5.18604	0.0016347	-1.74423	-3.66241	5.23539	1.45654e-06	-0.926186	-0.792715	5.57793	0.00364087	0.337193	0.0803202	0.354915	0.0777392
AT1G32560	protein_coding	Late embryogenesis abundant protein, group 1 protein	Encodes LEA4-1, a member of the Late Embryogenesis Abundant (LEA) proteins which typically accumulate in response to low water availability conditions imposed during development or by the environment.	Late embryogenesis abundant protein, group 1 protein; FUNCTIONS IN: molecular_function unknown; INVOLVED IN: embryo development, embryo development ending in seed dormancy; LOCATED IN: cellular_component unknown; EXPRESSED IN: stem; CONTAINS InterPro DOMAIN/s: Late embryogenesis abundant protein, group 1 (InterPro:IPR005513); BEST Arabidopsis thaliana protein match is: Late embryogenesis abundant…	0.0697803	-0.749143	4.62041	0.492859	-2.24323	-0.9725	3.76851	0.000868456	0.832301	2.12227	5.18932	0.0240077	1.19969	0.77661	5.28851	0.000580028	1.20899	0.395407	0.436305	0.213858
AT1G47540	protein_coding	Scorpion toxin-like knottin superfamily protein	---	Scorpion toxin-like knottin superfamily protein; FUNCTIONS IN: ion channel inhibitor activity; INVOLVED IN: defense response; LOCATED IN: endomembrane system, extracellular region; CONTAINS InterPro DOMAIN/s: Scorpion long chain toxin (InterPro:IPR002061), Knottin (InterPro:IPR003614); BEST Arabidopsis thaliana protein match is: trypsin inhibitor protein 2 (TAIR:AT2G43520.1); Has 146 Blast hits t…	-1.19978	-0.698535	4.98902	0.126706	-1.82833	-0.609123	4.48604	0.000487955	-0.0332648	0.453824	5.44996	0.497321	0.409713	-0.0376736	5.61377	0.186283	0.264325	0.500608	1.15271	1.19609
AT1G48130	protein_coding	1-cysteine peroxiredoxin 1	encodes a protein similar to the 1-cysteine (1-Cys) peroxiredoxin family of antioxidants. Expression is limited to seed (aleurone and embryo) and is not induced by ABA or drought.	1-cysteine peroxiredoxin 1 (PER1); FUNCTIONS IN: thioredoxin peroxidase activity, antioxidant activity; INVOLVED IN: maintenance of seed dormancy, response to desiccation; LOCATED IN: cellular_component unknown; EXPRESSED IN: embryo, aleurone layer, seed; EXPRESSED DURING: seed development stages; CONTAINS InterPro DOMAIN/s: Peroxiredoxin, C-terminal (InterPro:IPR019479), Thioredoxin fold (InterP…	-0.731894	-0.586279	6.25616	0.146222	-1.85679	-1.0159	5.34924	1.12275e-06	0.320863	-0.0100582	6.75912	0.130994	0.360633	0.61913	6.76688	0.0912315	0.110635	0.292922	1.05792	0.263299
AT1G49330	protein_coding	hydroxyproline-rich glycoprotein family protein	---	hydroxyproline-rich glycoprotein family protein; BEST Arabidopsis thaliana protein match is: unknown protein (TAIR:AT2G16190.1); Has 882 Blast hits to 731 proteins in 140 species: Archae - 0; Bacteria - 49; Metazoa - 218; Fungi - 71; Plants - 381; Viruses - 66; Other Eukaryotes - 97 (source: NCBI BLink).	-1.02984	-0.544737	7.37053	0.00257138	-3.00625	-2.50007	5.75021	1.02381e-20	0.365739	0.152145	7.95239	0.00934616	0.275951	0.339931	7.94179	0.0527565	0.308475	0.0919607	0.41085	0.103547
AT1G60570	protein_coding	Galactose oxidase/kelch repeat superfamily protein	---	Galactose oxidase/kelch repeat superfamily protein; FUNCTIONS IN: molecular_function unknown; INVOLVED IN: biological_process unknown; LOCATED IN: cellular_component unknown; EXPRESSED IN: flower, cultured cell; EXPRESSED DURING: petal differentiation and expansion stage; CONTAINS InterPro DOMAIN/s: F-box domain, cyclin-like (InterPro:IPR001810), Galactose oxidase/kelch, beta-propeller (InterPro:…	-1.7545	-1.08689	6.59757	6.46922e-05	-3.07903	-2.57922	5.26773	8.03122e-16	0.523281	0.123148	7.44834	0.0016004	0.332597	0.422316	7.36419	0.0560075	0.235126	0.0883634	0.617081	0.118532
AT1G63070	protein_coding	pentatricopeptide (PPR) repeat-containing protein	---	pentatricopeptide (PPR) repeat-containing protein; CONTAINS InterPro DOMAIN/s: Pentatricopeptide repeat (InterPro:IPR002885); BEST Arabidopsis thaliana protein match is: Pentatricopeptide repeat (PPR) superfamily protein (TAIR:AT1G62910.1); Has 62253 Blast hits to 15158 proteins in 309 species: Archae - 5; Bacteria - 59; Metazoa - 938; Fungi - 1110; Plants - 57810; Viruses - 0; Other Eukaryotes -…	-0.151817	-0.765612	4.61998	0.491563	-2.48952	-1.88399	3.71562	0.000261426	0.00718998	-0.027217	4.84808	0.499911	0.76259	0.108705	5.14411	0.042284	0.6705	0.138519	1.90863	0.748757
AT1G67760	protein_coding	TCP-1/cpn60 chaperonin family protein	---	TCP-1/cpn60 chaperonin family protein; FUNCTIONS IN: unfolded protein binding, ATP binding; INVOLVED IN: response to salt stress; LOCATED IN: cellular_component unknown; EXPRESSED IN: 14 plant structures; EXPRESSED DURING: 8 growth stages; CONTAINS InterPro DOMAIN/s: Chaperonin Cpn60/TCP-1 (InterPro:IPR002423), T-complex protein 1, epsilon subunit (InterPro:IPR012718); BEST Arabidopsis thaliana p…	-2.28044	-0.758467	6.01792	2.0084e-05	-0.32004	-0.285985	6.13661	0.256872	-0.00113993	-1.37679	6.74478	0.499992	-0.892946	-0.712704	6.29254	0.000274268	0.501159	0.0563801	0.999797	0.112395
AT1G70260	protein_coding	nodulin MtN21 /EamA-like transporter family protein	nodulin MtN21-like transporter family protein	nodulin MtN21 /EamA-like transporter family protein; FUNCTIONS IN: molecular_function unknown; LOCATED IN: endomembrane system, membrane; CONTAINS InterPro DOMAIN/s: Protein of unknown function DUF6, transmembrane (InterPro:IPR000620); BEST Arabidopsis thaliana protein match is: Nodulin MtN21 /EamA-like transporter family protein (TAIR:AT1G60050.1); Has 1237 Blast hits to 1229 proteins in 44 spec…	-1.09668	-0.26592	6.39369	0.0239989	-1.34558	-1.47939	5.74759	6.20642e-05	0.381486	-0.588198	7.01469	0.0521551	-0.154634	0.353669	6.74343	0.367555	0.610583	0.0473977	4.73682	2.52843
AT1G70690	protein_coding	Receptor-like protein kinase-related family protein	Encodes a plasmodesmal protein that may be involved in the intercellular movement of molecules through the plasmodesmata. The protein has two DUF26 domains and a single transmembrane domain.	HOPW1-1-INDUCED GENE1 (HWI1); CONTAINS InterPro DOMAIN/s: Protein of unknown function DUF26 (InterPro:IPR002902); BEST Arabidopsis thaliana protein match is: plasmodesmata-located protein 6 (TAIR:AT2G01660.1); Has 1576 Blast hits to 1438 proteins in 26 species: Archae - 0; Bacteria - 0; Metazoa - 0; Fungi - 0; Plants - 1576; Viruses - 0; Other Eukaryotes - 0 (source: NCBI BLink).	0.365023	-0.267549	4.87069	0.313055	-2.57505	-1.78347	3.70114	0.000166384	1.10976	0.970898	5.42916	0.000851379	0.999843	0.420293	5.29371	0.00449836	6.35917	0.1817	0.066674	0.407521
AT1G71890	protein_coding	Major facilitator superfamily protein	Encodes a sucrose transporter that is expressed in the endosperm. Mutants have delayed accumulation of fatty acids and embryo maturation.	SUC5; FUNCTIONS IN: carbohydrate transmembrane transporter activity, sugar:hydrogen symporter activity, sucrose:hydrogen symporter activity; INVOLVED IN: seed development; LOCATED IN: plasma membrane, membrane; EXPRESSED IN: 8 plant structures; EXPRESSED DURING: 4 anthesis, C globular stage, petal differentiation and expansion stage; CONTAINS InterPro DOMAIN/s: Sucrose/H+ symporter, plant (InterP…	-1.15353	-0.921474	5.62339	0.069748	-2.08735	-1.68309	4.84661	4.535e-06	0.560679	0.600852	6.35966	0.0225062	0.486345	0.0669269	6.28977	0.0541545	0.111941	0.107275	0.0345264	0.755338
AT1G72100	protein_coding	late embryogenesis abundant domain-containing protein / LEA domain-containing protein	---	late embryogenesis abundant domain-containing protein / LEA domain-containing protein; INVOLVED IN: embryo development ending in seed dormancy; LOCATED IN: endomembrane system; EXPRESSED IN: sperm cell; CONTAINS InterPro DOMAIN/s: Late embryogenesis abundant protein, group 4 (InterPro:IPR004238); BEST Arabidopsis thaliana protein match is: Late embryogenesis abundant protein (LEA) family protein …	-1.2454	-1.43765	5.57581	0.0542233	-2.34753	-1.33248	4.71376	7.50518e-07	0.604215	0.822541	6.35719	0.0137312	0.38144	0.373235	6.21212	0.136863	0.0717095	0.275977	0.152808	0.0108432
AT1G75160	protein_coding	Protein of unknown function (DUF620)	---	Protein of unknown function (DUF620); CONTAINS InterPro DOMAIN/s: Protein of unknown function DUF620 (InterPro:IPR006873); BEST Arabidopsis thaliana protein match is: Protein of unknown function (DUF620) (TAIR:AT5G66740.1); Has 216 Blast hits to 215 proteins in 18 species: Archae - 0; Bacteria - 0; Metazoa - 0; Fungi - 0; Plants - 216; Viruses - 0; Other Eukaryotes - 0 (source: NCBI BLink).	-1.75356	-0.17446	5.57407	0.00614287	-2.09814	-0.453241	4.91853	2.20622e-06	-0.648586	-0.14375	5.86666	0.0327429	-0.504361	-0.328798	5.89751	0.0808986	0.819878	0.645215	0.63876	0.211226
AT1G75450	protein_coding	cytokinin oxidase 5	This gene used to be called AtCKX6. It encodes a protein whose sequence is similar to cytokinin oxidase/dehydrogenase, which catalyzes the degradation of cytokinins.	cytokinin oxidase 5 (CKX5); CONTAINS InterPro DOMAIN/s: Cytokinin dehydrogenase 1, FAD/cytokinin binding domain (InterPro:IPR015345), FAD-binding, type 2 (InterPro:IPR016166), Oxygen oxidoreductase covalent FAD-binding site (InterPro:IPR006093), FAD-linked oxidase-like, C-terminal (InterPro:IPR016164), FAD linked oxidase, N-terminal (InterPro:IPR006094); BEST Arabidopsis thaliana protein match is…	0.0962396	-0.494032	6.26201	0.459082	-1.29301	-0.664939	5.42502	0.000653007	0.18836	0.307196	6.47104	0.342598	0.259043	0.226241	6.48546	0.242843	1.49137	0.321108	0.238839	0.0673168
AT1G76610	protein_coding	Protein of unknown function, DUF617	---	Protein of unknown function, DUF617; CONTAINS InterPro DOMAIN/s: Protein of unknown function DUF617, plant (InterPro:IPR006460); BEST Arabidopsis thaliana protein match is: Protein of unknown function, DUF617 (TAIR:AT1G21050.1); Has 256 Blast hits to 256 proteins in 14 species: Archae - 0; Bacteria - 0; Metazoa - 0; Fungi - 0; Plants - 256; Viruses - 0; Other Eukaryotes - 0 (source: NCBI BLink).	0.211585	-0.289563	5.42054	0.397145	-1.97636	-0.948725	4.44075	0.000194255	0.904416	1.36748	5.94356	0.00118192	1.0359	0.825659	5.95327	0.000169765	6.59595	0.351558	0.203645	0.112816
AT1G77655	protein_coding	---	---	unknown protein; Has 3 Blast hits to 3 proteins in 1 species: Archae - 0; Bacteria - 0; Metazoa - 0; Fungi - 0; Plants - 3; Viruses - 0; Other Eukaryotes - 0 (source: NCBI BLink).	-1.71638	-0.802859	6.53447	0.000137161	-1.52691	-1.16801	5.89319	1.36036e-06	-0.00764395	-1.03707	7.1115	0.499552	-0.783286	-0.414641	6.73188	0.000198092	0.362907	0.133276	0.987256	0.30825
AT1G77790	protein_coding	Glycosyl hydrolase superfamily protein	---	Glycosyl hydrolase superfamily protein; FUNCTIONS IN: cation binding, hydrolase activity, hydrolyzing O-glycosyl compounds, catalytic activity; INVOLVED IN: carbohydrate metabolic process; LOCATED IN: endomembrane system; EXPRESSED IN: sperm cell, root; CONTAINS InterPro DOMAIN/s: Glycoside hydrolase, catalytic core (InterPro:IPR017853), Glycoside hydrolase, family 17 (InterPro:IPR000490), Glycos…	-1.27429	NaN	4.96296	0.109265	-2.17325	NaN	4.32911	7.57221e-05	-0.442881	NaN	5.24571	0.2188	0.305184	-0.0396977	5.5539	0.295618	NaN	NaN	NaN	1.28934
AT1G78450	protein_coding	SOUL heme-binding family protein	---	SOUL heme-binding family protein; FUNCTIONS IN: binding; INVOLVED IN: biological_process unknown; LOCATED IN: endomembrane system; EXPRESSED IN: 13 plant structures; EXPRESSED DURING: 9 growth stages; CONTAINS InterPro DOMAIN/s: SOUL haem-binding protein (InterPro:IPR006917); BEST Arabidopsis thaliana protein match is: SOUL heme-binding family protein (TAIR:AT1G17100.1); Has 640 Blast hits to 629…	0.174979	-0.801763	5.69779	0.413115	-2.83209	-1.99286	4.29045	2.275e-07	0.729387	0.0551785	6.14711	0.00539608	0.396335	0.588668	5.9361	0.157496	1.56333	0.174007	0.857155	0.194866
AT1G78460	protein_coding	SOUL heme-binding family protein	---	SOUL heme-binding family protein; FUNCTIONS IN: binding; INVOLVED IN: biological_process unknown; LOCATED IN: endomembrane system; EXPRESSED IN: 21 plant structures; EXPRESSED DURING: 13 growth stages; CONTAINS InterPro DOMAIN/s: SOUL haem-binding protein (InterPro:IPR006917); BEST Arabidopsis thaliana protein match is: SOUL heme-binding family protein (TAIR:AT1G17100.1); Has 1017 Blast hits to 9…	0.235136	-0.760878	5.51829	0.368794	-1.6675	-1.36468	4.64168	0.000813858	0.602831	-0.163518	5.87744	0.038416	0.607394	0.165061	5.82705	0.040403	1.90172	0.099933	1.73652	0.571153
AT1G79360	protein_coding	organic cation/carnitine transporter 2	---	organic cation/carnitine transporter 2 (2-Oct); FUNCTIONS IN: carbohydrate transmembrane transporter activity, sugar:hydrogen symporter activity; INVOLVED IN: transport, ion transport, transmembrane transport; LOCATED IN: integral to membrane, membrane; EXPRESSED IN: 16 plant structures; EXPRESSED DURING: 8 growth stages; CONTAINS InterPro DOMAIN/s: Major facilitator superfamily (InterPro:IPR0208…	-1.90226	-1.59667	5.21825	0.0087491	-1.67136	-2.49147	4.42533	0.00193953	0.878432	0.373106	6.30388	0.000329941	0.653333	0.211422	6.1501	0.0131108	0.0873866	0.197102	0.40312	0.509845
AT1G79760	protein_coding	downstream target of AGL15-4	Identified as target of the AGL15 binding motif CArG.	downstream target of AGL15-4 (DTA4); Has 56 Blast hits to 56 proteins in 9 species: Archae - 0; Bacteria - 0; Metazoa - 0; Fungi - 0; Plants - 56; Viruses - 0; Other Eukaryotes - 0 (source: NCBI BLink).	-1.67349	-1.29865	6.15603	0.00124247	-2.77608	-2.36494	5.04902	2.48065e-11	0.431892	0.683671	6.94786	0.0314553	0.355169	0.572745	6.90265	0.0815922	0.126203	0.080004	0.225293	0.233974
AT1G80580	protein_coding	Integrase-type DNA-binding superfamily protein	encodes a member of the ERF (ethylene response factor) subfamily B-1 of ERF/AP2 transcription factor family. The protein contains one AP2 domain. There are 15 members in this subfamily including ATERF-3, ATERF-4, ATERF-7, and leafy petiole.	Integrase-type DNA-binding superfamily protein; CONTAINS InterPro DOMAIN/s: DNA-binding, integrase-type (InterPro:IPR016177), Pathogenesis-related transcriptional factor/ERF, DNA-binding (InterPro:IPR001471); BEST Arabidopsis thaliana protein match is: Integrase-type DNA-binding superfamily protein (TAIR:AT5G18560.1); Has 5731 Blast hits to 5495 proteins in 249 species: Archae - 0; Bacteria - 0; …	-1.01106	-0.448619	6.32944	0.0423544	-1.30168	-0.356012	5.70163	0.000143996	-0.164144	0.12945	6.66067	0.369405	-0.0128587	-0.229396	6.72662	0.498949	0.385847	0.571162	8.98004	0.901282
AT1G80990	protein_coding	XH domain-containing protein	---	XH domain-containing protein; CONTAINS InterPro DOMAIN/s: Domain of unknown function XH (InterPro:IPR005379); BEST Arabidopsis thaliana protein match is: XH domain-containing protein (TAIR:AT1G80970.1); Has 77 Blast hits to 77 proteins in 28 species: Archae - 2; Bacteria - 19; Metazoa - 11; Fungi - 0; Plants - 43; Viruses - 0; Other Eukaryotes - 2 (source: NCBI BLink).	-3.36239	-0.612827	4.54605	0.000177596	-1.37107	-0.710501	4.76097	0.00449006	-0.974624	-0.292014	5.09359	0.0136295	-0.469656	-1.47017	5.27411	0.179358	0.692024	0.317648	0.539767	0.516308
AT2G01810	protein_coding	RING/FYVE/PHD zinc finger superfamily protein	---	RING/FYVE/PHD zinc finger superfamily protein; FUNCTIONS IN: DNA binding, zinc ion binding; INVOLVED IN: regulation of transcription, DNA-dependent; LOCATED IN: cellular_component unknown; EXPRESSED IN: sperm cell, male gametophyte, flower, pollen tube; EXPRESSED DURING: M germinated pollen stage, 4 anthesis, petal differentiation and expansion stage; CONTAINS InterPro DOMAIN/s: Zinc finger, PHD-…	-2.14543	-0.715245	6.27182	1.14701e-05	-2.03388	-0.633575	5.55253	7.78843e-09	0.249847	-0.150472	7.08706	0.1804	-0.26863	-0.151537	6.8301	0.186495	0.500297	0.525353	3.94886	0.280016
AT2G13550	protein_coding	---	---	unknown protein; Has 23 Blast hits to 20 proteins in 10 species: Archae - 0; Bacteria - 0; Metazoa - 10; Fungi - 0; Plants - 4; Viruses - 0; Other Eukaryotes - 9 (source: NCBI BLink).	-1.90363	-1.67165	4.10434	0.0769116	-2.6732	-1.40428	3.57591	0.00018202	0.161279	0.00198576	4.84862	0.456958	0.375895	-0.146793	4.87122	0.304263	0.0649213	0.311353	0.963867	2.26173
AT2G15400	protein_coding	DNA-directed RNA polymerase family protein	Non-catalytic subunit of Nuclear DNA-dependent RNA polymerase V; homologous to budding yeast RPB3 and the E. coli RNA polymerase alpha subunit. A closely related paralog, At2g15430 can substitute for At2g15400 in the context of Pol V and encodes the equivalent subunit of Pol II and Pol IV.	NRPE3B; FUNCTIONS IN: DNA-directed RNA polymerase activity, protein dimerization activity, DNA binding; INVOLVED IN: transcription; LOCATED IN: DNA-directed RNA polymerase V complex, DNA-directed RNA polymerase II, core complex; CONTAINS InterPro DOMAIN/s: DNA-directed RNA polymerase, insert domain (InterPro:IPR011262), DNA-directed RNA polymerase, dimerisation (InterPro:IPR011261), DNA-directed …	-1.36216	-1.17496	4.63609	0.125098	-2.2393	-2.43496	4.06801	0.000206015	0.447118	-0.22845	5.38192	0.183704	0.478529	-0.406762	5.32839	0.165582	0.0738419	0.0418769	3.06147	12.0012
AT2G18460	protein_coding	like COV 3	---	like COV 3 (LCV3); CONTAINS InterPro DOMAIN/s: Protein of unknown function DUF502 (InterPro:IPR007462); BEST Arabidopsis thaliana protein match is: like COV 1 (TAIR:AT2G20130.1); Has 35333 Blast hits to 34131 proteins in 2444 species: Archae - 798; Bacteria - 22429; Metazoa - 974; Fungi - 991; Plants - 531; Viruses - 0; Other Eukaryotes - 9610 (source: NCBI BLink).	-1.60283	-0.487567	5.04509	0.0391492	-2.88892	-2.15333	4.14028	5.61272e-07	0.250201	0.77977	5.74552	0.33402	-0.0711528	0.199706	5.53393	0.486109	0.534029	0.145942	0.513163	2.0747
AT2G21840	protein_coding	Cysteine/Histidine-rich C1 domain family protein	---	Cysteine/Histidine-rich C1 domain family protein; FUNCTIONS IN: zinc ion binding; INVOLVED IN: intracellular signaling pathway; LOCATED IN: cellular_component unknown; CONTAINS InterPro DOMAIN/s: Protein kinase C-like, phorbol ester/diacylglycerol binding (InterPro:IPR002219), Zinc finger, PHD-type, conserved site (InterPro:IPR019786), Zinc finger, RING-type (InterPro:IPR001841), Zinc finger, PHD…	-2.17703	-0.956781	5.56407	0.00059436	-0.643587	-0.217358	5.62949	0.0751463	0.337653	0.594832	6.44173	0.152053	0.308885	0.160771	6.4023	0.18967	0.38963	0.496224	0.275209	0.314028
AT2G21850	protein_coding	Cysteine/Histidine-rich C1 domain family protein	---	Cysteine/Histidine-rich C1 domain family protein; FUNCTIONS IN: zinc ion binding; INVOLVED IN: intracellular signaling pathway; LOCATED IN: cellular_component unknown; EXPRESSED IN: embryo, hypocotyl, root; EXPRESSED DURING: D bilateral stage; CONTAINS InterPro DOMAIN/s: Protein kinase C-like, phorbol ester/diacylglycerol binding (InterPro:IPR002219), Zinc finger, PHD-type, conserved site (InterP…	-2.49532	-0.887192	4.58185	0.00566765	-1.94309	-0.748335	4.37231	0.000359184	0.107701	1.79509	5.43779	0.470699	0.291786	-0.536326	5.46954	0.31782	0.475706	0.444242	0.885866	3.41433
AT2G21930	protein_coding	F-box associated ubiquitination effector family protein	A paternally expressed imprinted gene.	F-box associated ubiquitination effector family protein; CONTAINS InterPro DOMAIN/s: F-box associated domain, type 3 (InterPro:IPR013187), F-box associated interaction domain (InterPro:IPR017451); BEST Arabidopsis thaliana protein match is: F-box and associated interaction domains-containing protein (TAIR:AT4G38870.1); Has 35333 Blast hits to 34131 proteins in 2444 species: Archae - 798; Bacteria…	-3.11089	-1.1829	6.70676	3.17073e-14	-0.208311	-0.200316	6.86812	0.312968	-0.240908	-1.56749	7.51237	0.154144	-0.326083	-0.00950854	7.49384	0.050026	0.449228	0.0196635	0.73438	0.948988
AT2G25330	protein_coding	TRAF-like family protein	---	TRAF-like family protein; FUNCTIONS IN: molecular_function unknown; INVOLVED IN: biological_process unknown; LOCATED IN: chloroplast; CONTAINS InterPro DOMAIN/s: TRAF-like (InterPro:IPR008974), MATH (InterPro:IPR002083); BEST Arabidopsis thaliana protein match is: TRAF-like family protein (TAIR:AT2G25320.1); Has 1667 Blast hits to 814 proteins in 121 species: Archae - 0; Bacteria - 0; Metazoa - 1…	-2.76893	-1.26282	5.38131	3.37709e-05	-0.265159	0.437681	5.76898	0.350816	-0.807998	-1.04866	5.85018	0.00762883	-0.459227	-0.182779	5.98262	0.10077	0.373748	4.02722	0.129761	0.431945
AT2G25890	protein_coding	Oleosin family protein	---	Oleosin family protein; FUNCTIONS IN: molecular_function unknown; INVOLVED IN: lipid storage; LOCATED IN: monolayer-surrounded lipid storage body, integral to membrane, membrane; EXPRESSED IN: petal, leaf whorl, flower, carpel; EXPRESSED DURING: 4 anthesis, petal differentiation and expansion stage; CONTAINS InterPro DOMAIN/s: Oleosin (InterPro:IPR000136); BEST Arabidopsis thaliana protein match …	-0.293528	-0.0934177	6.79301	0.375293	-1.5732	-1.15805	5.84447	9.70163e-07	0.695707	0.308454	7.36732	3.38809e-05	0.618179	0.564331	7.33312	0.000305169	0.51984	0.15211	0.384881	0.0454599
AT2G26870	protein_coding	non-specific phospholipase C2	---	non-specific phospholipase C2 (NPC2); FUNCTIONS IN: hydrolase activity, acting on ester bonds; INVOLVED IN: triglyceride biosynthetic process, phospholipid biosynthetic process; LOCATED IN: endomembrane system; EXPRESSED IN: 17 plant structures; EXPRESSED DURING: 12 growth stages; CONTAINS InterPro DOMAIN/s: Phosphoesterase (InterPro:IPR007312); BEST Arabidopsis thaliana protein match is: non-spe…	-1.80854	-0.280963	5.84418	0.00177094	-1.36042	-1.24354	5.4582	0.000270293	0.261124	-0.220845	6.58859	0.227327	0.125993	-0.2503	6.50333	0.420579	0.731773	0.0449228	11.3998	3.07664
AT2G27880	protein_coding	Argonaute family protein	---	ARGONAUTE 5 (AGO5); FUNCTIONS IN: nucleic acid binding; INVOLVED IN: biological_process unknown; LOCATED IN: cellular_component unknown; EXPRESSED IN: 10 plant structures; EXPRESSED DURING: 6 growth stages; CONTAINS InterPro DOMAIN/s: Domain of unknown function DUF1785 (InterPro:IPR014811), Stem cell self-renewal protein Piwi (InterPro:IPR003165), Polynucleotidyl transferase, ribonuclease H fold …	-2.66614	-1.25224	5.37669	7.00065e-05	-1.44743	-0.129104	5.22736	0.000352442	-0.661464	-0.858591	5.89078	0.0279822	-2.06747	-0.813575	5.14747	5.88281e-09	0.361023	0.83728	0.129855	0.435525
AT2G33070	protein_coding	nitrile specifier protein 2	Encodes a nitrile-specifier protein NSP2. NSP2 is one out of five (At3g16400/NSP1, At2g33070/NSP2, At3g16390/NSP3, At3g16410/NSP4 and At5g48180/NSP5) A. thaliana epithiospecifier protein (ESP) homologues that promote simple nitrile, but not epithionitrile or thiocyanate formation.	nitrile specifier protein 2 (NSP2); FUNCTIONS IN: molecular_function unknown; INVOLVED IN: glucosinolate catabolic process, nitrile biosynthetic process; LOCATED IN: cellular_component unknown; EXPRESSED IN: leaf apex, hypocotyl, root, flower, seed; EXPRESSED DURING: petal differentiation and expansion stage; CONTAINS InterPro DOMAIN/s: Galactose oxidase/kelch, beta-propeller (InterPro:IPR011043)…	-1.02298	-0.534015	6.37639	0.0367412	-1.48016	-0.578576	5.66137	1.76157e-05	0.295152	0.306458	6.93634	0.138806	0.362025	0.0541662	6.96519	0.0699393	0.314449	0.438356	0.0187311	0.736168
AT2G34700	protein_coding	Pollen Ole e 1 allergen and extensin family protein	---	Pollen Ole e 1 allergen and extensin family protein; FUNCTIONS IN: molecular_function unknown; INVOLVED IN: biological_process unknown; LOCATED IN: endomembrane system; EXPRESSED IN: 6 plant structures; EXPRESSED DURING: 4 anthesis, petal differentiation and expansion stage; CONTAINS InterPro DOMAIN/s: Pollen Ole e 1 allergen/extensin (InterPro:IPR006041); BEST Arabidopsis thaliana protein match …	-0.0167291	-0.330633	6.28088	0.499673	-1.42213	-0.671737	5.42258	0.00016426	0.659111	-0.020318	6.77651	0.00163851	0.298381	0.462602	6.578	0.179996	0.908912	0.358721	1.06029	0.215235
AT2G41360	protein_coding	Galactose oxidase/kelch repeat superfamily protein	---	Galactose oxidase/kelch repeat superfamily protein; CONTAINS InterPro DOMAIN/s: F-box domain, cyclin-like (InterPro:IPR001810), Galactose oxidase/kelch, beta-propeller (InterPro:IPR011043), Kelch-type beta propeller (InterPro:IPR015915); BEST Arabidopsis thaliana protein match is: Galactose oxidase/kelch repeat superfamily protein (TAIR:AT2G44630.1); Has 607 Blast hits to 599 proteins in 16 speci…	-1.66232	-1.08962	6.16856	0.00127797	-2.23295	-1.49228	5.29465	6.64048e-09	-0.744607	-0.402203	6.38352	0.00292649	-0.124256	-0.276866	6.67291	0.413802	0.208261	0.198934	0.299092	0.382364
AT2G41370	protein_coding	Ankyrin repeat family protein / BTB/POZ domain-containing protein	Encodes BOP2, a cytoplasmic and nuclear-localized NPR1 like protein with BTB/POZ domain and ankyrin repeats. Interacts with BOP1 and appears to be genetically redundant with BOP1.bop1/bop2 double mutants have longer leaves, often with leaflets on the petiole, asymmetric flowers with extra organs and no nectaries. Also defective in floral organ abscission. BOP1/2 promotes floral meristem fate and …	BLADE ON PETIOLE2 (BOP2); CONTAINS InterPro DOMAIN/s: BTB/POZ (InterPro:IPR013069), BTB/POZ fold (InterPro:IPR011333), Ankyrin repeat-containing domain (InterPro:IPR020683), BTB/POZ-like (InterPro:IPR000210), Ankyrin repeat (InterPro:IPR002110); BEST Arabidopsis thaliana protein match is: Ankyrin repeat family protein / BTB/POZ domain-containing protein (TAIR:AT3G57130.1); Has 6067 Blast hits to …	-3.1876	-1.34083	6.31983	1.26112e-11	-1.1682	-0.69682	6.16713	5.77796e-05	-1.20734	-1.88421	6.68556	2.88374e-08	-1.52125	-1.55917	6.51972	4.08324e-12	0.407996	0.25302	0.219083	0.0123187
AT2G41470	protein_coding	---	---	unknown protein; FUNCTIONS IN: molecular_function unknown; INVOLVED IN: biological_process unknown; LOCATED IN: vacuole; BEST Arabidopsis thaliana protein match is: unknown protein (TAIR:AT2G41440.1); Has 1066 Blast hits to 825 proteins in 144 species: Archae - 7; Bacteria - 46; Metazoa - 465; Fungi - 36; Plants - 67; Viruses - 4; Other Eukaryotes - 441 (source: NCBI BLink).	-2.21125	-1.11359	4.74724	0.00968015	-2.54842	-2.76527	4.17866	9.05855e-06	0.426489	-0.548091	5.69012	0.161841	0.275147	0.676067	5.55784	0.325792	0.33034	0.0408252	8.14855	0.420599
AT2G43570	protein_coding	chitinase, putative	---	chitinase, putative (CHI); FUNCTIONS IN: chitin binding, chitinase activity; INVOLVED IN: carbohydrate metabolic process, cell wall macromolecule catabolic process; LOCATED IN: apoplast, plant-type cell wall; EXPRESSED IN: 15 plant structures; EXPRESSED DURING: 10 growth stages; CONTAINS InterPro DOMAIN/s: Chitin-binding, type 1, conserved site (InterPro:IPR018371), Glycoside hydrolase, family 19…	-2.30894	-1.59911	6.09249	8.97737e-06	-0.483437	-0.368018	6.12714	0.110478	-0.300534	-0.747	6.68129	0.178612	-0.384273	-0.548002	6.63052	0.0862503	0.181727	0.135875	0.427022	0.176
AT2G44240	protein_coding	Protein of Unknown Function (DUF239)	---	Protein of Unknown Function (DUF239); INVOLVED IN: response to oxidative stress; LOCATED IN: endomembrane system; EXPRESSED IN: stem, cotyledon, sepal, leaf, stamen; EXPRESSED DURING: LP.06 six leaves visible, 4 anthesis; CONTAINS InterPro DOMAIN/s: Protein of unknown function DUF239, plant (InterPro:IPR004314); BEST Arabidopsis thaliana protein match is: Protein of Unknown Function (DUF239) (TAI…	-0.840493	0.547907	5.30973	0.215559	-1.73159	0.576039	4.70426	0.000361698	-0.572189	0.0613133	5.41825	0.105619	-0.618602	-0.960361	5.33602	0.0780982	4.77794	2.00046	1.24491	0.216719
AT2G45135	protein_coding	RING/U-box superfamily protein	---	RING/U-box superfamily protein; FUNCTIONS IN: zinc ion binding; INVOLVED IN: biological_process unknown; LOCATED IN: cellular_component unknown; CONTAINS InterPro DOMAIN/s: Zinc finger, RING-type, conserved site (InterPro:IPR017907), Zinc finger, RING-type (InterPro:IPR001841); Has 5 Blast hits to 5 proteins in 1 species: Archae - 0; Bacteria - 0; Metazoa - 0; Fungi - 0; Plants - 5; Viruses - 0; …	-2.35323	-1.3477	6.70783	1.40277e-08	-0.211139	-0.545477	6.72348	0.323504	0.406683	-0.627547	7.64604	0.00935056	0.302414	0.597707	7.61524	0.0580197	0.271841	0.443058	4.72544	0.327332
AT2G47120	protein_coding	NAD(P)-binding Rossmann-fold superfamily protein	---	NAD(P)-binding Rossmann-fold superfamily protein; FUNCTIONS IN: oxidoreductase activity, binding, catalytic activity; INVOLVED IN: oxidation reduction, metabolic process; LOCATED IN: cellular_component unknown; EXPRESSED IN: male gametophyte, flower; EXPRESSED DURING: L mature pollen stage, M germinated pollen stage, 4 anthesis; CONTAINS InterPro DOMAIN/s: NAD(P)-binding domain (InterPro:IPR01604…	-0.533904	-0.568227	4.32148	0.421352	-2.43411	-0.585623	3.58538	0.000681639	-0.293992	0.781067	4.50324	0.402193	0.112429	-0.283647	4.6112	0.481787	0.0311988	0.612542	2.19815	2.34063
AT2G47485	protein_coding	---	---	unknown protein; BEST Arabidopsis thaliana protein match is: unknown protein (TAIR:AT3G62650.1); Has 35333 Blast hits to 34131 proteins in 2444 species: Archae - 798; Bacteria - 22429; Metazoa - 974; Fungi - 991; Plants - 531; Viruses - 0; Other Eukaryotes - 9610 (source: NCBI BLink).	0.0642361	-1.25462	4.04199	0.495935	-2.50192	-2.04488	3.21679	0.00225561	0.936907	1.2889	4.6747	0.0338305	1.50775	0.843711	4.85314	0.000185411	1.10979	0.100564	0.157999	0.282153
AT3G02670	protein_coding	Glycine-rich protein family	---	Glycine-rich protein family; FUNCTIONS IN: molecular_function unknown; LOCATED IN: endomembrane system; EXPRESSED IN: embryo; EXPRESSED DURING: C globular stage; Has 51820 Blast hits to 16186 proteins in 847 species: Archae - 9; Bacteria - 3831; Metazoa - 39595; Fungi - 2015; Plants - 2474; Viruses - 707; Other Eukaryotes - 3189 (source: NCBI BLink).	-0.0996878	-0.694052	5.48167	0.493377	-1.95334	-1.87344	4.5969	9.70062e-05	0.708274	-0.431775	6.03442	0.00963098	0.324452	0.175621	5.79397	0.247911	0.750707	0.0208893	4.09354	0.296434
AT3G05150	protein_coding	Major facilitator superfamily protein	---	Major facilitator superfamily protein; FUNCTIONS IN: carbohydrate transmembrane transporter activity, sugar:hydrogen symporter activity; INVOLVED IN: transport, transmembrane transport; LOCATED IN: nucleus, membrane; EXPRESSED IN: 12 plant structures; EXPRESSED DURING: L mature pollen stage, M germinated pollen stage, 4 anthesis, petal differentiation and expansion stage; CONTAINS InterPro DOMAIN…	-1.37694	-0.249234	5.37367	0.0471833	-2.64685	-1.93391	4.45362	3.20208e-07	0.318607	-0.124172	6.0477	0.223193	0.118652	0.195496	5.90743	0.451742	0.694326	0.155706	2.25407	0.243063
AT3G05300	protein_coding	Cytidine/deoxycytidylate deaminase family protein	---	Cytidine/deoxycytidylate deaminase family protein; FUNCTIONS IN: hydrolase activity, zinc ion binding, catalytic activity; INVOLVED IN: biological_process unknown; LOCATED IN: cellular_component unknown; CONTAINS InterPro DOMAIN/s: APOBEC/CMP deaminase, zinc-binding (InterPro:IPR016192), CMP/dCMP deaminase, zinc-binding (InterPro:IPR002125), Cytidine deaminase-like (InterPro:IPR016193); BEST Arab…	0.0874699	-0.902415	4.78134	0.487522	-1.71273	-2.40041	4.11698	0.00450771	1.36843	0.385487	5.60717	8.5952e-06	1.07421	0.880511	5.38149	0.00154552	1.21765	0.167274	0.559788	0.0989911
AT3G07260	protein_coding	SMAD/FHA domain-containing protein	---	SMAD/FHA domain-containing protein ; CONTAINS InterPro DOMAIN/s: SMAD/FHA domain (InterPro:IPR008984), Forkhead-associated (FHA) domain (InterPro:IPR000253); BEST Arabidopsis thaliana protein match is: SMAD/FHA domain-containing protein (TAIR:AT3G07220.1); Has 417 Blast hits to 417 proteins in 140 species: Archae - 0; Bacteria - 2; Metazoa - 118; Fungi - 198; Plants - 82; Viruses - 0; Other Eukar…	-0.571677	-1.05063	5.04724	0.361447	-2.78547	-2.48641	3.99103	5.19838e-06	1.64764	0.661698	6.19247	2.12786e-11	0.742083	0.638263	5.6788	0.0168794	0.295594	0.0567497	0.426568	0.0751043
AT3G11150	protein_coding	2-oxoglutarate (2OG) and Fe(II)-dependent oxygenase superfamily protein	---	2-oxoglutarate (2OG) and Fe(II)-dependent oxygenase superfamily protein; FUNCTIONS IN: molecular_function unknown; INVOLVED IN: biological_process unknown; LOCATED IN: chloroplast; Has 428 Blast hits to 428 proteins in 59 species: Archae - 0; Bacteria - 0; Metazoa - 0; Fungi - 0; Plants - 428; Viruses - 0; Other Eukaryotes - 0 (source: NCBI BLink).	-2.61952	-1.38447	6.25327	7.39423e-08	-0.676556	-0.682277	6.22396	0.0211649	0.00173889	-0.247833	7.06146	0.499976	-0.0467664	-0.213272	7.0434	0.482971	0.308609	0.00421648	1.02244	0.645274
AT3G11165	protein_coding	---	---	unknown protein; FUNCTIONS IN: molecular_function unknown; INVOLVED IN: biological_process unknown; LOCATED IN: cellular_component unknown; Has 2 Blast hits to 2 proteins in 1 species: Archae - 0; Bacteria - 0; Metazoa - 0; Fungi - 0; Plants - 2; Viruses - 0; Other Eukaryotes - 0 (source: NCBI BLink).	-3.14079	-1.70567	5.98084	3.67256e-09	-0.73817	-0.76356	6.08874	0.0162306	-0.165341	-1.42463	6.98598	0.340281	-0.844589	-0.69851	6.64955	9.17931e-05	0.296238	0.0169298	0.793017	0.0947888
AT3G11260	protein_coding	WUSCHEL related homeobox 5	Arabidopsis thaliana WOX5 protein mRNA	WUSCHEL related homeobox 5 (WOX5); CONTAINS InterPro DOMAIN/s: Homeobox (InterPro:IPR001356), Homeodomain-like (InterPro:IPR009057); BEST Arabidopsis thaliana protein match is: WUSCHEL related homeobox 7 (TAIR:AT5G05770.1); Has 538 Blast hits to 538 proteins in 47 species: Archae - 0; Bacteria - 0; Metazoa - 0; Fungi - 0; Plants - 538; Viruses - 0; Other Eukaryotes - 0 (source: NCBI BLink).	-1.66525	-0.2578	5.89341	0.00354083	-1.4307	-0.259728	5.43759	0.00013694	0.126861	0.137128	6.53467	0.417962	-0.241152	0.382337	6.33349	0.284663	0.732647	0.693528	0.0386001	4.35441
AT3G12203	protein_coding	serine carboxypeptidase-like 17	---	serine carboxypeptidase-like 17 (scpl17); FUNCTIONS IN: serine-type carboxypeptidase activity; INVOLVED IN: proteolysis; LOCATED IN: endomembrane system; CONTAINS InterPro DOMAIN/s: Peptidase S10, serine carboxypeptidase (InterPro:IPR001563); BEST Arabidopsis thaliana protein match is: serine carboxypeptidase-like 16 (TAIR:AT3G12220.1); Has 3617 Blast hits to 3541 proteins in 365 species: Archae …	-2.43397	-0.776559	5.24818	0.000577283	-1.61362	-2.16013	5.01244	0.000210397	-0.2334	-0.500279	5.91284	0.347281	-0.38655	-0.280685	5.79691	0.184343	0.516565	0.144897	0.36475	0.15914
AT3G12410	protein_coding	Polynucleotidyl transferase, ribonuclease H-like superfamily protein	---	Polynucleotidyl transferase, ribonuclease H-like superfamily protein; FUNCTIONS IN: 3'-5' exonuclease activity, nucleic acid binding; INVOLVED IN: nucleobase, nucleoside, nucleotide and nucleic acid metabolic process; LOCATED IN: intracellular; CONTAINS InterPro DOMAIN/s: Polynucleotidyl transferase, ribonuclease H fold (InterPro:IPR012337), 3&apos;-5&apos; exonuclease (InterPro:IPR002562); BEST …	-0.7674	-1.38401	6.0545	0.154358	-1.24069	-1.90866	5.47268	0.000900632	0.876425	0.44463	6.84704	1.21782e-05	0.611693	0.386199	6.69502	0.00474923	0.286875	0.212233	0.326362	0.225518
AT3G12430	protein_coding	Polynucleotidyl transferase, ribonuclease H-like superfamily protein	---	Polynucleotidyl transferase, ribonuclease H-like superfamily protein; FUNCTIONS IN: 3'-5' exonuclease activity, nucleic acid binding; INVOLVED IN: nucleobase, nucleoside, nucleotide and nucleic acid metabolic process; LOCATED IN: intracellular; CONTAINS InterPro DOMAIN/s: Polynucleotidyl transferase, ribonuclease H fold (InterPro:IPR012337), 3&apos;-5&apos; exonuclease (InterPro:IPR002562); BEST …	-0.822976	-0.612716	6.12834	0.120528	-1.68998	-0.438213	5.34242	1.10552e-05	0.199577	0.11469	6.59502	0.314853	0.0432379	-0.115171	6.50062	0.489936	0.146657	0.588737	0.268402	2.26514
AT3G12440	protein_coding	Polynucleotidyl transferase, ribonuclease H-like superfamily protein	---	Polynucleotidyl transferase, ribonuclease H-like superfamily protein; FUNCTIONS IN: 3'-5' exonuclease activity, nucleic acid binding; INVOLVED IN: nucleobase, nucleoside, nucleotide and nucleic acid metabolic process; LOCATED IN: intracellular; EXPRESSED IN: 6 plant structures; EXPRESSED DURING: F mature embryo stage, petal differentiation and expansion stage, E expanded cotyledon stage, D bilate…	-1.79078	-1.1467	5.63584	0.00416108	-4.85235	-2.35619	3.76467	1.75492e-14	-0.472563	0.155763	6.02129	0.0998656	-0.299803	-0.804035	6.07257	0.241778	0.219414	0.346374	1.99595	0.457629
AT3G12460	protein_coding	Polynucleotidyl transferase, ribonuclease H-like superfamily protein	---	Polynucleotidyl transferase, ribonuclease H-like superfamily protein; FUNCTIONS IN: 3'-5' exonuclease activity, nucleic acid binding; INVOLVED IN: nucleobase, nucleoside, nucleotide and nucleic acid metabolic process; LOCATED IN: intracellular; EXPRESSED IN: 10 plant structures; EXPRESSED DURING: 4 anthesis, F mature embryo stage, petal differentiation and expansion stage, E expanded cotyledon st…	-1.68707	-1.54102	5.66675	0.00650426	-2.43455	-2.71459	4.64171	5.4681e-07	0.130817	-0.551032	6.3188	0.424335	-0.917578	-0.760808	5.76879	0.00201374	0.0452737	0.0544085	1.63038	0.0935166
AT3G12470	protein_coding	Polynucleotidyl transferase, ribonuclease H-like superfamily protein	---	Polynucleotidyl transferase, ribonuclease H-like superfamily protein; FUNCTIONS IN: nucleic acid binding; INVOLVED IN: biological_process unknown; LOCATED IN: cellular_component unknown; EXPRESSED IN: sperm cell, seed; EXPRESSED DURING: E expanded cotyledon stage; CONTAINS InterPro DOMAIN/s: Polynucleotidyl transferase, ribonuclease H fold (InterPro:IPR012337); BEST Arabidopsis thaliana protein m…	-0.170356	-0.888813	6.33934	0.465934	-3.40359	-2.53069	4.62726	1.13478e-12	0.799245	0.316063	6.94198	3.99505e-05	0.573968	0.636405	6.81498	0.00580773	0.679604	0.147145	0.432452	0.0514999
AT3G13280	protein_coding	Putative endonuclease or glycosyl hydrolase	---	Putative endonuclease or glycosyl hydrolase; BEST Arabidopsis thaliana protein match is: zinc finger protein-related (TAIR:AT3G62850.1); Has 166 Blast hits to 150 proteins in 10 species: Archae - 0; Bacteria - 0; Metazoa - 0; Fungi - 0; Plants - 166; Viruses - 0; Other Eukaryotes - 0 (source: NCBI BLink).	-2.65752	-1.49665	6.4404	4.95907e-09	-0.192697	-0.435261	6.58589	0.35958	-0.0270575	-0.280255	7.24124	0.493887	-0.110916	-0.114269	7.21265	0.401588	0.279582	0.387509	0.829306	0.0150239
AT3G15605	protein_coding	nucleic acid binding	---	nucleic acid binding; BEST Arabidopsis thaliana protein match is: bromo-adjacent homology (BAH) domain-containing protein (TAIR:AT5G11470.1); Has 30201 Blast hits to 17322 proteins in 780 species: Archae - 12; Bacteria - 1396; Metazoa - 17338; Fungi - 3422; Plants - 5037; Viruses - 0; Other Eukaryotes - 2996 (source: NCBI BLink).	-3.67234	-2.14251	4.09717	0.000481479	-4.36339	-1.98251	3.16579	4.14129e-08	-0.548972	-0.190616	4.93247	0.179937	-0.195815	-0.110793	5.03076	0.430115	0.26318	0.375302	0.485849	0.279118
AT3G20360	protein_coding	TRAF-like family protein	---	TRAF-like family protein; FUNCTIONS IN: molecular_function unknown; INVOLVED IN: biological_process unknown; LOCATED IN: endomembrane system; CONTAINS InterPro DOMAIN/s: TRAF-like (InterPro:IPR008974), MATH (InterPro:IPR002083); BEST Arabidopsis thaliana protein match is: TRAF-like family protein (TAIR:AT3G20370.1); Has 719 Blast hits to 567 proteins in 35 species: Archae - 0; Bacteria - 0; Metaz…	-0.996209	NaN	5.69506	0.106772	-2.05386	NaN	4.88592	4.81771e-06	0.129853	NaN	6.1761	0.431885	-0.216588	0.126949	5.97142	0.351099	NaN	NaN	NaN	3.91989
AT3G22640	protein_coding	cupin family protein	---	PAP85; FUNCTIONS IN: nutrient reservoir activity; INVOLVED IN: biological_process unknown; LOCATED IN: plant-type cell wall; EXPRESSED IN: stem, seed; EXPRESSED DURING: seedling growth, seed development stages; CONTAINS InterPro DOMAIN/s: Cupin, RmlC-type (InterPro:IPR011051), Cupin 1 (InterPro:IPR006045), RmlC-like jelly roll fold (InterPro:IPR014710); BEST Arabidopsis thaliana protein match is:…	-0.518943	-0.27654	6.13265	0.283502	-2.05274	-1.14569	5.12873	5.88806e-07	-0.00331638	0.0417167	6.42302	0.499948	0.0785543	-0.195604	6.44487	0.468735	0.305493	0.283771	1.11467	2.38296
AT3G25080	protein_coding	Protein of unknown function (DUF626)	---	Protein of unknown function (DUF626); CONTAINS InterPro DOMAIN/s: Protein of unknown function DUF626, Arabidopsis thaliana (InterPro:IPR006462); BEST Arabidopsis thaliana protein match is: Protein of unknown function (DUF626) (TAIR:AT3G57210.1); Has 144 Blast hits to 143 proteins in 2 species: Archae - 0; Bacteria - 0; Metazoa - 0; Fungi - 0; Plants - 144; Viruses - 0; Other Eukaryotes - 0 (sourc…	-1.33623	-0.566507	6.28667	0.0076045	-1.5617	-1.47675	5.61691	7.79032e-06	0.0859199	-0.627723	6.82049	0.45232	0.364387	0.413974	6.95468	0.0691539	0.40496	0.0279762	1.32204	0.0635438
AT3G25730	protein_coding	ethylene response DNA binding factor 3	---	ethylene response DNA binding factor 3 (EDF3); FUNCTIONS IN: sequence-specific DNA binding transcription factor activity; INVOLVED IN: regulation of transcription, DNA-dependent; LOCATED IN: chloroplast; EXPRESSED IN: cotyledon, hypocotyl, root, flower, seed; EXPRESSED DURING: petal differentiation and expansion stage; CONTAINS InterPro DOMAIN/s: DNA-binding, integrase-type (InterPro:IPR016177), …	0.000803184	-0.996298	5.37288	0.499998	-2.20673	-1.40854	4.38366	4.05732e-05	1.18696	0.53454	6.14168	3.22129e-06	1.30768	1.12019	6.14827	2.33604e-07	1.00363	0.220907	0.378544	0.0771597
AT3G26010	protein_coding	Galactose oxidase/kelch repeat superfamily protein	---	Galactose oxidase/kelch repeat superfamily protein; CONTAINS InterPro DOMAIN/s: F-box domain, cyclin-like (InterPro:IPR001810), F-box domain, Skp2-like (InterPro:IPR022364), Galactose oxidase/kelch, beta-propeller (InterPro:IPR011043); BEST Arabidopsis thaliana protein match is: F-box family protein (TAIR:AT4G22430.1); Has 530 Blast hits to 526 proteins in 32 species: Archae - 0; Bacteria - 0; Me…	-2.49309	-1.27191	6.69588	1.95739e-09	-2.54495	-2.01106	5.7174	9.1105e-15	0.303554	-0.390029	7.61715	0.05692	-0.185197	-0.0387453	7.39501	0.24994	0.324524	0.117235	8.21046	0.659863
AT3G26460	protein_coding	Polyketide cyclase/dehydrase and lipid transport superfamily protein	---	Polyketide cyclase/dehydrase and lipid transport superfamily protein; FUNCTIONS IN: molecular_function unknown; INVOLVED IN: response to biotic stimulus, defense response; LOCATED IN: cellular_component unknown; EXPRESSED IN: hypocotyl, root; CONTAINS InterPro DOMAIN/s: Bet v I allergen (InterPro:IPR000916); BEST Arabidopsis thaliana protein match is: Polyketide cyclase/dehydrase and lipid transp…	-0.871714	-0.285942	5.98894	0.117377	-1.65005	-0.622952	5.26308	3.15351e-05	0.0113607		6.37563	0.499357	-0.000408737	0.271558	6.34855	0.499999	0.506874	0.452266	0.850308	0.995671
AT3G28610	protein_coding	P-loop containing nucleoside triphosphate hydrolases superfamily protein	---	P-loop containing nucleoside triphosphate hydrolases superfamily protein; FUNCTIONS IN: nucleoside-triphosphatase activity, ATPase activity, nucleotide binding, ATP binding; LOCATED IN: endomembrane system; CONTAINS InterPro DOMAIN/s: ATPase, AAA+ type, core (InterPro:IPR003593), ATPase, AAA-type, core (InterPro:IPR003959), ATPase, AAA-type, conserved site (InterPro:IPR003960); BEST Arabidopsis t…	-2.14058	-1.48526	4.27909	0.034556	-2.83168	-2.12926	3.68455	3.41275e-05	0.764789	0.417857	5.38082	0.0267665	0.695938	0.724791	5.27082	0.0529063	0.180836	0.141648	0.292857	0.0202795
AT3G28740	protein_coding	Cytochrome P450 superfamily protein	Encodes a member of the cytochrome p450 family. Expression is upregulated in response to cis-jasmonate treatment. Overexpression induces synthesis of volatile compounds that affect chemical ecology and insect interactions.	CYP81D1; FUNCTIONS IN: electron carrier activity, monooxygenase activity, iron ion binding, oxygen binding, heme binding; INVOLVED IN: response to cyclopentenone, defense response to insect; LOCATED IN: endomembrane system; EXPRESSED IN: 10 plant structures; EXPRESSED DURING: 4 anthesis, C globular stage, petal differentiation and expansion stage; CONTAINS InterPro DOMAIN/s: Cytochrome P450 (Inte…	0.0481481	-0.393885	4.47903	0.496905	-1.91845	-1.22319	3.81155	0.00418411	1.28485	1.08655	5.28701	0.000216252	1.27526	0.847163	5.19261	0.000393484	1.28596	0.221447	0.0835522	0.201513
AT3G28890	protein_coding	receptor like protein 43	---	receptor like protein 43 (RLP43); FUNCTIONS IN: kinase activity; INVOLVED IN: signal transduction; LOCATED IN: endomembrane system; EXPRESSED IN: stem, leaf whorl, inflorescence meristem, leaf, stamen; EXPRESSED DURING: LP.04 four leaves visible, 4 anthesis; CONTAINS InterPro DOMAIN/s: Leucine-rich repeat-containing N-terminal domain, type 2 (InterPro:IPR013210), Leucine-rich repeat (InterPro:IPR…	0.165366	0.112524	4.94795	0.451794	-2.24433	-1.71797	3.98101	0.000314464	0.696578	0.506636	5.39697	0.0428954	0.330746	0.222051	5.14047	0.31455	0.188797	0.132908	0.157601	0.195919
AT3G47220	protein_coding	phosphatidylinositol-speciwc phospholipase C9	Encodes a plasma membrane-localized phosphoinositide-specific phospholipase C with a role in thermotolerance.	phosphatidylinositol-speciwc phospholipase C9 (PLC9); FUNCTIONS IN: phosphoinositide phospholipase C activity, phospholipase C activity, phosphoric diester hydrolase activity; INVOLVED IN: signal transduction, intracellular signaling pathway, lipid metabolic process; EXPRESSED IN: male gametophyte, pollen tube; EXPRESSED DURING: L mature pollen stage, M germinated pollen stage; CONTAINS InterPro …	-0.509621	-0.714797	5.77346	0.326365	-1.46348	-0.204568	5.11194	0.000530231	-0.379137	-0.916622	5.88631	0.194491	-0.372136	-0.46117	5.84937	0.191632	0.167845	0.755628	0.415444	0.107102
AT3G48700	protein_coding	carboxyesterase 13	---	carboxyesterase 13 (CXE13); FUNCTIONS IN: hydrolase activity; INVOLVED IN: metabolic process; LOCATED IN: cellular_component unknown; EXPRESSED IN: 6 plant structures; EXPRESSED DURING: F mature embryo stage, petal differentiation and expansion stage, E expanded cotyledon stage, D bilateral stage; CONTAINS InterPro DOMAIN/s: Lipase, GDXG, active site (InterPro:IPR002168), Alpha/beta hydrolase fol…	-0.767875	-0.591698	5.40566	0.236054	-1.18953	-0.838632	5.00122	0.00757788	1.11211	1.27647	6.32599	3.32286e-06	1.29633	0.659433	6.37312	2.68451e-08	0.129773	0.173184	0.0687509	0.325319
AT3G50980	protein_coding	dehydrin xero 1	---	dehydrin xero 1 (XERO1); FUNCTIONS IN: molecular_function unknown; INVOLVED IN: response to water, response to stress; LOCATED IN: cellular_component unknown; EXPRESSED IN: shoot apex, inflorescence meristem, petal, leaf whorl, seed; EXPRESSED DURING: F mature embryo stage, petal differentiation and expansion stage, E expanded cotyledon stage; CONTAINS InterPro DOMAIN/s: Dehydrin (InterPro:IPR000…	-0.850077	-0.438152	5.05407	0.243156	-2.92352	-0.825898	3.98867	1.62877e-06	0.376139	0.348383	5.63199	0.215267	0.244452	0.270747	5.50823	0.360658	0.320258	0.559751	0.0382045	0.0508417
AT3G50990	protein_coding	Peroxidase superfamily protein	Encodes a class III peroxidase family protein that functions as a mucilage extrusion factor. Its polarized and developmental stage-dependent secretion plays a role in cell wall modification of the cells in the second layer of the outer integument.	Peroxidase superfamily protein; FUNCTIONS IN: peroxidase activity, heme binding; INVOLVED IN: oxidation reduction, response to oxidative stress; LOCATED IN: endomembrane system; CONTAINS InterPro DOMAIN/s: Haem peroxidase (InterPro:IPR010255), Plant peroxidase (InterPro:IPR000823), Peroxidases heam-ligand binding site (InterPro:IPR019793), Haem peroxidase, plant/fungal/bacterial (InterPro:IPR0020…	-1.11793	-0.657155	5.80156	0.0616458	-1.46544	-1.0047	5.24825	0.0002636	-0.278453	-0.104727	6.11216	0.275609	0.0356182	-0.1947	6.23773	0.494283	0.259871	0.186673	0.455758	1.46623
AT3G55970	protein_coding	jasmonate-regulated gene 21	---	jasmonate-regulated gene 21 (JRG21); FUNCTIONS IN: oxidoreductase activity, iron ion binding; INVOLVED IN: oxidation reduction; LOCATED IN: cellular_component unknown; EXPRESSED IN: 10 plant structures; EXPRESSED DURING: LP.06 six leaves visible, LP.04 four leaves visible, 4 anthesis, C globular stage, petal differentiation and expansion stage; CONTAINS InterPro DOMAIN/s: Isopenicillin N synthase…	-2.59764	-0.484093	5.60383	2.61288e-05	-1.30259	-1.04985	5.45077	0.000523925	-0.827097	-1.57776	6.01797	0.0036374	-1.37964	-0.561306	5.7064	3.24248e-06	0.686276	0.107531	0.312406	0.422051
AT3G59130	protein_coding	Cysteine/Histidine-rich C1 domain family protein	---	Cysteine/Histidine-rich C1 domain family protein; INVOLVED IN: N-terminal protein myristoylation; LOCATED IN: cellular_component unknown; CONTAINS InterPro DOMAIN/s: DC1 (InterPro:IPR004146), C1-like (InterPro:IPR011424); BEST Arabidopsis thaliana protein match is: Cysteine/Histidine-rich C1 domain family protein (TAIR:AT3G59120.1); Has 1035 Blast hits to 542 proteins in 22 species: Archae - 0; B…	-0.687724	-0.385493	5.7042	0.23845	-1.52502	-0.308952	5.06611	0.000371327	0.434016	0.826088	6.26123	0.0881567	0.2983	0.259325	6.15926	0.23293	0.282138	0.663803	0.310649	0.0696454
AT3G61340	protein_coding	F-box and associated interaction domains-containing protein	---	F-box and associated interaction domains-containing protein; CONTAINS InterPro DOMAIN/s: F-box domain, cyclin-like (InterPro:IPR001810), F-box domain, Skp2-like (InterPro:IPR022364), F-box associated domain, type 3 (InterPro:IPR013187), F-box associated interaction domain (InterPro:IPR017451); BEST Arabidopsis thaliana protein match is: F-box and associated interaction domains-containing protein …	-3.1892	-1.01667	5.29867	2.96331e-06	-2.11182	-1.15655	4.97612	1.12816e-06	-0.377987	-0.358065	6.07901	0.171057	-0.473071	-0.223093	5.99867	0.0896399	0.516793	0.292455	0.0271394	0.360114
AT3G62460	protein_coding	Putative endonuclease or glycosyl hydrolase	---	Putative endonuclease or glycosyl hydrolase; BEST Arabidopsis thaliana protein match is: Putative endonuclease or glycosyl hydrolase (TAIR:AT3G62210.1); Has 141 Blast hits to 133 proteins in 10 species: Archae - 0; Bacteria - 0; Metazoa - 0; Fungi - 0; Plants - 141; Viruses - 0; Other Eukaryotes - 0 (source: NCBI BLink).	-5.35739	-3.16994	3.456	3.58932e-05	-1.14207	-2.59494	4.41123	0.0384417	1.34216	0.328287	5.6509	9.43123e-06	0.931064	0.60005	5.36904	0.00675817	0.256582	0.388987	0.606222	0.21591
AT4G01920	protein_coding	Cysteine/Histidine-rich C1 domain family protein	---	Cysteine/Histidine-rich C1 domain family protein; INVOLVED IN: intracellular signaling pathway; LOCATED IN: cellular_component unknown; EXPRESSED IN: 13 plant structures; EXPRESSED DURING: 8 growth stages; CONTAINS InterPro DOMAIN/s: Protein kinase C-like, phorbol ester/diacylglycerol binding (InterPro:IPR002219), DC1 (InterPro:IPR004146), C1-like (InterPro:IPR011424); BEST Arabidopsis thaliana p…	-2.16096	-1.65845	4.83579	0.00910761	-3.38664	-2.12769	3.86886	7.68397e-08	-0.224938	-0.208329	5.44356	0.391538	0.0747865	-0.47361	5.53546	0.484661	0.131636	0.228388	0.0385132	1.38197
AT4G02330	protein_coding	Plant invertase/pectin methylesterase inhibitor superfamily	Encodes a pectin methylesterase that is sensitive to chilling stress and brassinosteroid regulation.	ATPMEPCRB; FUNCTIONS IN: pectinesterase activity; INVOLVED IN: response to salt stress; LOCATED IN: endomembrane system, cell wall; EXPRESSED IN: 20 plant structures; EXPRESSED DURING: 13 growth stages; CONTAINS InterPro DOMAIN/s: Pectinesterase, active site (InterPro:IPR018040), Pectin lyase fold/virulence factor (InterPro:IPR011050), Pectinesterase, catalytic (InterPro:IPR000070), Pectinesteras…	-1.1892	-1.16923	5.21593	0.103157	-2.01197	-1.74362	4.36546	0.00022065	1.14508	0.614025	6.25936	2.86821e-06	0.482778	0.281031	5.87993	0.0961554	0.00847583	0.0714917	0.301545	0.263444
AT4G08868	protein_coding	---	---	unknown protein; Has 35333 Blast hits to 34131 proteins in 2444 species: Archae - 798; Bacteria - 22429; Metazoa - 974; Fungi - 991; Plants - 531; Viruses - 0; Other Eukaryotes - 9610 (source: NCBI BLink).	-1.51863	-0.847583	6.39169	0.00149109	-1.61962	-0.881294	5.70619	1.57643e-06	0.0105901	-0.116933	6.93117	0.499179	0.393821	-0.0193896	7.12363	0.0372162	0.283836	0.295459	1.22215	1.09771
AT4G13960	protein_coding	F-box/RNI-like superfamily protein	---	F-box/RNI-like superfamily protein; CONTAINS InterPro DOMAIN/s: F-box domain, cyclin-like (InterPro:IPR001810), F-box domain, Skp2-like (InterPro:IPR022364), FBD-like (InterPro:IPR006566); BEST Arabidopsis thaliana protein match is: F-box/RNI-like superfamily protein (TAIR:AT1G52650.1); Has 30201 Blast hits to 17322 proteins in 780 species: Archae - 12; Bacteria - 1396; Metazoa - 17338; Fungi - 3…	-2.08741	-0.830441	6.24773	2.39848e-05	-0.35316	-0.0493694	6.26031	0.206642	-0.254384	-1.34842	6.80183	0.224263	-0.358583	-0.350148	6.74561	0.0953254	0.431082	0.758473	0.683429	0.0119356
AT4G14165	protein_coding	F-box family protein-related	---	F-box family protein-related; BEST Arabidopsis thaliana protein match is: F-box family protein with a domain of unknown function (DUF295) (TAIR:AT4G22170.1); Has 30201 Blast hits to 17322 proteins in 780 species: Archae - 12; Bacteria - 1396; Metazoa - 17338; Fungi - 3422; Plants - 5037; Viruses - 0; Other Eukaryotes - 2996 (source: NCBI BLink).	-2.09895	-1.12339	4.52005	0.0240119	-2.0384	-1.1307	4.20801	0.000408086	-0.639871	-1.10207	4.91785	0.126484	-0.119627	-0.197369	5.0991	0.471393	0.302937	0.286603	0.265639	0.246803
AT4G14690	protein_coding	Chlorophyll A-B binding family protein	Encodes an early light-induced protein. ELIPs are thought not to be directly involved in the synthesis and assembly of specific photosynthetic complexes, but rather affect the biogenesis of all chlorophyll-binding complexes. A study (PMID 17553115) has shown that the chlorophyll synthesis pathway was downregulated as a result of constitutive ELIP2 expression, leading to decreased chlorophyll avai…	EARLY LIGHT-INDUCIBLE PROTEIN 2 (ELIP2); BEST Arabidopsis thaliana protein match is: Chlorophyll A-B binding family protein (TAIR:AT3G22840.1); Has 30201 Blast hits to 17322 proteins in 780 species: Archae - 12; Bacteria - 1396; Metazoa - 17338; Fungi - 3422; Plants - 5037; Viruses - 0; Other Eukaryotes - 2996 (source: NCBI BLink).	-0.655039	-1.15314	5.01076	0.330041	-1.34857	-0.499988	4.60934	0.00825049	1.18095	0.966776	5.94372	1.65717e-05	1.04545	0.509396	5.81447	0.000308789	0.275775	0.459549	0.099628	0.344321
AT4G14940	protein_coding	amine oxidase 1	atao1 gene of Arabidopsis thaliana encodes an extracellular copper amine oxidase expressed during early stages of vascular tissue development.	amine oxidase 1 (AO1); FUNCTIONS IN: primary amine oxidase activity, copper ion binding; INVOLVED IN: secondary cell wall biogenesis; LOCATED IN: cell wall; EXPRESSED IN: 23 plant structures; EXPRESSED DURING: 12 growth stages; CONTAINS InterPro DOMAIN/s: Copper amine oxidase, N-terminal (InterPro:IPR016182), Copper amine oxidase, N2-terminal (InterPro:IPR015800), Copper amine oxidase, N2/N3-term…	-0.150291	-1.01437	5.7538	0.482031	-2.0632	-1.75715	4.76554	1.10204e-05	0.893303	0.656535	6.4074	0.00014626	0.890526	0.417732	6.36859	0.000190668	0.74319	0.0801514	0.152572	0.36084
AT4G18900	protein_coding	Transducin/WD40 repeat-like superfamily protein	---	Transducin/WD40 repeat-like superfamily protein; CONTAINS InterPro DOMAIN/s: WD40 repeat 2 (InterPro:IPR019782), WD40 repeat, conserved site (InterPro:IPR019775), WD40 repeat (InterPro:IPR001680), G-protein beta WD-40 repeat, region (InterPro:IPR020472), WD40 repeat-like-containing domain (InterPro:IPR011046), WD40-repeat-containing domain (InterPro:IPR017986), WD40/YVTN repeat-like-containing do…	-4.64837	-2.42664	5.24546	8.99223e-12	-0.399356	-0.621154	5.86082	0.212298	-0.305452	-2.08057	6.28673	0.222669	-0.789442	-0.461133	6.02019	0.00388017	0.314114	0.217767	0.74459	0.262947
AT4G19030	protein_coding	NOD26-like major intrinsic protein 1	an aquaporin whose expression level is reduced by ABA, NaCl, dark, and dessication. is expressed at relatively low levels under normal conditions. Also functions in arsenite transport and tolerance.	NOD26-like major intrinsic protein 1 (NLM1); CONTAINS InterPro DOMAIN/s: Major intrinsic protein, conserved site (InterPro:IPR022357), Aquaporin (InterPro:IPR012269), Major intrinsic protein (InterPro:IPR000425); BEST Arabidopsis thaliana protein match is: NOD26-like intrinsic protein 1;2 (TAIR:AT4G18910.1); Has 30201 Blast hits to 17322 proteins in 780 species: Archae - 12; Bacteria - 1396; Meta…	-1.35355	-0.421457	5.61905	0.0334696	-0.835439	-1.24209	4.96329	0.0668277	-0.289888	0.312856	5.98493	0.276872	-0.0915121	-0.0718444	6.04761	0.467814	0.525713	0.195927	24.1398	0.12189
AT4G21920	protein_coding	---	---	unknown protein; FUNCTIONS IN: molecular_function unknown; INVOLVED IN: N-terminal protein myristoylation; LOCATED IN: cellular_component unknown; BEST Arabidopsis thaliana protein match is: unknown protein (TAIR:AT3G20340.1); Has 40 Blast hits to 40 proteins in 10 species: Archae - 0; Bacteria - 0; Metazoa - 0; Fungi - 0; Plants - 40; Viruses - 0; Other Eukaryotes - 0 (source: NCBI BLink).	-1.81214	-1.27258	4.91588	0.0254691	-1.67202	-1.9716	4.61547	0.000882754	0.168599	0.00542132	5.62899	0.422269	0.422366	0.199167	5.70196	0.163891	0.175026	0.0822663	0.927039	0.357959
AT4G22235	protein_coding	Arabidopsis defensin-like protein	Encodes a defensin-like (DEFL) family protein.	Arabidopsis defensin-like protein; FUNCTIONS IN: molecular_function unknown; INVOLVED IN: biological_process unknown; LOCATED IN: endomembrane system; CONTAINS InterPro DOMAIN/s: Defensin-like protein, Arabidopsis (InterPro:IPR022618), Low-molecular-weight cysteine-rich family (InterPro:IPR020191); BEST Arabidopsis thaliana protein match is: Arabidopsis defensin-like protein (TAIR:AT4G22230.1); H…	-0.633602	-0.455713	5.16001	0.324928	-2.07251	-1.72383	4.40137	0.000111743	-0.2264	-0.774595	5.3861	0.394084	-0.171157	-0.00385467	5.35348	0.433005	0.163605	0.0918939	0.548746	0.967
AT4G22390	protein_coding	F-box associated ubiquitination effector family protein	---	F-box associated ubiquitination effector family protein; CONTAINS InterPro DOMAIN/s: F-box associated interaction domain (InterPro:IPR017451); BEST Arabidopsis thaliana protein match is: F-box and associated interaction domains-containing protein (TAIR:AT4G12560.2); Has 30201 Blast hits to 17322 proteins in 780 species: Archae - 12; Bacteria - 1396; Metazoa - 17338; Fungi - 3422; Plants - 5037; V…	-4.10511	-1.96318	5.30781	9.24026e-10	-3.81378	-2.6794	4.41093	1.07167e-13	-0.113955	-0.695753	6.44045	0.44114	-0.0898381	-0.319063	6.43408	0.459797	0.353086	0.174757	0.720307	0.563343
AT4G24420	protein_coding	RNA-binding (RRM/RBD/RNP motifs) family protein	---	RNA-binding (RRM/RBD/RNP motifs) family protein; Has 63 Blast hits to 59 proteins in 12 species: Archae - 0; Bacteria - 0; Metazoa - 14; Fungi - 0; Plants - 47; Viruses - 0; Other Eukaryotes - 2 (source: NCBI BLink).	-2.0915	-0.761911	6.25907	2.13199e-05	-0.570957	-0.0594975	6.17419	0.0567612	-0.164913	0.0316254	6.85702	0.352306	-0.364309	-0.699971	6.75541	0.0893264	0.466292	0.813837	1.49701	0.315983
AT4G25110	protein_coding	metacaspase 2	Encodes a type I metacaspase. Two Arabidopsis metacaspases, AT1G02170 (MC1) and AT4G25110 (MC2) antagonistically control programmed cell death in Arabidopsis. MC1 is a positive regulator of cell death and requires conserved caspase-like putative catalytic residues for its function. MC2 negatively regulates cell death. This function is independent of the putative catalytic residues. A third type I…	metacaspase 2 (MC2); FUNCTIONS IN: cysteine-type endopeptidase activity; INVOLVED IN: proteolysis; EXPRESSED IN: 7 plant structures; EXPRESSED DURING: 8 growth stages; CONTAINS InterPro DOMAIN/s: Peptidase C14, caspase catalytic (InterPro:IPR011600), Zinc finger, LSD1-type (InterPro:IPR005735); BEST Arabidopsis thaliana protein match is: metacaspase 1 (TAIR:AT1G02170.1); Has 7673 Blast hits to 39…	0.180819	-0.861459	4.89522	0.444852	-2.11859	-0.604131	3.99014	0.000675635	0.447621	0.628561	5.21295	0.204789	0.110987	-0.0177756	4.9687	0.477363	1.53583	0.556639	0.16782	1.35239
AT4G25250	protein_coding	Plant invertase/pectin methylesterase inhibitor superfamily protein	---	Plant invertase/pectin methylesterase inhibitor superfamily protein; FUNCTIONS IN: enzyme inhibitor activity, pectinesterase inhibitor activity, pectinesterase activity; INVOLVED IN: biological_process unknown; EXPRESSED IN: root; CONTAINS InterPro DOMAIN/s: Pectinesterase inhibitor (InterPro:IPR006501); BEST Arabidopsis thaliana protein match is: Plant invertase/pectin methylesterase inhibitor s…	0.632319	-0.269752	5.46699	0.0597616	-1.8543	-1.41367	4.36949	0.00069567	0.650293	0.947877	5.65506	0.038669	0.625036	0.540529	5.58	0.052979	2.47436	0.134914	0.18597	0.0723782
AT4G27150	protein_coding	seed storage albumin 2	---	seed storage albumin 2 (SESA2); FUNCTIONS IN: lipid binding, nutrient reservoir activity; INVOLVED IN: lipid transport; LOCATED IN: endomembrane system; EXPRESSED DURING: seed development stages; CONTAINS InterPro DOMAIN/s: Bifunctional trypsin/alpha-amylase inhibitor (InterPro:IPR013771), Bifunctional inhibitor/plant lipid transfer protein/seed storage (InterPro:IPR016140), Napin/ Bra allergen (…	-1.64973	-0.583793	6.03087	0.00238819	-2.61265	-1.10181	5.0209	5.75025e-10	-0.679771	-0.829589	6.27599	0.00937345	-0.789812	-0.163462	6.19593	0.00205714	0.477673	0.406964	0.0993907	0.658434
AT4G27160	protein_coding	seed storage albumin 3	---	seed storage albumin 3 (SESA3); FUNCTIONS IN: lipid binding, nutrient reservoir activity; INVOLVED IN: lipid transport; LOCATED IN: endomembrane system; CONTAINS InterPro DOMAIN/s: Bifunctional trypsin/alpha-amylase inhibitor (InterPro:IPR013771), Bifunctional inhibitor/plant lipid transfer protein/seed storage (InterPro:IPR016140), Napin/ Bra allergen (InterPro:IPR000617), Plant lipid transfer p…	-0.839354	-0.178625	7.0464	0.0305139	-1.23327	-1.12678	6.24481	1.16946e-05	0.230555	0.125416	7.51869	0.155056	0.101495	0.215721	7.47394	0.401272	0.650337	0.0451604	0.293708	0.357833
AT4G27590	protein_coding	Heavy metal transport/detoxification superfamily protein	---	Heavy metal transport/detoxification superfamily protein ; FUNCTIONS IN: copper ion binding, metal ion binding; INVOLVED IN: copper ion transport, metal ion transport; LOCATED IN: cellular_component unknown; EXPRESSED IN: 8 plant structures; EXPRESSED DURING: 6 growth stages; CONTAINS InterPro DOMAIN/s: Heavy metal transport/detoxification protein (InterPro:IPR006121); BEST Arabidopsis thaliana p…	-0.0975976	-0.892736	5.0162	0.495393	-1.96414	-2.05111	4.23739	0.000593505	0.964175	-0.835121	5.70344	0.0014846	0.658167	0.987182	5.4837	0.0487309	0.804524	0.0216704	13.7294	0.199724
AT4G28340	protein_coding	---	---	unknown protein; BEST Arabidopsis thaliana protein match is: unknown protein (TAIR:AT4G28330.1); Has 46 Blast hits to 46 proteins in 10 species: Archae - 0; Bacteria - 0; Metazoa - 0; Fungi - 0; Plants - 46; Viruses - 0; Other Eukaryotes - 0 (source: NCBI BLink).	-0.702131	-0.837659	4.97132	0.314259	-2.80137	-1.85756	3.95108	6.24893e-06	0.794865	0.620323	5.72343	0.00906748	0.586942	0.79973	5.55688	0.0712827	0.0881318	0.202668	0.12316	0.153231
AT4G30290	protein_coding	xyloglucan endotransglucosylase/hydrolase 19	Encodes a xyloglucan endotransglucosylase/hydrolase with only only the endotransglucosylase (XET; EC 2.4.1.207) activity towards xyloglucan and non-detectable endohydrolytic (XEH; EC 3.2.1.151) activity. Expressed throughout both the main and the lateral root, with intensive expression at the dividing and elongating regions. Is expressed in lateral root primordia but expression ceases after later…	xyloglucan endotransglucosylase/hydrolase 19 (XTH19); FUNCTIONS IN: hydrolase activity, acting on glycosyl bonds, xyloglucan endotransglucosylase activity; INVOLVED IN: xyloglucan metabolic process; LOCATED IN: endomembrane system, apoplast, cell wall; EXPRESSED IN: 15 plant structures; EXPRESSED DURING: 7 growth stages; CONTAINS InterPro DOMAIN/s: Xyloglucan endotransglucosylase/hydrolase (Inter…	-1.07706	-0.886062	5.35049	0.120705	-1.6487	-1.57785	4.81667	0.000418433	0.621196	-0.393746	6.10233	0.0206989	0.417944	0.349897	5.95658	0.13586	0.0973911	0.0219717	4.42337	0.0883909
AT4G34520	protein_coding	3-ketoacyl-CoA synthase 18	Encodes KCS18, a member of the 3-ketoacyl-CoA synthase family involved in the biosynthesis of VLCFA (very long chain fatty acids).	3-ketoacyl-CoA synthase 18 (KCS18); FUNCTIONS IN: fatty acid elongase activity, acyltransferase activity; INVOLVED IN: fatty acid elongation, very long-chain fatty acid metabolic process; LOCATED IN: endomembrane system, membrane; EXPRESSED IN: shoot apex, stem, fruit, carpel; EXPRESSED DURING: petal differentiation and expansion stage; CONTAINS InterPro DOMAIN/s: Thiolase-like (InterPro:IPR01603…	-0.508301	-0.114423	5.37618	0.362266	-2.19097	-1.17171	4.49014	2.27967e-05	0.230405	0.710049	5.7922	0.351167	0.498885	0.268987	5.87777	0.0862069	0.634547	0.303292	0.508931	0.298618
AT4G35060	protein_coding	Heavy metal transport/detoxification superfamily protein	---	Heavy metal transport/detoxification superfamily protein ; FUNCTIONS IN: metal ion binding; INVOLVED IN: metal ion transport; LOCATED IN: cellular_component unknown; EXPRESSED IN: 14 plant structures; EXPRESSED DURING: LP.06 six leaves visible, LP.04 four leaves visible, 4 anthesis, C globular stage, petal differentiation and expansion stage; CONTAINS InterPro DOMAIN/s: Heavy metal transport/deto…	-1.54037	-1.06705	5.04349	0.0476886	-1.69965	-1.24843	4.64878	0.000613015	-0.0187477	-0.302501	5.59445	0.499058	-0.345042	-0.198359	5.37935	0.275719	0.181665	0.153161	0.888816	0.270932
AT5G01120	protein_coding	Protein of unknown function (DUF674)	---	Protein of unknown function (DUF674); CONTAINS InterPro DOMAIN/s: Protein of unknown function DUF674 (InterPro:IPR007750); BEST Arabidopsis thaliana protein match is: Protein of unknown function (DUF674) (TAIR:AT5G43240.3); Has 1807 Blast hits to 1807 proteins in 277 species: Archae - 0; Bacteria - 0; Metazoa - 736; Fungi - 347; Plants - 385; Viruses - 0; Other Eukaryotes - 339 (source: NCBI BLin…	-0.122205	-0.749143	4.37316	0.495375	-2.68636	-1.15804	3.43573	0.000352697	0.404977	0.516455	4.79661	0.289199	0.501301	0.800988	4.75317	0.221535	0.72116	0.397754	0.120721	0.22977
AT5G02030	protein_coding	POX (plant homeobox) family protein	Mutant has additional lateral organs and phyllotaxy defect. Encodes a homeodomain transcription factor. Has sequence similarity to the Arabidopsis ovule development regulator Bell1. Binds directly to the AGAMOUS cis-regulatory element. Its localization to the nucleus is dependent on the coexpression of either STM or BP.	REPLUMLESS (RPL); CONTAINS InterPro DOMAIN/s: Homeobox (InterPro:IPR001356), Homeodomain-like (InterPro:IPR009057), POX (InterPro:IPR006563), Homeodomain-related (InterPro:IPR012287); BEST Arabidopsis thaliana protein match is: BEL1-like homeodomain 8 (TAIR:AT2G27990.1); Has 5109 Blast hits to 5109 proteins in 341 species: Archae - 0; Bacteria - 2; Metazoa - 2052; Fungi - 344; Plants - 2481; Viru…	-1.30158	-0.930157	6.2723	0.00979997	0.00937759	-0.0395679	6.28903	0.499587	0.0653033	-0.718193	6.7875	0.472493	-1.32528	-1.21761	6.08627	2.95275e-07	0.166576	1.73625	1.20373	0.0423739
AT5G02330	protein_coding	Cysteine/Histidine-rich C1 domain family protein	---	Cysteine/Histidine-rich C1 domain family protein; FUNCTIONS IN: zinc ion binding; CONTAINS InterPro DOMAIN/s: Zinc finger, RING-type (InterPro:IPR001841), DC1 (InterPro:IPR004146), Zinc finger, PHD-type (InterPro:IPR001965), C1-like (InterPro:IPR011424); BEST Arabidopsis thaliana protein match is: Cysteine/Histidine-rich C1 domain family protein (TAIR:AT5G02350.1); Has 1223 Blast hits to 610 prot…	0.562627	-0.261623	5.24926	0.117733	-1.42435	-0.154934	4.41883	0.00904393	1.12133	0.442773	5.71047	0.000183391	1.20515	0.48694	5.68281	6.39064e-05	2.72026	0.804811	0.433279	0.423951
AT5G05430	protein_coding	RNA-binding protein	---	RNA-binding protein; BEST Arabidopsis thaliana protein match is: RNA-binding (RRM/RBD/RNP motifs) family protein (TAIR:AT3G09160.1); Has 1807 Blast hits to 1807 proteins in 277 species: Archae - 0; Bacteria - 0; Metazoa - 736; Fungi - 347; Plants - 385; Viruses - 0; Other Eukaryotes - 339 (source: NCBI BLink).	-3.39187	-2.10822	4.29091	0.000572184	-1.59003	-2.42082	4.47629	0.00274497	-0.18555	-0.718362	5.22893	0.433209	0.268371	0.0167849	5.38943	0.347928	0.233471	0.207237	0.590758	0.876131
AT5G07190	protein_coding	seed gene 3	Gene is expressed preferentially in the embryo and encodes a unique protein of unknown function.	seed gene 3 (ATS3); FUNCTIONS IN: molecular_function unknown; INVOLVED IN: embryo development ending in seed dormancy; LOCATED IN: anchored to membrane, membrane; EXPRESSED IN: embryo, leaf whorl, carpel, seed, leaf; EXPRESSED DURING: petal differentiation and expansion stage, E expanded cotyledon stage; CONTAINS InterPro DOMAIN/s: Lipase/lipooxygenase, PLAT/LH2 (InterPro:IPR008976), Embryo-speci…	-1.40151	-0.543231	6.38707	0.00358883	-1.46396	-0.395894	5.74864	1.17825e-05	-0.118189	0.279627	6.83566	0.418814	-0.127241	-0.0530826	6.82838	0.400858	0.441788	0.574893	2.43405	0.415865
AT5G08460	protein_coding	GDSL-like Lipase/Acylhydrolase superfamily protein	---	GDSL-like Lipase/Acylhydrolase superfamily protein; FUNCTIONS IN: hydrolase activity, acting on ester bonds, carboxylesterase activity; INVOLVED IN: lipid metabolic process; LOCATED IN: endomembrane system; EXPRESSED IN: sperm cell; CONTAINS InterPro DOMAIN/s: Lipase, GDSL (InterPro:IPR001087); BEST Arabidopsis thaliana protein match is: GDSL-like Lipase/Acylhydrolase superfamily protein (TAIR:AT…	-2.09872	-0.430059	6.4421	5.05038e-06	-1.61849	-1.21038	5.85547	4.04079e-07	0.210509	-0.000997401	7.22359	0.225674	-0.165023	0.340011	7.0443	0.324687	0.66039	0.144369	0.999975	2.8535
AT5G08695	protein_coding	RNA-binding (RRM/RBD/RNP motifs) family protein	---	RNA-binding (RRM/RBD/RNP motifs) family protein; FUNCTIONS IN: nucleotide binding, nucleic acid binding; INVOLVED IN: biological_process unknown; LOCATED IN: cellular_component unknown; CONTAINS InterPro DOMAIN/s: RNA recognition motif, RNP-1 (InterPro:IPR000504), Nucleotide-binding, alpha-beta plait (InterPro:IPR012677); BEST Arabidopsis thaliana protein match is: nucleotide binding;nucleic acid…	-1.66162	-0.519925	5.7101	0.00651482	-0.854869	-0.898449	5.54989	0.0211197	-0.35426	-2.23773	6.11949	0.189732	-1.42147	-0.101644	5.5547	5.50552e-06	0.523822	0.0248841	0.727212	0.86767
AT5G09210	protein_coding	GC-rich sequence DNA-binding factor-like protein	---	GC-rich sequence DNA-binding factor-like protein; FUNCTIONS IN: DNA binding, sequence-specific DNA binding transcription factor activity; INVOLVED IN: regulation of transcription; LOCATED IN: nucleus; CONTAINS InterPro DOMAIN/s: GC-rich sequence DNA-binding factor-like (InterPro:IPR012890); BEST Arabidopsis thaliana protein match is: GC-rich sequence DNA-binding factor-like protein (TAIR:AT5G0855…	-1.97879	-1.00772	5.02515	0.0108611	-2.76709	-1.68327	4.15673	1.52669e-06	0.054174	0.217131	5.72043	0.490793	-0.425179	-0.643483	5.43273	0.195727	0.325371	0.243644	0.596245	0.204661
AT5G09360	protein_coding	laccase 14	putative laccase, a member of laccase family of genes (17 members in Arabidopsis).	laccase 14 (LAC14); FUNCTIONS IN: laccase activity; INVOLVED IN: oxidation reduction, lignin catabolic process; LOCATED IN: endomembrane system, apoplast; EXPRESSED IN: central cell, fruit; CONTAINS InterPro DOMAIN/s: Multicopper oxidase, type 3 (InterPro:IPR011707), Laccase (InterPro:IPR017761), Multicopper oxidase, type 2 (InterPro:IPR011706), Cupredoxin (InterPro:IPR008972), Multicopper oxidas…	0.206965	-0.590965	5.1691	0.415504	-1.78035	-1.61352	4.33705	0.00133275	1.03608	0.645192	5.76404	0.00045212	0.928019	0.507712	5.64425	0.00282995	2.08883	0.0491831	0.232217	0.29234
AT5G13790	protein_coding	AGAMOUS-like 15	AGL15 (AGAMOUS-Like 15) is a member of the MADS domain family of regulatory factors. Although AGL15 is preferentially expressed during embryogenesis, AGL15 is also expressed in leaf primordia, shoot apical meristems and young floral buds, suggesting that AGL15 may play a role during post-germinative development. Transgenic plants that ectopically express AGL15 show delays in the transition to flo…	AGAMOUS-like 15 (AGL15); CONTAINS InterPro DOMAIN/s: Transcription factor, MADS-box (InterPro:IPR002100), Transcription factor, K-box (InterPro:IPR002487); BEST Arabidopsis thaliana protein match is: AGAMOUS-like 18 (TAIR:AT3G57390.1); Has 1807 Blast hits to 1807 proteins in 277 species: Archae - 0; Bacteria - 0; Metazoa - 736; Fungi - 347; Plants - 385; Viruses - 0; Other Eukaryotes - 339 (sourc…	-2.03454	-1.48445	4.68153	0.0205791	-2.55656	-2.41946	4.09142	1.60873e-05	0.244268	-0.681951	5.49078	0.362252	0.275429	0.553872	5.44547	0.336146	0.15641	0.0275641	2.1259	0.334949
AT5G14920	protein_coding	Gibberellin-regulated family protein	Encodes a GASA domain containing protein that regulates increases in plant growth through GA-induced and DELLA-dependent signal transduction and that can increase abiotic stress resistance by reducing ROS accumulation.	Gibberellin-regulated family protein; INVOLVED IN: response to gibberellin stimulus; LOCATED IN: endomembrane system; EXPRESSED IN: 22 plant structures; EXPRESSED DURING: 13 growth stages; CONTAINS InterPro DOMAIN/s: Gibberellin regulated protein (InterPro:IPR003854); BEST Arabidopsis thaliana protein match is: GAST1 protein homolog 3 (TAIR:AT4G09600.1); Has 178772 Blast hits to 67361 proteins in…	-0.410997	-1.18972	4.08821	0.458671	-2.16374	-1.97927	3.50298	0.00365913	1.22832	1.17191	4.99876	0.00151873	1.41549	0.764034	4.99243	0.000234078	0.487093	0.0445471	0.0234851	0.298624
AT5G19110	protein_coding	Eukaryotic aspartyl protease family protein	---	Eukaryotic aspartyl protease family protein; FUNCTIONS IN: aspartic-type endopeptidase activity; INVOLVED IN: proteolysis, N-terminal protein myristoylation; LOCATED IN: endomembrane system; EXPRESSED IN: shoot apex, leaf apex, hypocotyl, root, leaf; CONTAINS InterPro DOMAIN/s: Peptidase aspartic (InterPro:IPR021109), Peptidase aspartic, catalytic (InterPro:IPR009007), Peptidase A1 (InterPro:IPR0…	-0.757152	-0.961807	5.96531	0.170553	-2.79826	-1.90086	4.71968	2.31525e-09	0.678041	0.276947	6.65749	0.00189625	0.671835	0.386544	6.63115	0.00231748	0.119197	0.191053	0.419121	0.269047
AT5G19700	protein_coding	MATE efflux family protein	---	MATE efflux family protein; FUNCTIONS IN: antiporter activity, drug transmembrane transporter activity, transporter activity; INVOLVED IN: drug transmembrane transport, transmembrane transport; LOCATED IN: membrane; CONTAINS InterPro DOMAIN/s: Multi antimicrobial extrusion protein MatE (InterPro:IPR002528); BEST Arabidopsis thaliana protein match is: MATE efflux family protein (TAIR:AT4G29140.1);…	-2.04632	-1.38148	6.64789	1.66584e-06	-0.169106	-0.270818	6.63787	0.384291	0.0342399	-0.503237	7.32523	0.488835	0.0584006	-0.153832	7.35331	0.467604	0.194069	0.232259	1.15092	2.27154
AT5G20100	protein_coding	---	---	unknown protein; BEST Arabidopsis thaliana protein match is: unknown protein (TAIR:AT1G80180.1); Has 82 Blast hits to 82 proteins in 12 species: Archae - 0; Bacteria - 0; Metazoa - 0; Fungi - 0; Plants - 82; Viruses - 0; Other Eukaryotes - 0 (source: NCBI BLink).	-2.61969	-1.08824	5.68795	1.20941e-05	-1.69761	-0.682411	5.34576	9.78334e-06	-0.251875	0.157822	6.38279	0.277746	-0.473364	-0.0457336	6.25132	0.0643473	0.413244	0.426908	4.45068	0.826982
AT5G21150	protein_coding	Argonaute family protein	AGO9-dependent sRNA silencing is crucial to specify cell fate in the Arabidopsis ovule. AGO9 is expressed in reproductive companion cells but not in the associated male or female gametes or their precursors. Therefore, AGO9 acts non-cell autonomously to silencing the activity of TEs activity in the female gametophyte.	ARGONAUTE 9 (AGO9); FUNCTIONS IN: siRNA binding; INVOLVED IN: ovule development, negative regulation of transposition; LOCATED IN: cytoplasm; EXPRESSED IN: 14 plant structures; EXPRESSED DURING: 8 growth stages; CONTAINS InterPro DOMAIN/s: Domain of unknown function DUF1785 (InterPro:IPR014811), Stem cell self-renewal protein Piwi (InterPro:IPR003165), Polynucleotidyl transferase, ribonuclease H …	-2.80248	-0.691626	4.54335	0.00203674	-1.01076	-3.08664	4.81037	0.0353357	1.17617	-1.2667	5.31932	0.000655508	0.669073	0.835378	4.9796	0.0916577	0.604465	0.506879	27.5934	0.110395
AT5G22300	protein_coding	nitrilase 4	encodes a nitrilase isomer. The purified enzyme shows a strong substrate specificity for beta-cyano-L-alanine, a intermediate product of the cyanide detoxification pathway.	nitrilase 4 (NIT4); CONTAINS InterPro DOMAIN/s: Nitrilase/cyanide hydratase and apolipoprotein N-acyltransferase (InterPro:IPR003010), Nitrilase/cyanide hydratase, conserved site (InterPro:IPR000132); BEST Arabidopsis thaliana protein match is: nitrilase 3 (TAIR:AT3G44320.1); Has 7653 Blast hits to 7575 proteins in 1747 species: Archae - 162; Bacteria - 5078; Metazoa - 407; Fungi - 539; Plants - …	-1.27699	-1.14105	4.898	0.116115	-2.52292	-1.26468	3.44925	0.000787621	0.675963	1.31838	5.7333	0.0269727	0.221721	0.411578	5.44634	0.386505	0.0562633	0.332374	0.321797	0.298847
AT5G24130	protein_coding	---	---	unknown protein; FUNCTIONS IN: molecular_function unknown; INVOLVED IN: biological_process unknown; LOCATED IN: mitochondrion; EXPRESSED IN: petal, leaf whorl, flower; EXPRESSED DURING: 4 anthesis, petal differentiation and expansion stage; Has 1807 Blast hits to 1807 proteins in 277 species: Archae - 0; Bacteria - 0; Metazoa - 736; Fungi - 347; Plants - 385; Viruses - 0; Other Eukaryotes - 339 (…	-1.18209	-0.227785	6.57424	0.00917234	-2.62518	-2.02767	5.34008	2.74038e-12	0.381163	-0.0637891	7.03279	0.0508845	-0.0447176	-0.415362	7.00512	0.484809	0.677834	0.128475	1.3932	0.809126
AT5G24910	protein_coding	cytochrome P450, family 714, subfamily A, polypeptide 1	Member of CYP714A. Encodes one of the two tandemly duplicated gene pair ELA1 (CYP714A1) and ELA2 (CYP714A2), homologs of the rice cytochrome P450 monooxygenase gene EUI1. Double mutation of ELA1 and ELA2 results in increased biomass and enlarged organs.	cytochrome P450, family 714, subfamily A, polypeptide 1 (CYP714A1); FUNCTIONS IN: electron carrier activity, monooxygenase activity, iron ion binding, oxygen binding, heme binding; INVOLVED IN: oxidation reduction; LOCATED IN: endomembrane system; EXPRESSED IN: 10 plant structures; EXPRESSED DURING: 4 anthesis, F mature embryo stage, petal differentiation and expansion stage, E expanded cotyledon…	-1.4899	-0.255045	5.25042	0.0395328	-1.58955	0.109634	4.84501	0.000605427	-0.531784	0.653364	5.53916	0.116079	-0.348433	-0.183823	5.57661	0.249309	0.708487	1.14972	9.59012	0.310434
AT5G35660	protein_coding	Glycine-rich protein family	---	Glycine-rich protein family; LOCATED IN: endomembrane system; Has 242106 Blast hits to 44248 proteins in 2411 species: Archae - 458; Bacteria - 59126; Metazoa - 88892; Fungi - 17902; Plants - 27548; Viruses - 3419; Other Eukaryotes - 44761 (source: NCBI BLink).	0.205515	-0.355414	6.11522	0.351754	-0.800371	-0.979602	5.48773	0.0350867	0.601457	0.239598	6.47921	0.0103608	1.06014	0.595825	6.67977	4.86316e-07	3.79266	0.100806	0.429223	0.280053
AT5G39890	protein_coding	Protein of unknown function (DUF1637)	---	Protein of unknown function (DUF1637); FUNCTIONS IN: cysteamine dioxygenase activity; INVOLVED IN: oxidation reduction; LOCATED IN: cellular_component unknown; EXPRESSED IN: 24 plant structures; EXPRESSED DURING: 15 growth stages; CONTAINS InterPro DOMAIN/s: Protein of unknown function DUF1637 (InterPro:IPR012864); BEST Arabidopsis thaliana protein match is: Protein of unknown function (DUF1637) …	-3.01784	-1.72046	5.43593	3.56836e-06	-3.37683	-2.71042	4.33989	2.04578e-10	-0.570689	-1.02345	6.07934	0.0433347	-0.18478	0.216104	6.23948	0.366773	0.273923	0.109512	0.284372	12.03
AT5G42460	protein_coding	F-box and associated interaction domains-containing protein	---	F-box and associated interaction domains-containing protein; CONTAINS InterPro DOMAIN/s: F-box domain, cyclin-like (InterPro:IPR001810), F-box domain, Skp2-like (InterPro:IPR022364), F-box associated domain, type 1 (InterPro:IPR006527), F-box associated interaction domain (InterPro:IPR017451); BEST Arabidopsis thaliana protein match is: F-box and associated interaction domains-containing protein …	-6.28564	-2.72244	4.55653	2.40077e-13	-2.63268	-1.77405	4.77201	1.14614e-08	0.0552821	-0.277415	6.31985	0.485551	-1.52176	-1.79012	5.50706	1.58408e-06	0.395645	0.194936	1.51135	0.081078
AT5G43030	protein_coding	Cysteine/Histidine-rich C1 domain family protein	---	Cysteine/Histidine-rich C1 domain family protein; INVOLVED IN: intracellular signaling pathway; LOCATED IN: cellular_component unknown; EXPRESSED IN: male gametophyte, root, flower, pollen tube; EXPRESSED DURING: L mature pollen stage, M germinated pollen stage, 4 anthesis; CONTAINS InterPro DOMAIN/s: Protein kinase C-like, phorbol ester/diacylglycerol binding (InterPro:IPR002219), DC1 (InterPro:…	-1.86993	-0.886176	6.25913	0.000160619	-1.58079	-1.70555	5.68916	3.3124e-06	-0.13022	0.0648602	6.81921	0.40422	-0.218042	-0.227882	6.77189	0.267888	0.357196	0.0379852	3.07894	0.022168
AT5G44220	protein_coding	F-box family protein	---	F-box family protein; CONTAINS InterPro DOMAIN/s: F-box domain, cyclin-like (InterPro:IPR001810), F-box domain, Skp2-like (InterPro:IPR022364); BEST Arabidopsis thaliana protein match is: F-box and associated interaction domains-containing protein (TAIR:AT4G38870.1); Has 1045 Blast hits to 1017 proteins in 38 species: Archae - 0; Bacteria - 0; Metazoa - 0; Fungi - 0; Plants - 1045; Viruses - 0; O…	-1.55634	-1.65208	5.58686	0.0151578	-2.95855	-2.22039	4.51337	4.09229e-09	0.65058	0.433575	6.46781	0.00555442	0.666754	0.295493	6.44569	0.00475874	0.0298586	0.142586	0.199792	0.385027
AT5G45830	protein_coding	delay of germination 1	Encodes DOG1 (DELAY OF GERMINATION 1). A quantitative trait locus involved in the control of seed dormancy. Belongs to a novel plant-specific gene family whose members include: DOG1-like 1-4 (DOGL1-4, At4g18660, At4g18680, At4g18690, At4g18650 respectively) and DOG1. DOG1 expression is seed-specific.	DELAY OF GERMINATION 1 (DOG1); BEST Arabidopsis thaliana protein match is: unknown protein (TAIR:AT4G18690.1); Has 412 Blast hits to 412 proteins in 33 species: Archae - 0; Bacteria - 0; Metazoa - 0; Fungi - 0; Plants - 412; Viruses - 0; Other Eukaryotes - 0 (source: NCBI BLink).	-1.49319	-0.313041	5.77648	0.0127367	-1.38394	-0.826983	5.33633	0.000390594	-0.467298	-0.15291	6.08906	0.0959445	-0.855202	-0.431196	5.86269	0.00301096	0.654101	0.252139	0.508548	0.33012
AT5G47600	protein_coding	HSP20-like chaperones superfamily protein	---	HSP20-like chaperones superfamily protein; CONTAINS InterPro DOMAIN/s: Heat shock protein Hsp20 (InterPro:IPR002068), HSP20-like chaperone (InterPro:IPR008978); BEST Arabidopsis thaliana protein match is: unknown protein (TAIR:AT1G12180.1); Has 101 Blast hits to 101 proteins in 41 species: Archae - 0; Bacteria - 23; Metazoa - 0; Fungi - 0; Plants - 78; Viruses - 0; Other Eukaryotes - 0 (source: N…	-0.644096	-0.698969	4.64851	0.365828	-1.97213	-1.21603	4.05796	0.00124285	1.08648	1.17845	5.53703	0.000690426	0.891822	0.371625	5.36394	0.009776	0.0409175	0.237309	0.0405727	0.411077
AT5G50360	protein_coding	---	---	unknown protein; BEST Arabidopsis thaliana protein match is: unknown protein (TAIR:AT3G48510.1); Has 1807 Blast hits to 1807 proteins in 277 species: Archae - 0; Bacteria - 0; Metazoa - 736; Fungi - 347; Plants - 385; Viruses - 0; Other Eukaryotes - 339 (source: NCBI BLink).	-0.555228	-0.562007	6.30867	0.240043	-1.34603	-0.444454	5.5796	0.000165911	0.217534	0.466981	6.71567	0.275121	0.244849	-0.247652	6.71753	0.234343	0.00607819	0.504101	0.363353	613.785
AT5G50770	protein_coding	hydroxysteroid dehydrogenase 6	Encodes a putative hydroxysteroid dehydrogenase (HSD). Genes that encode HSD include: At5g50600 and At5g50700 (HSD1), At3g47350(HSD2), At3g47360(HSD3), At5g50590 and At5g50690(HSD4), At5g50770(HSD6) (Plant Cell Physiology 50:1463). Two copies of HSD1 and HSD4 exist due to a gene duplication event. In Plant Physiology 145:87, At5g50690 is HSD7, At4g10020 is HSD5.	hydroxysteroid dehydrogenase 6 (HSD6); FUNCTIONS IN: oxidoreductase activity, binding, catalytic activity; INVOLVED IN: oxidation reduction, metabolic process; LOCATED IN: endomembrane system; EXPRESSED IN: 12 plant structures; EXPRESSED DURING: 8 growth stages; CONTAINS InterPro DOMAIN/s: Short-chain dehydrogenase/reductase, conserved site (InterPro:IPR020904), NAD(P)-binding domain (InterPro:IP…	-2.24055	-0.828587	5.57754	0.000373005	-0.666122	-0.107236	5.64194	0.0645075	-1.06552	-1.88215	5.78953	0.000467318	-0.351166	-0.722891	6.10232	0.180721	0.460352	0.724547	0.277228	0.34674
AT5G53110	protein_coding	RING/U-box superfamily protein	---	RING/U-box superfamily protein; FUNCTIONS IN: zinc ion binding; INVOLVED IN: biological_process unknown; LOCATED IN: endomembrane system; EXPRESSED IN: 8 plant structures; EXPRESSED DURING: 4 anthesis, C globular stage, petal differentiation and expansion stage; CONTAINS InterPro DOMAIN/s: Zinc finger, RING-type (InterPro:IPR001841), Zinc finger, C3HC4 RING-type (InterPro:IPR018957); BEST Arabido…	-3.1736	-1.06345	3.73333	0.00891234	-3.8419	-1.5953	3.02258	6.09783e-06	1.11971	1.13497	5.27513	0.00146427	0.752354	0.598896	5.00465	0.056363	0.498259	0.413343	0.00675873	0.1134
AT5G54740	protein_coding	seed storage albumin 5	---	seed storage albumin 5 (SESA5); FUNCTIONS IN: lipid binding, nutrient reservoir activity; INVOLVED IN: lipid transport, pollen development; LOCATED IN: endomembrane system; EXPRESSED IN: shoot apex; CONTAINS InterPro DOMAIN/s: Bifunctional trypsin/alpha-amylase inhibitor (InterPro:IPR013771), Bifunctional inhibitor/plant lipid transfer protein/seed storage (InterPro:IPR016140), Napin/ Bra allerge…	-0.862993	-0.487799	5.58714	0.170634	-1.75254	-0.428329	4.91056	9.70878e-05	-0.105527	0.432694	5.92135	0.463896	-0.244469	0.0757488	5.81288	0.333975	0.278171	0.607751	1.6351	1.92069
AT5G55250	protein_coding	IAA carboxylmethyltransferase 1	Encodes an enzyme which specifically converts IAA to its methyl ester form MelIAA. This gene belongs to the family of carboxyl methyltransferases whose members catalyze the transfer of the methyl group from S-adenosyl-L-methionine to carboxylic acid-containing substrates to form small molecule methyl esters. Expression of TCP genes is downregulated in mutant iamt1-D.	IAA carboxylmethyltransferase 1 (IAMT1); CONTAINS InterPro DOMAIN/s: SAM dependent carboxyl methyltransferase (InterPro:IPR005299); BEST Arabidopsis thaliana protein match is: gibberellic acid methyltransferase 2 (TAIR:AT5G56300.1); Has 1807 Blast hits to 1807 proteins in 277 species: Archae - 0; Bacteria - 0; Metazoa - 736; Fungi - 347; Plants - 385; Viruses - 0; Other Eukaryotes - 339 (source: …	-0.68359	NaN	5.99331	0.204529	-1.4055	NaN	5.33785	0.000309502	-0.393902	NaN	6.13855	0.148515	-0.590716	-0.949139	6.00971	0.0335825	NaN	NaN	NaN	0.233067
AT5G57220	protein_coding	cytochrome P450, family 81, subfamily F, polypeptide 2	member of CYP81F, involved in glucosinolate metabolism. Mutants had impaired resistance to fungi.	cytochrome P450, family 81, subfamily F, polypeptide 2 (CYP81F2); FUNCTIONS IN: electron carrier activity, monooxygenase activity, iron ion binding, oxygen binding, heme binding; INVOLVED IN: in 7 processes; LOCATED IN: endomembrane system; EXPRESSED IN: 8 plant structures; EXPRESSED DURING: 6 growth stages; CONTAINS InterPro DOMAIN/s: Cytochrome P450 (InterPro:IPR001128), Cytochrome P450, conser…	-0.50306	-1.07506	4.96047	0.394652	-1.83942	-1.147	4.32684	0.000933339	0.849326	0.273598	5.69097	0.00568672	0.85839	0.714339	5.63055	0.00623142	0.362918	0.232012	0.511794	0.0914769
AT5G57390	protein_coding	AINTEGUMENTA-like 5	Encodes a member of the AP2 family of transcriptional regulators. May be involved in germination and seedling growth. Mutants are resistant to ABA analogs and are resistant to high nitrogen concentrations.essential for the developmental transition between the embryonic and vegetative phases in plants. Overexpression results in the formation of somatic embryos on cotyledons. It is also required to…	AINTEGUMENTA-like 5 (AIL5); CONTAINS InterPro DOMAIN/s: DNA-binding, integrase-type (InterPro:IPR016177), Pathogenesis-related transcriptional factor/ERF, DNA-binding (InterPro:IPR001471); BEST Arabidopsis thaliana protein match is: Integrase-type DNA-binding superfamily protein (TAIR:AT3G20840.1); Has 9099 Blast hits to 5771 proteins in 325 species: Archae - 0; Bacteria - 38; Metazoa - 238; Fung…	-2.19362	-0.87532	5.7344	0.000227573	-1.23352	-1.20306	5.50358	0.000846168	-0.0390074	-1.23714	6.42598	0.492788	-0.447954	0.325489	6.20253	0.0847386	0.429841	0.0125095	0.940341	6.42046
AT5G58460	protein_coding	cation/H+ exchanger 25	member of Putative Na+/H+ antiporter family	cation/H+ exchanger 25 (CHX25); FUNCTIONS IN: monovalent cation:hydrogen antiporter activity, sodium:hydrogen antiporter activity; INVOLVED IN: cation transport; LOCATED IN: integral to membrane; EXPRESSED IN: petal, leaf whorl, male gametophyte, flower, pollen tube; EXPRESSED DURING: L mature pollen stage, M germinated pollen stage, 4 anthesis, petal differentiation and expansion stage; CONTAINS…	-0.416175	0.0904186	6.33926	0.32816	-0.976571	-1.62025	5.32549	0.0145819	0.266874	0.952173	6.73624	0.200852	0.178456	-0.133424	6.68006	0.337771	1.56474	0.248062	0.561239	6.63119
AT5G58660	protein_coding	2-oxoglutarate (2OG) and Fe(II)-dependent oxygenase superfamily protein	---	2-oxoglutarate (2OG) and Fe(II)-dependent oxygenase superfamily protein; FUNCTIONS IN: oxidoreductase activity, acting on paired donors, with incorporation or reduction of molecular oxygen, 2-oxoglutarate as one donor, and incorporation of one atom each of oxygen into both donors, oxidoreductase activity, iron ion binding; INVOLVED IN: oxidation reduction; LOCATED IN: cellular_component unknown; …	-1.46768	-0.555852	5.25283	0.0424409	-1.9225	-1.35644	4.69659	7.01828e-05	0.792556	1.18221	6.18801	0.00204086	0.809133	0.581661	6.15217	0.00186165	0.451059	0.172739	0.197118	0.163321
AT5G60250	protein_coding	zinc finger (C3HC4-type RING finger) family protein	---	zinc finger (C3HC4-type RING finger) family protein; FUNCTIONS IN: zinc ion binding, nucleic acid binding; EXPRESSED IN: 14 plant structures; EXPRESSED DURING: 8 growth stages; CONTAINS InterPro DOMAIN/s: Zinc finger, RING-type, conserved site (InterPro:IPR017907), Zinc finger, C6HC-type (InterPro:IPR002867), Zinc finger, RING-type (InterPro:IPR001841), Polynucleotidyl transferase, ribonuclease H…	-4.51075	-2.25188	4.65791	9.31767e-08	-2.05818	-2.49944	4.76334	1.18022e-05	0.261746	0.38396	6.08593	0.285895	0.585904	0.0251154	6.21037	0.0236028	0.334122	0.0968596	0.188688	0.914798
AT5G60610	protein_coding	F-box/RNI-like superfamily protein	---	F-box/RNI-like superfamily protein; CONTAINS InterPro DOMAIN/s: F-box domain, cyclin-like (InterPro:IPR001810), FBD (InterPro:IPR013596), F-box domain, Skp2-like (InterPro:IPR022364), Leucine-rich repeat 2 (InterPro:IPR013101); BEST Arabidopsis thaliana protein match is: FBD, F-box and Leucine Rich Repeat domains containing protein (TAIR:AT2G26860.1); Has 1807 Blast hits to 1807 proteins in 277 s…	-4.5222	-2.3613	5.89788	5.27764e-17	0.460195	0.0667792	6.84237	0.0269933	0.442669	-0.910305	7.40038	0.00937644	0.0545047	0.274818	7.21719	0.474145	0.314016	0.743734	2.90565	0.664951
AT5G60760	protein_coding	P-loop containing nucleoside triphosphate hydrolases superfamily protein	---	P-loop containing nucleoside triphosphate hydrolases superfamily protein; BEST Arabidopsis thaliana protein match is: P-loop containing nucleoside triphosphate hydrolases superfamily protein (TAIR:AT3G45090.1); Has 1216 Blast hits to 969 proteins in 195 species: Archae - 93; Bacteria - 85; Metazoa - 220; Fungi - 67; Plants - 127; Viruses - 43; Other Eukaryotes - 581 (source: NCBI BLink).	-1.31308	-1.23852	4.63968	0.137545	-2.21773	-0.926057	4.07085	0.000235808	-0.404585	-0.607523	4.95529	0.28448	0.202547	0.178014	5.1815	0.418126	0.0292455	0.411127	0.200908	0.0641267
AT5G62400	protein_coding	---	---	unknown protein; Has 7 Blast hits to 7 proteins in 2 species: Archae - 0; Bacteria - 0; Metazoa - 0; Fungi - 0; Plants - 7; Viruses - 0; Other Eukaryotes - 0 (source: NCBI BLink).	-1.01076	-1.14056	5.09833	0.174801	-2.12221	-1.54062	4.4044	7.28143e-05	0.593788	0.661495	5.82397	0.0453987	0.594665	0.232278	5.76979	0.0492582	0.0603872	0.15887	0.0538522	0.437166
AT5G65070	protein_coding	K-box region and MADS-box transcription factor family protein	Encodes MADS-box containing FLC paralog. Five splice variants have been identified but not characterized with respect to expression patterns and/or differing function. Overexpression of the gene in the Landsberg ecotype leads to a delay in flowering, transcript levels of MAF4 are reduced after a 6 week vernalization.	MADS AFFECTING FLOWERING 4 (MAF4); FUNCTIONS IN: sequence-specific DNA binding transcription factor activity; INVOLVED IN: negative regulation of flower development; LOCATED IN: plasma membrane; EXPRESSED IN: cotyledon, hypocotyl; CONTAINS InterPro DOMAIN/s: Transcription factor, MADS-box (InterPro:IPR002100), Transcription factor, K-box (InterPro:IPR002487); BEST Arabidopsis thaliana protein mat…	-5.67437	-2.85598	3.79095	6.65216e-07	-2.92992	-2.27197	3.94243	2.29777e-06	-0.350031	-1.96395	5.21945	0.30117	-0.64089	-0.643939	5.00716	0.102307	0.330473	0.126533	0.698067	0.00237725
AT5G65800	protein_coding	ACC synthase 5	1-aminocyclopropane-1-carboxylate synthase (ACS) is encoded by a multigene family consisting of at least five members whose expression is induced by hormones, developmental signals, and protein synthesis inhibition.	ACC synthase 5 (ACS5); CONTAINS InterPro DOMAIN/s: 1-aminocyclopropane-1-carboxylate synthase (InterPro:IPR001176), Pyridoxal phosphate-dependent transferase, major domain (InterPro:IPR015424), Aminotransferase, class I/classII (InterPro:IPR004839), Aminotransferases, class-I, pyridoxal-phosphate-binding site (InterPro:IPR004838), Pyridoxal phosphate-dependent transferase, major region, subdomain…	-1.45538	-0.513593	4.90274	0.0745788	-2.33005	-1.31717	4.24896	3.48606e-05	-0.88782	-2.67137	5.01708	0.0293671	-1.59001	-0.468986	4.591	0.000328661	0.478801	0.277867	0.501392	0.544982
AT5G66350	protein_coding	Lateral root primordium (LRP) protein-related	A member of SHI gene family. Arabidopsis thaliana has ten members that encode proteins with a RING finger-like zinc finger motif. Despite being highly divergent in sequence, many of the SHI-related genes are partially redundant in function and synergistically promote gynoecium, stamen and leaf development in Arabidopsis. Shi mutant is dominant, has dwarf phenotype. Loss of function mutations have…	SHORT INTERNODES (SHI); CONTAINS InterPro DOMAIN/s: Lateral Root Primordium type 1, C-terminal (InterPro:IPR006511), Zinc finger, Lateral Root Primordium type 1 (InterPro:IPR006510), Protein of unknown function DUF702 (InterPro:IPR007818); BEST Arabidopsis thaliana protein match is: Lateral root primordium (LRP) protein-related (TAIR:AT3G51060.1); Has 1807 Blast hits to 1807 proteins in 277 speci…	-2.67604	-1.07266	6.06663	2.72648e-07	-0.253979	-0.177524	6.27797	0.314812	-0.471969	-0.817203	6.6638	0.0407085	-0.657416	-0.74731	6.56145	0.00371138	0.427945	0.17801	0.268212	0.0640853
AT5G66690	protein_coding	UDP-Glycosyltransferase superfamily protein	UGT72E2 is an UDPG:coniferyl alcohol glucosyltransferase which glucosylates sinapyl- and coniferyl aldehydes as well as sinapyl- and coniferyl alcohol. The enzyme is thought to be involved in lignin metabolism. A knockdown mutant line (72E2KD) was obtained using RNAi silencing. A twofold reduction in coniferyl alcohol 4-<i>O</i>-glucoside and sinapyl alcohol 4-<i>O</i>-glucoside was detected in t…	UGT72E2; CONTAINS InterPro DOMAIN/s: UDP-glucuronosyl/UDP-glucosyltransferase (InterPro:IPR002213); BEST Arabidopsis thaliana protein match is: UDP-Glycosyltransferase superfamily protein (TAIR:AT5G26310.1); Has 1807 Blast hits to 1807 proteins in 277 species: Archae - 0; Bacteria - 0; Metazoa - 736; Fungi - 347; Plants - 385; Viruses - 0; Other Eukaryotes - 339 (source: NCBI BLink).	-0.51723	-1.03517	5.66495	0.332627	-1.79317	-1.06213	4.88617	7.54747e-05	0.637011	0.685654	6.2821	0.0112625	0.766327	0.597417	6.30945	0.00185864	0.334069	0.25621	0.0367212	0.123676
AT5G66970	protein_coding	P-loop containing nucleoside triphosphate hydrolases superfamily protein	---	P-loop containing nucleoside triphosphate hydrolases superfamily protein; FUNCTIONS IN: GTP binding; INVOLVED IN: SRP-dependent cotranslational protein targeting to membrane; LOCATED IN: signal recognition particle, endoplasmic reticulum targeting; EXPRESSED IN: sperm cell; CONTAINS InterPro DOMAIN/s: Signal recognition particle, SRP54 subunit, GTPase (InterPro:IPR000897); BEST Arabidopsis thalia…	-3.04031	-1.93291	5.88906	3.53041e-08	-0.688092	-1.5703	6.02171	0.0291209	0.243163	-1.15151	6.92709	0.21068	-0.413399	-0.169523	6.59488	0.0687435	0.222763	0.390981	1.53878	0.41981
AT5G66980	protein_coding	AP2/B3-like transcriptional factor family protein	---	AP2/B3-like transcriptional factor family protein; FUNCTIONS IN: DNA binding, sequence-specific DNA binding transcription factor activity; INVOLVED IN: regulation of transcription, DNA-dependent; LOCATED IN: endomembrane system; EXPRESSED IN: sperm cell, root, flower, egg cell; EXPRESSED DURING: 4 anthesis; CONTAINS InterPro DOMAIN/s: Transcriptional factor B3 (InterPro:IPR003340); BEST Arabidops…	-3.69049	-2.49324	5.27484	6.42147e-08	-1.97107	-1.81544	5.11512	1.92842e-06	0.0817853	-0.982521	6.40158	0.467167	-0.773206	-0.384549	5.95252	0.00585492	0.193677	0.0411217	1.18423	0.336279
