# Supplementary material for: Arabidopsis Flower and Embryo Developmental Genes are Repressed in Seedlings by Different Combinations of Polycomb Group Proteins in Association with Distinct Sets of Cis-regulatory Elements
Source: PLoS Genet. 2016 Jan 13;12(1):e1005771. doi: 10.1371/journal.pgen.1005771 (PMC4711971; doi:10.1371/journal.pgen.1005771)
Supplement: S7 Table — The enrichment statistics and co-occupied genomic regions are listed. (XLSX) [file pgen.1005771.s024.xlsx]

## Sheet: S7_enriched_TFs
Table S7.TFs whose bindings are enriched in peak set I. The enrichment statistics and co-occupied genomic regions are listed
GEO study ID	GEO sample ID	TF	peak file	Count	P value	overlapping genomic regions	# peaks	# 1kb regions in H3K27me3 peak set I	All 1Kb genomic regions used as background	FoldChange	Bonferroni	Benjamini	FDR
SRP027413	SRX319030	FIE	macs_sample-FIE-HA_VS-FIE-HA_Input	125	5.95792e-32	Chr4_12505001_12506000,Chr1_1208001_1209000,Chr1_18860001_18861000,Chr1_19908001_19909000,Chr1_23018001_23019000,Chr1_23372001_23373000,Chr1_23989001_23990000,Chr1_25534001_25535000,Chr1_29631001_29632000,Chr1_8850001_8851000,Chr1_9161001_9162000,Chr2_10237001_10238000,Chr2_15827001_15828000,Chr2_18729001_18730000,Chr2_6805001_6806000,Chr2_9345001_9346000,Chr3_10586001_10587000,Chr3_16925001_1692…	1914	1982	109623	3.61215	1.90653e-29	7.11821e-30	1.12149e-30
GSE46987	GSM1142627	AP1	macs_sample-AP1_ChIP-seq_4d_biological_reps_1_and_2_VS-mock_ChIP_control_4d	118	4.30778e-15	Chr1_10518001_10519000,Chr1_11563001_11564000,Chr1_18026001_18027000,Chr1_5085001_5086000,Chr1_6844001_6845000,Chr2_10293001_10294000,Chr2_13279001_13280000,Chr2_15499001_15500000,Chr2_17743001_17744000,Chr2_18808001_18809000,Chr2_18809001_18810000,Chr2_18810001_18811000,Chr2_9641001_9642000,Chr3_22922001_22923000,Chr4_12026001_12027000,Chr4_14826001_14827000,Chr4_361001_362000,Chr5_22770001_2277…	2872	1982	109623	2.27246	1.37849e-12	4.86078e-13	7.65828e-14
GSE46987	GSM1279839	SEP3	macs_SEP3_ChIP-seq_2d_biological_replicate_2	100	0.00562346	Chr3_14202001_14203000,Chr5_3253001_3254000,Chr3_14195001_14196000,Chr1_12964001_12965000,Chr1_12965001_12966000,Chr1_25635001_25636000,Chr1_28293001_28294000,Chr1_5085001_5086000,Chr2_1000001_1001000,Chr2_10001_11000,Chr2_15499001_15500000,Chr2_17743001_17744000,Chr2_9641001_9642000,Chr2_9711001_9712000,Chr3_10010001_10011000,Chr3_11310001_11311000,Chr3_11311001_11312000,Chr3_14201001_14202000,C…	4195	1982	109623	1.31846	1	0.18422	0.0290243
GSE38358	GSM940585	PI	Manorm_1e3_K4_G13.SRP013458.PI_GFP_AP1_GR_ap1_cal_VS_negative_control_AP1_GR_ap1_cal.M_over_1.00	85	1.36428e-05	Chr1_6843001_6844000,Chr1_6844001_6845000,Chr2_15499001_15500000,Chr2_17001001_17002000,Chr2_17743001_17744000,Chr4_12026001_12027000,Chr5_16029001_16030000,Chr5_21088001_21089000,Chr5_23133001_23134000,Chr5_23134001_23135000,Chr5_24965001_24966000,Chr5_24966001_24967000,Chr5_24967001_24968000,Chr5_7696001_7697000,Chr1_19827001_19828000,Chr1_2624001_2625000,Chr1_4598001_4599000,Chr1_4600001_46010…	2825	1982	109623	1.66417	0.0043657	0.00125952	0.000198441
GSE45939	GSM1120014 & GSM1120015	AG	macs_sample-AG_GFP_AP1_GR_ap1_cal_ChIPseq_replicate_cat_VS_negative_control_AP1_GR_ap1_cal_replicate_cat	80	7.23261e-05	Chr1_28293001_28294000,Chr1_5085001_5086000,Chr1_6844001_6845000,Chr2_1000001_1001000,Chr2_13279001_13280000,Chr2_17743001_17744000,Chr2_18808001_18809000,Chr2_18809001_18810000,Chr2_18810001_18811000,Chr3_18660001_18661000,Chr4_12026001_12027000,Chr5_24965001_24966000,Chr5_25382001_25383000,Chr5_25504001_25505000,Chr5_25505001_25506000,Chr1_11130001_11131000,Chr1_11131001_11132000,Chr1_4598001_4…	2750	1982	109623	1.609	0.0231444	0.00524641	0.000826584
GSE38358	GSM940586	AP3	Manorm_sample_AP3_GFP_AP1_GR_ap1_cal_VS_negative_control_AP1_GR_ap1_cal.M_over_1.00	52	0.000237962	Chr1_5085001_5086000,Chr1_6843001_6844000,Chr1_6844001_6845000,Chr2_1000001_1001000,Chr2_17743001_17744000,Chr3_1846001_1847000,Chr5_23133001_23134000,Chr5_26211001_26212000,Chr5_7696001_7697000,Chr1_4598001_4599000,Chr1_4600001_4601000,Chr1_7274001_7275000,Chr5_25311001_25312000,Chr5_25312001_25313000,Chr2_11772001_11773000,Chr1_6175001_6176000,Chr3_21372001_21373000,Chr4_10384001_10385000,Chr4_…	1641	1982	109623	1.75264	0.076148	0.0142153	0.00223965
