# Supplementary material for: Arabidopsis Flower and Embryo Developmental Genes are Repressed in Seedlings by Different Combinations of Polycomb Group Proteins in Association with Distinct Sets of Cis-regulatory Elements
Source: PLoS Genet. 2016 Jan 13;12(1):e1005771. doi: 10.1371/journal.pgen.1005771 (PMC4711971; doi:10.1371/journal.pgen.1005771)
Supplement: S8 Table — (XLSX) [file pgen.1005771.s025.xlsx]

## Sheet: S8_Primers
Table S8. Primers used in this study.
Primers used for construction of Flag-FIE
Primers	Sequence
FIE-pro-F	GAATTCGGAGATCGTGTGTTGCTTTG
FIE-pro-R	GCGGATCCGGTACCCTTGTCATCGTCATCCTTGTAATCGATATCATGATCTTTATAATCACCGTCATGGTCTTTGTAGTCCATTCGATATTCGAAATCTCTCTC
FIE-gene-F	GGTACCGGGCCCATGTCGAAGATAACCTTAGGG
FIE-gene-R	GGATCCACGCGTCTTGGTAATCACGTCCCAGC
FIE-ter-F	ACGCGTTCTAGATAGCGGTCTGAGTCTTGTAG
FIE-ter-R	GTCGACCTTATGTGACTCAGTTTGGT
FIE-flag-TDNA-F	GTCTGATATTTACCGCTTTGCTAGTTG
FIE-flag-TDNA-R	CTTGTGCAGATACTTCGTTTAGTCTG
FIE-TDNA-F	GGAAGAGTCGTTTTACACGG
o8409	ATATTGACCATCATACTCATTGC
Primers used for ChIP-qPCR
Primers	Sequence
AT1G21970 Fw	AAGAACCGCCTCCTTTGCCATTTG
AT1G21970 Rev	CACGTTCCATTGTTTCTCTGCCGT
AT1G24260 Fw	CCTCGAACTACTGCAAACTCG
AT1G24260 Rev	CAATAGGCAAGTGACGTTTGC
AT1G32560 Fw	AGAGGAGAAAGAGATAGCGCAC
AT1G32560 Rev	TGGTAGTGAGATTGCTTAGCC
AT1G48130 Fw	GATTTCACACCCGTGTGCACCA
AT1G48130 Rev	GTACATCGTCACAAGACAGACC
AT1G71890 Fw	TGGGAGCCTTGGAAGCAGAAAG
AT1G71890 Fw	TGGGAGCCTTGGAAGCAGAAAG
AT1G71890 Rev	GATTGAAGCGACGGAGATGATC
AT1G71890 Rev	GATTGAAGCGACGGAGATGATC
AT2G42830 Fw	AGGGAACCCTACTTTAACTTC
AT2G42830 Rev	CGAAGTGTCTTGTACAAACTGACA
AT3G23100 Fw	AGAGAGCAGCACAATGGGAC
AT3G23100 Rev	GATCACTGACCCGTTTAGATCC
AT3G26790 Fw	ACTTTTGCTACACTTGTTCACCATG
AT3G26790 Rev	CGCAACAAGATCTAATGCCACT
AT4G02330 Fw	CAAGTAGCCAGTTACTCTTGGG
AT4G02330 Rev	TTATCGTCGTCAGCGAGTTTCC
AT4G08870 Fw	CGGTCATATATATCGGGATGTGC
AT4G08870 Rev	GGCCAATGAAGTAAGTGAGGTC
AT4G09960 Fw	GTAGAGAAATGGAGACTCTAGC
AT4G09960 Rev	ATTGCATCTTCGGAGATCCC
AT4G18960 Fw	GGCTTTGGAGCAGCAATCAC
AT4G18960 Rev	GCAAACCATTTCTACGTTTGC
AT5G05060 Fw	GGTAACGTTTAGTCTGGTTACC
AT5G05060 Rev	GACTAATCTAGTCGATGTTGG
AT5G10140 Fw	AGTCAATAGCTGCACAATGTGG
AT5G10140 Rev	GGATCTCTCGGATTTGTATGC
AT5G47600 Fw	ATGGAAGCGTTTTTGCCTGG
AT5G47600 Rev	ACGGAGGCTCCATGATTTTC
AT5G60250 Fw	TTAGTCGGTGAGGGAAGTTC
AT5G60250 Rev	TAGCAACCCCAAACCCAGAC
AT5G65300 Fw	AGCTTCCCTAACAGCGAAAG
AT5G65300 Rev	CTTCTTCATCCACCACCGTTTC
